# Supplementary material for: High-Throughput Large-Scale Targeted Proteomics Assays for Quantifying Pathway Proteins in Pseudomonas putida KT2440
Source: Front Bioeng Biotechnol. 2020 Dec 2;8:603488. doi: 10.3389/fbioe.2020.603488 (PMC7793925; doi:10.3389/fbioe.2020.603488)
Supplement: Supplementary file 2 [file Table_1.xlsx]

## Sheet: Captions
Supplementary Tables
Supplementary Table 1. List of proteins along with their gene name, protein name, pathway category (I and II), and pathway name.
Supplementary Table 2. List of peak area ratio of endogenous peptides over heavy isotope labelled internal standard peptides for the 339 peptides representing 132 proteins using nanoflow LC-SRM in the P. Putida samples grown at 8 different growth conditions, including 6 biological replicates of p-coumarate in MOPS medium, 6 biological replicates of glucose in MOPS medium, 3 biological replicates …
Supplementary Table 3. List of the characterises of 248 peptides obtained from the response curve study using both microflow LC-SRM and nanoflow LC-SRM, including the limit of detection (LOD) and limits of quantification (LOQ) as well as the full width at half maximum (FWHM), standard deviation of peptide retention time, coefficient of variation (CV) of total area ratio, CV of peak area of heavy …
Supplementary Table 4. Summary of detectability of 339 peptides representing 132 proteins.
Supplementary Table 5. List of peak area ratio of endogenous peptides over heavy isotope labelled internal standard peptides for the 339 peptides representing 132 proteins using microflow LC-SRM in the P. Putida samples grown at 8 different growth conditions, including 6 biological replicates of p-coumarate in MOPS medium, 6 biological replicates of glucose in MOPS medium, 3 biological replicates…
Supplementary Table 6. List of protein abundance of for 132 proteins using microflow LC-SRM in the P. Putida samples grown at 8 different growth conditions, including 6 biological replicates of p-coumarate in MOPS medium, 6 biological replicates of glucose in MOPS medium, 3 biological replicates of glucose in M9 medium, 3 biological replicates of gluconate in M9 medium, 3 biological replicates of…
Supplementary Table 7. List of abundance of for 132 proteins using nanoflow LC-SRM in the P. Putida samples grown at 8 different growth conditions, including 6 biological replicates of p-coumarate in MOPS medium, 6 biological replicates of glucose in MOPS medium, 3 biological replicates of glucose in M9 medium, 3 biological replicates of gluconate in M9 medium, 3 biological replicates of fructose…
Supplementary Table 8. List of peptide retention time for the 339 peptides representing 132 proteins using both microflow LC-SRM and nanoflow LC-SRM in the P. Putida samples grown at 8 different growth conditions, including 6 biological replicates of p-coumarate in MOPS medium, 6 biological replicates of glucose in MOPS medium, 3 biological replicates of glucose in M9 medium, 3 biological replica…
Supplementary Table 9. Statistical comparison results of microflow LC-SRM, comparing 1) strains grown in p-coumarate against those grown glucose, both in MOPS medium; 2) strains grown in MOPS medium to those grown in M9 medium, both with glucose as carbon source; 3) strains grown in either fructose, or fructose+glucose, or fructose+glucose+gluconate, or gluconate, or gluoconate+glucose against th…
Supplementary Table 10. Statistical comparison results of nanoflow LC-SRM, comparing 1) strains grown in p-coumarate against those grown glucose, both in MOPS medium; 2) strains grown in MOPS medium to those grown in M9 medium, both with glucose as carbon source; 3) strains grown in either fructose, or fructose+glucose, or fructose+glucose+gluconate, or gluconate, or gluoconate+glucose against th…

## Sheet: Supplementary Table 1
Gene Name	Protein	Protein Name	Pathway Category I	Pathway Category II	Pathway Name
gcd	tr|Q88MX4|Q88MX4_PSEPK	Quinoprotein glucose dehydrogenase	Carbohydrate metabolism	Central carbohydrate metabolism	Glycolysis, core module involving three-carbon compounds
PP_3382	tr|Q88HH6|Q88HH6_PSEPK	Gluconate 2-dehydrogenase cytochrome c subunit	Amino acid metabolism	Aromatic amino acid metabolism	Shikimate pathway, phosphoenolpyruvate + erythrose-4P => chorismate
PP_3383	tr|Q88HH5|Q88HH5_PSEPK	Gluconate 2-dehydrogenase flavoprotein subunit	Carbohydrate metabolism	Central carbohydrate metabolism	Citrate cycle (TCA cycle, Krebs cycle)
PP_3384	tr|Q88HH4|Q88HH4_PSEPK	Gluconate 2-dehydrogenase gamma subunit	Carbohydrate metabolism	Central carbohydrate metabolism	Glycolysis, core module involving three-carbon compounds
adhB	tr|Q88GU4|Q88GU4_PSEPK	Alcohol dehydrogenase cytochrome c subunit	Carbohydrate metabolism	Central carbohydrate metabolism	Pyruvate oxidation, pyruvate => acetyl-CoA
PP_4232	tr|Q88F66|Q88F66_PSEPK	Cytochrome c family protein	Carbohydrate metabolism	Central carbohydrate metabolism	Glycolysis, core module involving three-carbon compounds
glk	tr|Q88P42|Q88P42_PSEPK	Glucokinase	Carbohydrate metabolism	Other carbohydrate metabolism	Nucleotide sugar biosynthesis, glucose => UDP-glucose
gnuK	tr|Q88HE4|Q88HE4_PSEPK	Gluconokinase	Amino acid metabolism	Aromatic amino acid metabolism	Shikimate pathway, phosphoenolpyruvate + erythrose-4P => chorismate
kguK	tr|Q88HH9|Q88HH9_PSEPK	Putative 2-ketogluconokinase	Carbohydrate metabolism	Central carbohydrate metabolism	Citrate cycle (TCA cycle, Krebs cycle)
zwfA	tr|Q88P31|Q88P31_PSEPK	Glucose-6-phosphate 1-dehydrogenase	Carbohydrate metabolism	Central carbohydrate metabolism	Pentose phosphate pathway (Pentose phosphate cycle)
zwfB	tr|Q88FP7|Q88FP7_PSEPK	Glucose-6-phosphate 1-dehydrogenase	Carbohydrate metabolism	Central carbohydrate metabolism	Pentose phosphate pathway (Pentose phosphate cycle)
zwf	tr|Q88C32|Q88C32_PSEPK	Glucose-6-phosphate 1-dehydrogenase	Carbohydrate metabolism	Central carbohydrate metabolism	Pentose phosphate pathway (Pentose phosphate cycle)
pgl	tr|Q88P30|Q88P30_PSEPK	6-phosphogluconolactonase	Carbohydrate metabolism	Central carbohydrate metabolism	Pentose phosphate pathway (Pentose phosphate cycle)
edd	tr|Q88P43|Q88P43_PSEPK	Phosphogluconate dehydratase	Carbohydrate metabolism	Central carbohydrate metabolism	Entner-Doudoroff pathway, glucose-6P => glyceraldehyde-3P + pyruvate
eda	tr|Q88P29|Q88P29_PSEPK	KHG/KDPG aldolase	Carbohydrate metabolism	Central carbohydrate metabolism	Entner-Doudoroff pathway, glucose-6P => glyceraldehyde-3P + pyruvate
gntZ	tr|Q88FP6|Q88FP6_PSEPK	Putative 6-phosphogluconate dehydrogenase, decarboxylating	Carbohydrate metabolism	Central carbohydrate metabolism	Pentose phosphate pathway (Pentose phosphate cycle)
rpe	tr|Q88QS3|Q88QS3_PSEPK	Ribulose-phosphate 3-epimerase	Carbohydrate metabolism	Central carbohydrate metabolism	Pentose phosphate pathway (Pentose phosphate cycle)
rpiA	sp|Q88CN0|RPIA_PSEPK	Ribose-5-phosphate isomerase A	Carbohydrate metabolism	Central carbohydrate metabolism	Pentose phosphate pathway (Pentose phosphate cycle)
tktA	tr|Q88D62|Q88D62_PSEPK	Transketolase	Carbohydrate metabolism	Central carbohydrate metabolism	Pentose phosphate pathway (Pentose phosphate cycle)
tal	sp|Q88KX1|TAL_PSEPK	Transaldolase	Carbohydrate metabolism	Central carbohydrate metabolism	Pentose phosphate pathway (Pentose phosphate cycle)
pgi1	sp|Q88LW9|G6PI1_PSEPK	Glucose-6-phosphate isomerase 1	Carbohydrate metabolism	Central carbohydrate metabolism	Pentose phosphate pathway (Pentose phosphate cycle)
pgi2	sp|Q88DW7|G6PI2_PSEPK	Glucose-6-phosphate isomerase 2	Carbohydrate metabolism	Central carbohydrate metabolism	Pentose phosphate pathway (Pentose phosphate cycle)
fbp	sp|Q88CY9|F16PA_PSEPK	Fructose-1,6-bisphosphatase class 1	Biosynthesis of terpenoids and polyketides	Polyketide sugar unit biosynthesis	dTDP-L-rhamnose biosynthesis
PP_1791	tr|Q88LY5|Q88LY5_PSEPK	Putative Aldolase/synthase	Biosynthesis of terpenoids and polyketides	Polyketide sugar unit biosynthesis	dTDP-L-rhamnose biosynthesis
PP_3224	tr|Q88HX9|Q88HX9_PSEPK	Class II aldolase/adducin domain protein	Carbohydrate metabolism	Central carbohydrate metabolism	Glycolysis, core module involving three-carbon compounds
fba	tr|Q88D67|Q88D67_PSEPK	Fructose-1,6-bisphosphate aldolase	Carbohydrate metabolism	Central carbohydrate metabolism	Citrate cycle (TCA cycle, Krebs cycle)
tpiA	sp|Q88DV4|TPIS_PSEPK	Triosephosphate isomerase	Carbohydrate metabolism	Central carbohydrate metabolism	Glycolysis, core module involving three-carbon compounds
gapA	tr|Q88P44|Q88P44_PSEPK	Glyceraldehyde-3-phosphate dehydrogenase	Carbohydrate metabolism	Central carbohydrate metabolism	Glycolysis, core module involving three-carbon compounds
gapB	tr|Q88KZ0|Q88KZ0_PSEPK	Glyceraldehyde-3-phosphate dehydrogenase	Carbohydrate metabolism	Central carbohydrate metabolism	Glycolysis, core module involving three-carbon compounds
PP_3443	tr|Q88HB7|Q88HB7_PSEPK	Putative glyceraldehyde-3-phosphate dehydrogenase	Carbohydrate metabolism	Central carbohydrate metabolism	Citrate cycle (TCA cycle, Krebs cycle)
pgk	sp|Q88D64|PGK_PSEPK	Phosphoglycerate kinase	Carbohydrate metabolism	Central carbohydrate metabolism	Glycolysis, core module involving three-carbon compounds
eno	sp|Q88MF9|ENO_PSEPK	Enolase	Carbohydrate metabolism	Central carbohydrate metabolism	Glycolysis, core module involving three-carbon compounds
PP_3923	tr|Q88G03|Q88G03_PSEPK	Phosphoglycerate mutase	Carbohydrate metabolism	Central carbohydrate metabolism	Glycolysis, core module involving three-carbon compounds
gpmI	sp|Q88CX4|GPMI_PSEPK	2,3-bisphosphoglycerate-independent phosphoglycerate mutase	Carbohydrate metabolism	Central carbohydrate metabolism	Glycolysis, core module involving three-carbon compounds
pykA	tr|Q88N54|Q88N54_PSEPK	Pyruvate kinase	Carbohydrate metabolism	Central carbohydrate metabolism	Glycolysis, core module involving three-carbon compounds
pyk	tr|Q88EZ9|Q88EZ9_PSEPK	Pyruvate kinase	Carbohydrate metabolism	Central carbohydrate metabolism	Glycolysis, core module involving three-carbon compounds
ppsA	tr|Q88L53|Q88L53_PSEPK	Phosphoenolpyruvate synthase	Carbohydrate metabolism	Central carbohydrate metabolism	Citrate cycle (TCA cycle, Krebs cycle)
acoC	tr|Q88QE1|Q88QE1_PSEPK	Dihydrolipoyllysine-residue acetyltransferase component of acetoin cleaving system	Carbohydrate metabolism	Central carbohydrate metabolism	Pyruvate oxidation, pyruvate => acetyl-CoA
acoA	tr|Q88QD9|Q88QD9_PSEPK	Acetoin:2,6-dichlorophenolindophenol oxidoreductase subunit alpha	Amino acid metabolism	Aromatic amino acid metabolism	Shikimate pathway, phosphoenolpyruvate + erythrose-4P => chorismate
aceF	tr|Q88QZ6|Q88QZ6_PSEPK	Acetyltransferase component of pyruvate dehydrogenase complex	Carbohydrate metabolism	Central carbohydrate metabolism	Pyruvate oxidation, pyruvate => acetyl-CoA
aceE	tr|Q88QZ5|Q88QZ5_PSEPK	Pyruvate dehydrogenase E1 component	Carbohydrate metabolism	Central carbohydrate metabolism	Pyruvate oxidation, pyruvate => acetyl-CoA
lpdV	tr|Q88EP9|Q88EP9_PSEPK	Dihydrolipoyl dehydrogenase	Carbohydrate metabolism	Central carbohydrate metabolism	Citrate cycle (TCA cycle, Krebs cycle)
lpd	tr|Q88C17|Q88C17_PSEPK	Dihydrolipoyl dehydrogenase	Carbohydrate metabolism	Central carbohydrate metabolism	Citrate cycle (TCA cycle, Krebs cycle)
lpdG	tr|Q88FB1|Q88FB1_PSEPK	Dihydrolipoyl dehydrogenase	Carbohydrate metabolism	Central carbohydrate metabolism	Citrate cycle (TCA cycle, Krebs cycle)
gltA	tr|Q88FA4|Q88FA4_PSEPK	Citrate synthase	Carbohydrate metabolism	Central carbohydrate metabolism	Citrate cycle (TCA cycle, Krebs cycle)
acnA-I	tr|Q88L24|Q88L24_PSEPK	Aconitate hydratase	Carbohydrate metabolism	Central carbohydrate metabolism	Citrate cycle (TCA cycle, Krebs cycle)
acnA-II	tr|Q88KF4|Q88KF4_PSEPK	Aconitate hydratase 1	Carbohydrate metabolism	Central carbohydrate metabolism	Glycolysis, core module involving three-carbon compounds
acnB	tr|Q88KF1|Q88KF1_PSEPK	Aconitate hydratase B	Carbohydrate metabolism	Central carbohydrate metabolism	Citrate cycle (TCA cycle, Krebs cycle)
icd	tr|Q88FS2|Q88FS2_PSEPK	Isocitrate dehydrogenase [NADP]	Carbohydrate metabolism	Central carbohydrate metabolism	Citrate cycle (TCA cycle, Krebs cycle)
PP_2652	tr|Q88JJ7|Q88JJ7_PSEPK	Putative Hydratase/decarboxylase	Carbohydrate metabolism	Central carbohydrate metabolism	Glycolysis, core module involving three-carbon compounds
PP_3662	tr|Q88GQ6|Q88GQ6_PSEPK	Uncharacterized protein	Carbohydrate metabolism	Central carbohydrate metabolism	Glycolysis, core module involving three-carbon compounds
sucA	tr|Q88FA9|Q88FA9_PSEPK	2-oxoglutarate decarboxylase, thiamine-requiring E1 subunit	Carbohydrate metabolism	Central carbohydrate metabolism	Citrate cycle (TCA cycle, Krebs cycle)
sucB	tr|Q88FB0|Q88FB0_PSEPK	Dihydrolipoyllysine-residue succinyltransferase component of 2-oxoglutarate dehydrogenase complex	Carbohydrate metabolism	Central carbohydrate metabolism	Citrate cycle (TCA cycle, Krebs cycle)
sucC	sp|Q88FB2|SUCC_PSEPK	Succinate--CoA ligase [ADP-forming] subunit beta	Carbohydrate metabolism	Central carbohydrate metabolism	Citrate cycle (TCA cycle, Krebs cycle)
sucD	tr|Q88FB3|Q88FB3_PSEPK	Succinate--CoA ligase [ADP-forming] subunit alpha	Carbohydrate metabolism	Central carbohydrate metabolism	Citrate cycle (TCA cycle, Krebs cycle)
sdhA	tr|Q88FA7|Q88FA7_PSEPK	Succinate dehydrogenase flavoprotein subunit	Carbohydrate metabolism	Central carbohydrate metabolism	Citrate cycle (TCA cycle, Krebs cycle)
sdhB	tr|Q88FA8|Q88FA8_PSEPK	Succinate dehydrogenase iron-sulfur subunit	Carbohydrate metabolism	Central carbohydrate metabolism	Citrate cycle (TCA cycle, Krebs cycle)
sdhC	tr|Q88FA5|Q88FA5_PSEPK	Succinate dehydrogenase membrane b-556 subunit	Carbohydrate metabolism	Central carbohydrate metabolism	Citrate cycle (TCA cycle, Krebs cycle)
sdhD	tr|Q88FA6|Q88FA6_PSEPK	Succinate dehydrogenase hydrophobic membrane anchor subunit	Carbohydrate metabolism	Central carbohydrate metabolism	Citrate cycle (TCA cycle, Krebs cycle)
PP_0897	tr|Q88PF3|Q88PF3_PSEPK	Fumarate hydratase class I	Carbohydrate metabolism	Central carbohydrate metabolism	Citrate cycle (TCA cycle, Krebs cycle)
fumC-I	tr|Q88PA6|Q88PA6_PSEPK	Fumarate hydratase class II	Carbohydrate metabolism	Central carbohydrate metabolism	Citrate cycle (TCA cycle, Krebs cycle)
fumC	sp|Q88M20|FUMC_PSEPK	Fumarate hydratase class II	Carbohydrate metabolism	Central carbohydrate metabolism	Citrate cycle (TCA cycle, Krebs cycle)
mdh	sp|Q88Q44|MDH_PSEPK	Probable malate dehydrogenase	Carbohydrate metabolism	Central carbohydrate metabolism	Citrate cycle (TCA cycle, Krebs cycle)
mqo1	sp|Q88PU7|MQO1_PSEPK	Probable malate:quinone oxidoreductase 1	Carbohydrate metabolism	Central carbohydrate metabolism	Citrate cycle (TCA cycle, Krebs cycle)
mqo2	sp|Q88NF9|MQO2_PSEPK	Probable malate:quinone oxidoreductase 2	Carbohydrate metabolism	Central carbohydrate metabolism	Citrate cycle (TCA cycle, Krebs cycle)
mqo3	sp|Q88IS4|MQO3_PSEPK	Probable malate:quinone oxidoreductase 3	Carbohydrate metabolism	Central carbohydrate metabolism	Citrate cycle (TCA cycle, Krebs cycle)
aceA	tr|Q88FI0|Q88FI0_PSEPK	Isocitrate lyase	Carbohydrate metabolism	Other carbohydrate metabolism	Glyoxylate cycle
glcB	sp|Q88QX8|MASZ_PSEPK	Malate synthase G	Carbohydrate metabolism	Other carbohydrate metabolism	Glyoxylate cycle
pycB	tr|Q88C37|Q88C37_PSEPK	Pyruvate carboxylase subunit B	Carbohydrate metabolism	Central carbohydrate metabolism	Entner-Doudoroff pathway, glucose-6P => glyceraldehyde-3P + pyruvate
pycA	tr|Q88C36|Q88C36_PSEPK	Pyruvate carboxylase subunit A	Carbohydrate metabolism	Central carbohydrate metabolism	Citrate cycle (TCA cycle, Krebs cycle)
ppc	sp|Q88MR4|CAPP_PSEPK	Phosphoenolpyruvate carboxylase	Energy metabolism	Carbon fixation	CAM (Crassulacean acid metabolism), dark
maeB	tr|Q88CU5|Q88CU5_PSEPK	Malic enzyme B	Carbohydrate metabolism	Central carbohydrate metabolism	Pentose phosphate pathway (Pentose phosphate cycle)
fcs	tr|Q88HK0|Q88HK0_PSEPK	Feruloyl-CoA-synthetase	Carbohydrate metabolism	Central carbohydrate metabolism	Glycolysis, core module involving three-carbon compounds
PP_3358	tr|Q88HJ8|Q88HJ8_PSEPK	Hydroxycinnamoyl-CoA hydratase-lyase	Carbohydrate metabolism	Central carbohydrate metabolism	Glycolysis, core module involving three-carbon compounds
vdh	tr|Q88HJ9|Q88HJ9_PSEPK	Vanillin dehydrogenase	Carbohydrate metabolism	Central carbohydrate metabolism	Citrate cycle (TCA cycle, Krebs cycle)
pobA	tr|Q88H28|Q88H28_PSEPK	p-hydroxybenzoate hydroxylase	Carbohydrate metabolism	Central carbohydrate metabolism	Glycolysis, core module involving three-carbon compounds
pcaG	tr|Q88E13|Q88E13_PSEPK	Protocatechuate 3,4-dioxygenase alpha chain	Energy metabolism	Carbon fixation	CAM (Crassulacean acid metabolism), dark
pcaH	tr|Q88E12|Q88E12_PSEPK	Protocatechuate 3,4-dioxygenase beta chain	Energy metabolism	Carbon fixation	CAM (Crassulacean acid metabolism), dark
pcaB	tr|Q88N37|Q88N37_PSEPK	3-carboxy-cis,cis-muconate cycloisomerase	Carbohydrate metabolism	Central carbohydrate metabolism	Pentose phosphate pathway (Pentose phosphate cycle)
pcaC	tr|Q88N35|Q88N35_PSEPK	4-carboxymuconolactone decarboxylase	Amino acid metabolism	Aromatic amino acid metabolism	Shikimate pathway, phosphoenolpyruvate + erythrose-4P => chorismate
pcaD	tr|Q88N36|Q88N36_PSEPK	3-oxoadipate enol-lactonase 2	Xenobiotics biodegradation	Aromatics degradation	Catechol ortho-cleavage, catechol => 3-oxoadipate
pcaI	tr|Q88FX5|Q88FX5_PSEPK	3-oxoadipate CoA-transferase subunit A	Carbohydrate metabolism	Central carbohydrate metabolism	Pentose phosphate pathway (Pentose phosphate cycle)
pcaJ	sp|P0A101|PCAJ_PSEPK	3-oxoadipate CoA-transferase subunit B	Amino acid metabolism	Aromatic amino acid metabolism	Shikimate pathway, phosphoenolpyruvate + erythrose-4P => chorismate
argD	sp|P59319|ARGD_PSEPK	Acetylornithine aminotransferase	Amino acid metabolism	Arginine and proline metabolism	Arginine succinyltransferase pathway, arginine => glutamate
astA-I	tr|Q88EI3|Q88EI3_PSEPK	Arginine N-succinyltransferase	Amino acid metabolism	Arginine and proline metabolism	Arginine succinyltransferase pathway, arginine => glutamate
aroA	tr|Q88M05|Q88M05_PSEPK	3-phosphoshikimate 1-carboxyvinyltransferase	Amino acid metabolism	Aromatic amino acid metabolism	Shikimate pathway, phosphoenolpyruvate + erythrose-4P => chorismate
aroB	sp|Q88CV2|AROB_PSEPK	3-dehydroquinate synthase	Amino acid metabolism	Aromatic amino acid metabolism	Shikimate pathway, phosphoenolpyruvate + erythrose-4P => chorismate
aroF-I	tr|Q88KG6|Q88KG6_PSEPK	Phospho-2-dehydro-3-deoxyheptonate aldolase	Amino acid metabolism	Aromatic amino acid metabolism	Shikimate pathway, phosphoenolpyruvate + erythrose-4P => chorismate
aroF-II	tr|Q88IB9|Q88IB9_PSEPK	Phospho-2-dehydro-3-deoxyheptonate aldolase	Amino acid metabolism	Aromatic amino acid metabolism	Shikimate pathway, phosphoenolpyruvate + erythrose-4P => chorismate
aroH	tr|Q88LR3|Q88LR3_PSEPK	Phospho-2-dehydro-3-deoxyheptonate aldolase	Amino acid metabolism	Aromatic amino acid metabolism	Shikimate pathway, phosphoenolpyruvate + erythrose-4P => chorismate
aroQ1	sp|Q88QD4|AROQ1_PSEPK	3-dehydroquinate dehydratase 1	Amino acid metabolism	Aromatic amino acid metabolism	Shikimate pathway, phosphoenolpyruvate + erythrose-4P => chorismate
aroQ2	sp|Q88K84|AROQ2_PSEPK	3-dehydroquinate dehydratase 2	Amino acid metabolism	Aromatic amino acid metabolism	Shikimate pathway, phosphoenolpyruvate + erythrose-4P => chorismate
cysM	tr|Q88MC0|Q88MC0_PSEPK	Cysteine synthase	Amino acid metabolism	Aromatic amino acid metabolism	Shikimate pathway, phosphoenolpyruvate + erythrose-4P => chorismate
kguE	tr|Q88HH8|Q88HH8_PSEPK	Putative epimerase	Amino acid metabolism	Aromatic amino acid metabolism	Shikimate pathway, phosphoenolpyruvate + erythrose-4P => chorismate
PP_2928	tr|Q88IS1|Q88IS1_PSEPK	Saccharopine dehydrogenase	Amino acid metabolism	Aromatic amino acid metabolism	Shikimate pathway, phosphoenolpyruvate + erythrose-4P => chorismate
ilvD	sp|Q88CQ2|ILVD_PSEPK	Dihydroxy-acid dehydratase	Amino acid metabolism	Branched-chain amino acid metabolism	Valine/isoleucine biosynthesis, pyruvate => valine / 2-oxobutanoate => isoleucine
ilvI	tr|Q88DY8|Q88DY8_PSEPK	Acetolactate synthase	Amino acid metabolism	Branched-chain amino acid metabolism	Valine/isoleucine biosynthesis, pyruvate => valine / 2-oxobutanoate => isoleucine
leuB	sp|Q88LE5|LEU3_PSEPK	3-isopropylmalate dehydrogenase	Amino acid metabolism	Branched-chain amino acid metabolism	Leucine biosynthesis, 2-oxoisovalerate => 2-oxoisocaproate
acsA1	sp|Q88EH6|ACSA1_PSEPK	Acetyl-coenzyme A synthetase 1	Carbohydrate metabolism	Central carbohydrate metabolism	Pentose phosphate pathway (Pentose phosphate cycle)
argT	tr|Q88EH7|Q88EH7_PSEPK	Lysine / arginine / ornithine ABC transporter-periplasmic binding protein	Carbohydrate metabolism	Central carbohydrate metabolism	Pentose phosphate pathway (Pentose phosphate cycle)
atsA	tr|Q88HK4|Q88HK4_PSEPK	Arylsulfatase	Carbohydrate metabolism	Central carbohydrate metabolism	Glycolysis, core module involving three-carbon compounds
cmk	sp|Q88M04|KCY_PSEPK	Cytidylate kinase	Carbohydrate metabolism	Central carbohydrate metabolism	Entner-Doudoroff pathway, glucose-6P => glyceraldehyde-3P + pyruvate
frmA	tr|Q88MF5|Q88MF5_PSEPK	Formaldehyde dehydrogenase, glutathione-dependent	Carbohydrate metabolism	Central carbohydrate metabolism	Glycolysis, core module involving three-carbon compounds
gnl	tr|Q88NN7|Q88NN7_PSEPK	Gluconolactonase	Carbohydrate metabolism	Central carbohydrate metabolism	Glycolysis, core module involving three-carbon compounds
hisA	sp|Q88R42|HIS4_PSEPK	1-(5-phosphoribosyl)-5-[(5-phosphoribosylamino)methylideneamino] imidazole-4-carboxamide isomerase	Carbohydrate metabolism	Central carbohydrate metabolism	Glycolysis, core module involving three-carbon compounds
hisH	sp|Q88R44|HIS5_PSEPK	Imidazole glycerol phosphate synthase subunit HisH	Carbohydrate metabolism	Central carbohydrate metabolism	Pyruvate oxidation, pyruvate => acetyl-CoA
mhpT	tr|Q88HK7|Q88HK7_PSEPK	3-hydroxyphenylpropionate / 3-hydroxycinnamate:H+ symporter	Carbohydrate metabolism	Central carbohydrate metabolism	Glycolysis, core module involving three-carbon compounds
nrdB	tr|Q88NN0|Q88NN0_PSEPK	Ribonucleoside-diphosphate reductase subunit beta	Carbohydrate metabolism	Central carbohydrate metabolism	Citrate cycle (TCA cycle, Krebs cycle)
panB	sp|Q88DW9|PANB_PSEPK	3-methyl-2-oxobutanoate hydroxymethyltransferase	Carbohydrate metabolism	Central carbohydrate metabolism	Pentose phosphate pathway (Pentose phosphate cycle)
panC	sp|Q88DW8|PANC_PSEPK	Pantothenate synthetase	Carbohydrate metabolism	Central carbohydrate metabolism	Citrate cycle (TCA cycle, Krebs cycle)
phhB	sp|Q88EH2|PHS_PSEPK	Pterin-4-alpha-carbinolamine dehydratase	Carbohydrate metabolism	Central carbohydrate metabolism	Pentose phosphate pathway (Pentose phosphate cycle)
PP_3648	tr|Q88GS0|Q88GS0_PSEPK	Carboxymuconolactone decarboxylase family protein	Carbohydrate metabolism	Central carbohydrate metabolism	Glycolysis, core module involving three-carbon compounds
PP_3671	tr|Q88GP7|Q88GP7_PSEPK	Oxidoreductase, aldo/keto reductase family	Carbohydrate metabolism	Central carbohydrate metabolism	Pentose phosphate pathway (Pentose phosphate cycle)
pyrE	sp|Q88C92|PYRE_PSEPK	Orotate phosphoribosyltransferase	Carbohydrate metabolism	Central carbohydrate metabolism	Entner-Doudoroff pathway, glucose-6P => glyceraldehyde-3P + pyruvate
quiA	tr|Q88GZ6|Q88GZ6_PSEPK	Quinate dehydrogenase (Quinone)	Carbohydrate metabolism	Central carbohydrate metabolism	Citrate cycle (TCA cycle, Krebs cycle)
quiC1	tr|Q88JU3|Q88JU3_PSEPK	3-dehydroshikimate dehydratase	Carbohydrate metabolism	Central carbohydrate metabolism	Glycolysis, core module involving three-carbon compounds
sthA	sp|Q88KY8|STHA_PSEPK	Soluble pyridine nucleotide transhydrogenase	Carbohydrate metabolism	Central carbohydrate metabolism	Citrate cycle (TCA cycle, Krebs cycle)
xenA	tr|Q88NF7|Q88NF7_PSEPK	XenA	Carbohydrate metabolism	Central carbohydrate metabolism	Citrate cycle (TCA cycle, Krebs cycle)
PP_4637	tr|Q88E31|Q88E31_PSEPK	5-methyltetrahydropteroyltriglutamate--homocysteine methyltransferase	Amino acid metabolism	Cysteine and methionine metabolism	Methionine biosynthesis, apartate => homoserine => methionine
speA	sp|Q88QC7|SPEA_PSEPK	Biosynthetic arginine decarboxylase	Amino acid metabolism	Cysteine and methionine metabolism	Methionine biosynthesis, apartate => homoserine => methionine
thrS	sp|Q88K27|SYT_PSEPK	Threonine--tRNA ligase	Amino acid metabolism	Cysteine and methionine metabolism	Methionine biosynthesis, apartate => homoserine => methionine
fadB	sp|Q88L02|FADB_PSEPK	Fatty acid oxidation complex subunit alpha	Lipid metabolism	Fatty acid metabolism	beta-Oxidation
PP_2217	tr|Q88KS2|Q88KS2_PSEPK	Enoyl-CoA hydratase	Lipid metabolism	Fatty acid metabolism	beta-Oxidation
asd	tr|Q88LE4|Q88LE4_PSEPK	Aspartate-semialdehyde dehydrogenase	Amino acid metabolism	Lysine metabolism	Lysine biosynthesis, succinyl-DAP pathway, aspartate => lysine
dapE	sp|Q88MP5|DAPE_PSEPK	Succinyl-diaminopimelate desuccinylase	Amino acid metabolism	Lysine metabolism	Lysine biosynthesis, succinyl-DAP pathway, aspartate => lysine
PP_5367	tr|Q88C16|Q88C16_PSEPK	Transketolase domain protein	Biosynthesis of terpenoids and polyketides	Polyketide sugar unit biosynthesis	dTDP-L-rhamnose biosynthesis
rfbC	tr|Q88LZ4|Q88LZ4_PSEPK	dTDP-4-dehydrorhamnose 3,5-epimerase	Biosynthesis of terpenoids and polyketides	Polyketide sugar unit biosynthesis	dTDP-L-rhamnose biosynthesis
alaA	tr|Q88LQ7|Q88LQ7_PSEPK	Glutamate-pyruvate aminotransferase	Nucleotide metabolism	Purine metabolism	Inosine monophosphate biosynthesis, PRPP + glutamine => IMP
guaA	sp|Q88P21|GUAA_PSEPK	GMP synthase [glutamine-hydrolyzing]	Nucleotide metabolism	Purine metabolism	Guanine ribonucleotide biosynthesis IMP => GDP,GTP
purF	tr|Q88LD5|Q88LD5_PSEPK	Amidophosphoribosyltransferase	Nucleotide metabolism	Purine metabolism	Inosine monophosphate biosynthesis, PRPP + glutamine => IMP
purH	sp|Q88DK3|PUR9_PSEPK	Bifunctional purine biosynthesis protein PurH	Nucleotide metabolism	Purine metabolism	Inosine monophosphate biosynthesis, PRPP + glutamine => IMP
betB	sp|Q88CW7|BETB_PSEPK	NAD/NADP-dependent betaine aldehyde dehydrogenase	Amino acid metabolism	Serine and threonine metabolism	Betaine biosynthesis, choline => betaine

## Sheet: Supplementary Table 2
LC-SRM platform			nanoflow LC-SRM
Sample Name			Coumarate						Glucose						Glucose			Fructose			Fructose + Glucose			Fructose + Glucose + Gluconate			Gluconate			Glucose + Gluconate
Growth Medium			MOPs						MOPs						M9			M9			M9			M9			M9			M9
Replicate			1	2	3	4	5	6	1	2	3	4	5	6	1	2	3	1	2	3	1	2	3	1	2	3	1	2	3	1	2	3
Protein Name	Peptide Sequence	# Samples with detection
tr|Q88HK7|Q88HK7_PSEPK	ATGLGASVAVGR	6	1.0189	0.9358	0.9784	0.9602	0.9131	1.1318
sp|P0A101|PCAJ_PSEPK	IYTDLAVLEVTPEGLK	30	3.3916	3.1334	3.6123	3.0032	3.9681	3.4749	0.0419	0.0318	0.0449	0.0307	0.033	0.0312	0.0371	0.03	0.0348	0.0233	0.0635	0.0427	0.0648	0.0417	0.0444	0.0699	0.0637	0.0983	0.0411	0.0339	0.0281	0.0465	0.0354	0.0314
sp|Q88P21|GUAA_PSEPK	WAHLPYELLETVSGR	30	1.8232	0.7191	1.0525	0.8063	0.6116	1.1238	1.7236	1.5244	1.1735	0.6831	2.6317	1.8754	2.3834	2.7048	2.2308	1.2213	1.4067	1.3439	2.1627	2.2438	1.4692	2.1972	1.8568	1.9463	2.6641	2.3178	1.3443	2.0842	1.2054	2.8516
tr|Q88C16|Q88C16_PSEPK	SDGAGNANAWR	30	0.7697	0.6085	0.7447	0.6	0.8542	0.8954	0.8947	0.8999	0.8069	0.9108	0.7679	0.931	0.8777	0.9407	1.0458	0.7705	0.7868	0.8695	0.9059	1.0061	1.0745	1.1193	1.2253	0.9362	0.9921	0.9895	1.1864	1.2572	1.133	0.9335
sp|Q88K84|AROQ2_PSEPK	MALSHFAELLQER	6	0.0701	0.0565	0.0688	0.0742	0.0629	0.0786
sp|Q88Q44|MDH_PSEPK	VFGQAGVLDTAR	3																0.0119	0.0109	0.0156
tr|Q88E12|Q88E12_PSEPK	SIANPQAVQQLIAK	29	2.7467	2.3859	2.7168	2.5322	2.1726	2.7149	0.0211	0.0266	0.0175	0.0453	0.024	0.0306	0.0191	0.0198	0.0188	0.0441	0.0376	0.052	0.0134	0.0171	0.0157	0.0222	0.0207	0.0242	0.0246	0.0232	0.0253	0.0188		0.0201
tr|Q88E13|Q88E13_PSEPK	CPVLNLIEQPQR	6	0.3945	0.1391	0.2712	0.1897	0.2169	0.2372
tr|Q88GS0|Q88GS0_PSEPK	EAFAEADAEPTR	20		0.0008				0.0016							0.0031	0.0029	0.0032	0.008	0.0113	0.0091	0.0037	0.0024	0.0039	0.0028	0.0025	0.0036	0.0032	0.0037	0.0028	0.0017	0.0025	0.0029
tr|Q88HH4|Q88HH4_PSEPK	ANGGQVFAAQDSATR	26			0.0047		0.0029		0.4003	0.4256	0.3923	0.4164	0.3755	0.4133	0.4056	0.3457	0.4249	0.0036	0.0068	0.0088	0.3523	0.3308	0.424	0.3889	0.3851	0.3841	0.4122	0.4979	0.5046	0.4499	0.3945	0.3791
tr|Q88HH5|Q88HH5_PSEPK	ASPNVNILPALR	29		0.0036	0.0058	0.0051	0.0064	0.0055	0.3289	0.3556	0.3252	0.291	0.3259	0.3667	0.3837	0.3971	0.437	0.0083	0.0069	0.0092	0.3246	0.3365	0.3484	0.379	0.3674	0.3377	0.4392	0.4337	0.4092	0.4417	0.3955	0.369
tr|Q88HH5|Q88HH5_PSEPK	DAYGQPLLR	24							0.6091	0.6885	0.6022	0.5743	0.5683	0.6762	0.6877	0.7078	0.8118	0.0158	0.0161	0.0179	0.6729	0.6176	0.7243	0.6942	0.7119	0.7266	0.7686	0.8537	0.8729	0.8433	0.831	0.7538
tr|Q88HH6|Q88HH6_PSEPK	DGLGSWSEAQLVQFLK	21							0.2049	0.1935	0.1854	0.1917	0.1821	0.1964	0.2549	0.2633	0.1657				0.2138	0.2167	0.2069	0.2544	0.1863	0.2911	0.1983	0.1632	0.269	0.2012	0.3632	0.2254
tr|Q88HH6|Q88HH6_PSEPK	LSDQEVAEVVNFIR	21							0.3808	0.5147	0.439	0.4604	0.4682	0.3706	0.4926	0.3655	0.4615				0.4297	0.3835	0.5154	0.5111	0.4152	0.4291	0.4014	0.3727	0.3661	0.4574	0.4009	0.4082
tr|Q88HH6|Q88HH6_PSEPK	SSWGNQGSAVTAGDVK	21							0.385	0.4394	0.3897	0.3335	0.342	0.4269	0.3709	0.3493	0.4094				0.3282	0.3366	0.4041	0.3944	0.4003	0.41	0.3458	0.3915	0.4739	0.4474	0.3957	0.366
tr|Q88HH9|Q88HH9_PSEPK	ADWVLPGLEEGR	24							0.77	0.828	0.8953	0.9729	0.8586	0.9369	0.6503	0.6069	0.6825	0.0262	0.0291	0.0333	0.9008	0.7963	0.6237	1.3694	2.8024	2.1545	1.19	1.3593	1.4275	1.1408	0.7639	0.8477
tr|Q88HH9|Q88HH9_PSEPK	IAGADSNVAIGLAR	24							0.5076	0.5717	0.6798	0.6256	0.637	0.7015	0.5211	0.5134	0.564	0.0302	0.0246	0.0358	0.6507	0.6367	0.4397	1.1142	2.3524	1.3501	0.9478	0.9758	0.9543	1.0051	0.5526	0.6776
tr|Q88HK0|Q88HK0_PSEPK	AFEAVLDDSVGVISVR	6	5.1955	3.9492	4.0845	4.8077	5.956	5.1452
tr|Q88HK4|Q88HK4_PSEPK	GFDQAYVLLEGGAAHFK	6	2.0277	1.8127	2.2016	2.1667	2.5343	2.4989
tr|Q88HX9|Q88HX9_PSEPK	FSDGQGEGIQR	23	0.0022	0.0026	0.0061		0.005						0.0086		0.0041	0.0044	0.0065	0.0045	0.0039	0.0038	0.0056	0.0052	0.005	0.0059	0.0047	0.0053	0.0058	0.0049	0.0046	0.0045	0.0037	0.0049
tr|Q88HX9|Q88HX9_PSEPK	LAALLR	29	0.0065	0.0019	0.0036	0.0019	0.0016	0.0043	0.0044	0.0027	0.0019	0.0017	0.0041	0.0026	0.0062	0.0066	0.0089		0.0052	0.0054	0.0082	0.0107	0.0055	0.0054	0.0084	0.0073	0.0053	0.0059	0.0024	0.0096	0.0035	0.0104
tr|Q88NN7|Q88NN7_PSEPK	LLSNVQHAQAGMR	28	0.0079	0.0108	0.009	0.0092	0.0051	0.0132	0.0111	0.0132	0.009	0.0125		0.0119	0.0061	0.0089	0.0077	0.0223	0.0256	0.0243	0.0056	0.0059	0.0054	0.007	0.0092	0.007	0.01	0.0096		0.0086	0.0069	0.0081
tr|Q88PA6|Q88PA6_PSEPK	NPILVTALNPIIGYLK	28		0.0158	0.0113	0.0084	0.0118	0.0111	0.0123	0.0166	0.0132	0.0143	0.0137		0.0213	0.0266	0.0261	0.0203	0.0263	0.0185	0.0167	0.0296	0.0203	0.0229	0.0163	0.0196	0.0345	0.0525	0.058	0.0315	0.0339	0.0195
tr|Q88QD9|Q88QD9_PSEPK	VEDLIEDAVR	27	0.0034	0.0021	0.0021		0.002	0.0013	0.0016	0.002	0.0028	0.0017			0.0086	0.0088	0.007	0.0097	0.0136	0.0176	0.0022	0.0035	0.0032	0.0032	0.0108	0.0037	0.0073	0.0072	0.0099	0.0029	0.0031	0.0023
tr|Q88QE1|Q88QE1_PSEPK	GVLGNHPALVVWGGK	28	0.0042	0.0026	0.0058		0.0059		0.0032	0.0042	0.0034	0.0026	0.007	0.0034	0.0063	0.0096	0.01	0.012	0.015	0.0144	0.0064	0.0053	0.0026	0.0066	0.0112	0.0089	0.0102	0.0069	0.0099	0.0061	0.0078	0.0049
sp|Q88KY8|STHA_PSEPK	VEGLDNGVILHLK	30	0.0181	0.0219	0.027	0.0272	0.0323	0.0317	0.0341	0.0313	0.0294	0.0297	0.0272	0.0294	0.0554	0.0427	0.0384	0.0238	0.0333	0.0506	0.0449	0.0484	0.0543	0.044	0.0321	0.0503	0.0579	0.0334	0.0591	0.0424	0.0576	0.0461
sp|Q88L02|FADB_PSEPK	SSDVAVATTVAYAK	30	0.0839	0.0596	0.0597	0.0707	0.0821	0.0515	0.0595	0.0459	0.0464	0.033	0.0677	0.031	0.0502	0.0237	0.043	0.0463	0.0556	0.0735	0.0571	0.0566	0.0338	0.0562	0.0535	0.0557	0.0421	0.0385	0.0596	0.0576	0.0491	0.0481
sp|Q88MP5|DAPE_PSEPK	VAFLITSDEEGPAHHGTK	30	0.0237	0.0244	0.0286	0.025	0.0201	0.0291	0.05	0.0507	0.0484	0.038	0.0318	0.0435	0.0419	0.0445	0.0344	0.0112	0.0175	0.0236	0.0242	0.0393	0.0381	0.0321	0.0385	0.0503	0.0311	0.0369	0.0493	0.0336	0.0411	0.0441
tr|Q88E13|Q88E13_PSEPK	LYFDDEAQANAK	30	5.4794	5.7827	7.7833	5.4879	5.3151	6.1904	0.0515	0.0239	0.0531	0.0366	0.0422	0.0384	0.0336	0.0367	0.0309	0.0745	0.0822	0.108	0.0275	0.0337	0.0299	0.0275	0.042	0.0397	0.0439	0.052	0.0335	0.0225	0.0362	0.0277
tr|Q88EP9|Q88EP9_PSEPK	ALIHVAEQFHQASR	30	0.0075	0.0087	0.0132	0.0125	0.0106	0.0164	0.0143	0.0122	0.0111	0.012	0.0137	0.0126	0.0293	0.0345	0.041	0.0661	0.0648	0.0809	0.0333	0.0522	0.0625	0.0499	0.0589	0.0508	0.0349	0.0316	0.0485	0.0479	0.0536	0.0447
tr|Q88F66|Q88F66_PSEPK	EQQFTGFER	30	0.0111	0.0147	0.0186	0.0127	0.0181	0.0153	0.0262	0.0201	0.0185	0.0203	0.0218	0.0198	0.0372	0.0294	0.0389	0.0134	0.0164	0.0183	0.0292	0.0181	0.0208	0.021	0.0272	0.0262	0.0247	0.0271	0.0297	0.0208	0.0179	0.0301
tr|Q88G03|Q88G03_PSEPK	HGQASFGADDYDVLSPVGVR	30	0.0204	0.0178	0.021	0.0242	0.0256	0.0294	0.013	0.0116	0.0108	0.0093	0.01	0.0103	0.0154	0.0179	0.0175	0.0264	0.0195	0.0312	0.0168	0.0136	0.0188	0.0194	0.033	0.021	0.0209	0.0196	0.0212	0.02	0.0204	0.0149
tr|Q88GP7|Q88GP7_PSEPK	GHDLLLTAYTPLAR	30	0.5204	0.5072	0.6474	0.5702	0.5799	0.6334	0.0205	0.0175	0.0188	0.0216	0.0128	0.0189	0.0178	0.0223	0.0197	0.0368	0.032	0.0386	0.027	0.0282	0.0199	0.0358	0.0412	0.0277	0.0221	0.0302	0.0283	0.0311	0.0226	0.0275
tr|Q88GS0|Q88GS0_PSEPK	TQVLGEDYVNR	30	0.0126	0.0199	0.0252	0.0121	0.0175	0.0149	0.0138	0.0128	0.0169	0.0128	0.0141	0.0171	0.0158	0.0138	0.0183	0.0805	0.0674	0.0805	0.0184	0.0168	0.0166	0.0219	0.0287	0.0315	0.016	0.0175	0.0227	0.0337	0.0208	0.0137
tr|Q88GU4|Q88GU4_PSEPK	WSEAEIAQFLK	30	0.0207	0.0166	0.0126	0.0282	0.0169	0.0223	0.0151	0.0202	0.019	0.0116	0.0123	0.0182	0.0225	0.0219	0.0169	0.0926	0.0924	0.1115	0.0167	0.0174	0.0232	0.0222	0.0283	0.0218	0.0218	0.0186	0.017	0.0202	0.0168	0.0106
tr|Q88H28|Q88H28_PSEPK	GLNLAASDVNYLYR	30	18.3218	9.2519	11.8206	9.6026	6.8242	12.0596	0.0297	0.0181	0.0166	0.0134	0.0381	0.0197	0.0171	0.0143	0.0183	0.0205	0.0255	0.0324	0.0259	0.0209	0.0039	0.0366	0.036	0.0375	0.0186	0.0193	0.01	0.0389	0.0064	0.0212
tr|Q88H28|Q88H28_PSEPK	LPAEVAADLVTGPALEK	30	9.0127	9.0468	10.9176	8.9125	9.9979	10.3876	0.0264	0.0208	0.0229	0.0218	0.0272	0.0184	0.0197	0.0091	0.013	0.0179	0.023	0.0266	0.0224	0.0186	0.0145	0.0233	0.0274	0.0331	0.0148	0.0154	0.0143	0.0251	0.013	0.019
tr|Q88HH4|Q88HH4_PSEPK	NEPYPFPAVSIR	30	0.0062	0.0068	0.0104	0.01	0.0087	0.0104	0.5714	0.6482	0.6118	0.6012	0.5719	0.6789	0.7549	0.7312	0.7553	0.0137	0.0133	0.0141	0.741	0.6735	0.7233	0.7251	0.6943	0.7058	0.7781	0.8305	0.9002	0.8275	0.8874	0.7013
tr|Q88HH8|Q88HH8_PSEPK	EELFASAPDAAALGR	30	0.0053	0.0038	0.0054	0.0046	0.0073	0.0071	0.5549	0.5573	0.6788	0.5237	0.7125	0.9028	0.8581	0.7616	0.7568	0.0443	0.0606	0.0766	1.0656	1.0552	0.3639	1.6033	2.3866	1.7163	1.3772	1.1209	0.7281	1.3191	0.4104	1.2196
tr|Q88HJ8|Q88HJ8_PSEPK	SIKPGLQAYK	30	6.1526	5.516	7.6034	6.6421	7.649	7.7652	0.0113	0.0108	0.0084	0.0068	0.015	0.0202	0.0103	0.0094	0.0092	0.0084	0.0109	0.0115	0.0069	0.0063	0.0064	0.0091	0.0081	0.0085	0.0088	0.0105	0.0136	0.009	0.0096	0.0086
tr|Q88HJ9|Q88HJ9_PSEPK	HLKPALLELGGK	30	5.6245	4.9978	6.8597	5.8336	6.6345	7.2162	0.0687	0.0181	0.0159	0.0148	0.0316	0.0324	0.0146	0.0141	0.0147	0.0457	0.0462	0.0684	0.0115	0.0099	0.0094	0.0105	0.0196	0.0123	0.0118	0.0141	0.0136	0.0113	0.0114	0.0136
tr|Q88HK0|Q88HK0_PSEPK	LSSGVFVSVGPLR	30	4.9341	4.2659	4.6316	4.8916	4.8643	5.3479	0.0176	0.0231	0.0163	0.0215	0.0261	0.0243	0.0095	0.0102	0.0128	0.0357	0.0238	0.0326	0.0064	0.0138	0.007	0.0115	0.0088	0.0124	0.0071	0.0198	0.0191	0.0103	0.0087	0.0193
tr|Q88HK0|Q88HK0_PSEPK	LVHWAQVRPDTTFIAAR	30	4.6017	3.7676	4.3126	4.9318	4.721	5.0317	0.0321	0.03	0.0325	0.0194	0.0443	0.0321	0.0373	0.0251	0.0215	0.0385	0.0423	0.0485	0.0237	0.0191	0.0287	0.0212	0.0282	0.0198	0.0413	0.0262	0.0395	0.0316	0.0287	0.0242
tr|Q88HK4|Q88HK4_PSEPK	VPAFVYYPATIK	30	0.814	0.6508	0.8137	0.8644	0.8983	0.9366	0.0071	0.0093	0.01	0.0075	0.0077	0.0066	0.0089	0.0048	0.0071	0.0085	0.01	0.0117	0.0065	0.008	0.0039	0.0114	0.0122	0.01	0.0084	0.0074	0.0089	0.0102	0.0082	0.0081
tr|Q88JJ7|Q88JJ7_PSEPK	LSRPLIGQLEAGR	30	0.0617	0.0605	0.0829	0.065	0.0951	0.1003	0.0214	0.0231	0.0209	0.0101	0.0146	0.0252	0.0732	0.0805	0.0626	0.0809	0.0981	0.0927	0.0523	0.0799	0.0726	0.0777	0.0624	0.0729	0.0703	0.0853	0.0722	0.0565	0.0871	0.0516
tr|Q88JU3|Q88JU3_PSEPK	GPLSLEIFNDGFR	30	0.1626	0.1238	0.1668	0.1512	0.1494	0.1727	0.0214	0.0166	0.0215	0.021	0.0216	0.0216	0.039	0.03	0.0275	0.0741	0.1151	0.0934	0.0349	0.0368	0.0276	0.0377	0.0371	0.0438	0.0258	0.0314	0.0248	0.0395	0.0284	0.0368
tr|Q88JU3|Q88JU3_PSEPK	NTAIAHALSSYR	30	0.1548	0.1473	0.1866	0.1469	0.1472	0.1849	0.0262	0.0252	0.0315	0.0313	0.0209	0.0318	0.0298	0.0402	0.038	0.1141	0.1159	0.1354	0.0372	0.0395	0.0384	0.0496	0.0565	0.0443	0.041	0.0364	0.0356	0.0454	0.0418	0.0359
tr|Q88MX4|Q88MX4_PSEPK	LPAGGQATPMSYTGK	30	0.0091	0.0096	0.0119	0.0066	0.0061	0.0059	0.0235	0.0189	0.0179	0.0159	0.0152	0.0184	0.0267	0.0276	0.0222	0.0401	0.047	0.0527	0.0264	0.0364	0.0219	0.032	0.0243	0.0347	0.029	0.0134	0.027	0.0282	0.0285	0.0232
tr|Q88PA6|Q88PA6_PSEPK	ANVELEQLSAGQGQAIVK	30	0.0102	0.0061	0.0239	0.0107	0.0101	0.0113	0.0188	0.0255	0.0138	0.0061	0.0212	0.0205	0.022	0.0193	0.0392	0.0108	0.022	0.0206	0.0192	0.027	0.0223	0.0407	0.0356	0.0187	0.0563	0.0498	0.0563	0.0305	0.0252	0.0219
tr|Q88QD9|Q88QD9_PSEPK	SGQGPSLIEVK	30	0.0046	0.0043	0.0099	0.0046	0.0076	0.0063	0.0076	0.0078	0.0082	0.0128	0.0063	0.0061	0.0181	0.0222	0.019	0.0235	0.026	0.032	0.0094	0.0083	0.0056	0.006	0.0322	0.0109	0.018	0.0216	0.0225	0.0066	0.0075	0.0071
tr|Q88QE1|Q88QE1_PSEPK	VIALDLPGHGESAK	30	0.0035	0.0031	0.0037	0.0038	0.0026	0.0042	0.0043	0.0038	0.003	0.0033	0.0036	0.0032	0.0074	0.007	0.0078	0.0112	0.0128	0.0148	0.004	0.0034	0.0048	0.0049	0.011	0.0052	0.0077	0.0069	0.0094	0.004	0.0029	0.0046
tr|Q88JU3|Q88JU3_PSEPK	LAGVPLLEIPLNYYDDLAAR	26	0.1775	0.1784	0.1463	0.2024	0.1797	0.174	0.0276		0.0174	0.0205	0.0291		0.0284	0.025		0.0926	0.1108	0.1246	0.0434	0.0568	0.019	0.0538	0.0426	0.0478	0.0142	0.0265		0.0257	0.0263	0.0359
sp|P59319|ARGD_PSEPK	ITGISHVPYNDLEALK	30	0.2053	0.2196	0.2849	0.2389	0.2654	0.269	0.2774	0.3326	0.2779	0.2875	0.2605	0.3227	0.3452	0.3315	0.3747	0.2117	0.241	0.3122	0.3515	0.3125	0.356	0.3684	0.4404	0.3608	0.3526	0.3757	0.4417	0.4095	0.4025	0.3366
sp|P59319|ARGD_PSEPK	LEQIGQQYNLFSQVR	30	0.1488	0.1285	0.1581	0.1473	0.1641	0.1661	0.1636	0.1889	0.2046	0.1593	0.1882	0.1787	0.2081	0.2213	0.2142	0.1387	0.152	0.1746	0.1986	0.1978	0.2166	0.2239	0.2399	0.1972	0.2133	0.2054	0.2289	0.2493	0.2104	0.2005
sp|P59319|ARGD_PSEPK	TLFTVSVGGQPK	30	0.4953	0.4318	0.5338	0.5257	0.5457	0.5795	0.6432	0.6994	0.6647	0.6293	0.6612	0.6824	0.6707	0.7541	0.7511	0.4765	0.5464	0.6024	0.6702	0.6651	0.7118	0.7191	0.8449	0.6681	0.7285	0.7012	0.7724	0.8528	0.7983	0.7322
sp|Q88C92|PYRE_PSEPK	AAGVLIALNR	30	0.178	0.1634	0.2435	0.244	0.2718	0.2823	0.2243	0.2551	0.2452	0.275	0.2862	0.2817	0.468	0.5115	0.3283	0.1297	0.2689	0.2782	0.3898	0.4316	0.4443	0.4606	0.2834	0.4015	0.4588	0.284	0.4909	0.3461	0.4716	0.4421
sp|Q88C92|PYRE_PSEPK	GNGELSAIQEVER	30	0.348	0.4948	0.6275	0.3841	0.4789	0.461	0.69	0.6529	0.4765	0.7743	0.7279	0.6231	0.7844	0.7368	0.8698	0.2881	0.387	0.4169	0.681	0.5775	0.6161	0.7419	0.6147	0.54	0.7254	0.7329	0.7769	0.5794	0.6146	0.6525
sp|Q88C92|PYRE_PSEPK	IPFDVLFGPAYK	30	0.2335	0.1922	0.244	0.2261	0.2191	0.265	0.2727	0.2955	0.2461	0.2724	0.2915	0.3137	0.3131	0.3305	0.2676	0.1321	0.1777	0.1758	0.276	0.2594	0.2454	0.2708	0.2495	0.2208	0.3517	0.3405	0.2836	0.3384	0.2764	0.2986
sp|Q88CN0|RPIA_PSEPK	LVPVLGAFPLPVEVIPMAR	30	0.2167	0.1931	0.1937	0.2255	0.2376	0.247	0.3182	0.2384	0.2843	0.2619	0.2936	0.2592	0.2201	0.2281	0.2015	0.1289	0.1859	0.1502	0.1775	0.2302	0.306	0.196	0.2072	0.1273	0.2029	0.2015	0.1363	0.3271	0.1888	0.2117
sp|Q88CN0|RPIA_PSEPK	TAFDGAVASSEATAQR	30	0.4896	0.4688	0.6664	0.4926	0.5272	0.5355	0.6418	0.6628	0.6523	0.7093	0.6264	0.7037	0.6165	0.5606	0.7006	0.5061	0.5215	0.6489	0.5381	0.5399	0.5779	0.5727	0.6109	0.6247	0.5496	0.6801	0.7302	0.6348	0.5886	0.5724
sp|Q88CQ2|ILVD_PSEPK	AGGIFSILGSLAR	30	0.7261	0.6266	0.7153	0.7353	0.6632	0.8551	0.7289	0.719	0.7346	0.7405	0.6399	0.653	0.7616	0.7642	0.6354	0.6019	0.7032	0.503	0.7681	0.6265	0.8811	0.797	0.331	0.5993	0.6828	0.5733	0.6381	0.8187	0.6145	0.6228
sp|Q88CQ2|ILVD_PSEPK	AGPAGIPTQTAFSQSTR	30	0.1358	0.1125	0.1552	0.1336	0.1436	0.1465	0.1234	0.1443	0.1328	0.1297	0.1402	0.1461	0.1216	0.1313	0.1383	0.1028	0.1079	0.1107	0.1285	0.1088	0.1314	0.1332	0.1476	0.1272	0.1337	0.1433	0.1677	0.164	0.1452	0.1259
sp|Q88CQ2|ILVD_PSEPK	TAGVDESIHVFEGTAK	30	0.3446	0.3344	0.4371	0.3423	0.3727	0.3876	0.3778	0.389	0.3751	0.379	0.3677	0.4089	0.3239	0.3183	0.33	0.2464	0.233	0.2997	0.3499	0.3049	0.3558	0.3379	0.3599	0.3436	0.3375	0.3657	0.4384	0.3915	0.3356	0.3466
sp|Q88CV2|AROB_PSEPK	AVLIDTTSLK	30	0.4819	0.4483	0.5703	0.4787	0.5632	0.5803	0.5629	0.5874	0.545	0.5641	0.5096	0.619	0.6373	0.5487	0.6298	0.46	0.4864	0.6405	0.585	0.4946	0.6046	0.568	0.5824	0.5685	0.6347	0.5797	0.722	0.6824	0.643	0.6098
sp|Q88CV2|AROB_PSEPK	EILQATLSADYR	30	0.1604	0.1331	0.1701	0.147	0.1303	0.1824	0.1736	0.1855	0.1639	0.146	0.2304	0.174	0.2127	0.2537	0.195	0.1376	0.1775	0.1968	0.2089	0.2277	0.0978	0.2383	0.1726	0.1561	0.2229	0.1882	0.1393	0.2176	0.1574	0.2314
sp|Q88CV2|AROB_PSEPK	LGWIDQAER	30	0.5355	0.4268	0.596	0.4972	0.3997	0.5656	0.6094	0.6385	0.5949	0.5252	0.634	0.6432	0.5866	0.6451	0.6598	0.501	0.4615	0.5791	0.5564	0.5862	0.315	0.5619	0.5644	0.4445	0.6272	0.6838	0.4208	0.6767	0.4333	0.6155
sp|Q88CW7|BETB_PSEPK	EVGTWLTEHPR	30	0.0561	0.0527	0.0677	0.0445	0.0564	0.0616	0.0538	0.0614	0.056	0.0601	0.0567	0.0653	0.0757	0.0703	0.0813	0.1003	0.0931	0.1354	0.0697	0.0606	0.0764	0.0697	0.0811	0.0723	0.0718	0.0787	0.0986	0.0844	0.0722	0.0773
sp|Q88CW7|BETB_PSEPK	LTAGDFAK	30	0.082	0.0811	0.0881	0.0807	0.0816	0.0875	0.0901	0.0959	0.0862	0.0916	0.0858	0.0978	0.0912	0.0936	0.1108	0.1442	0.1335	0.1888	0.0978	0.0921	0.1093	0.0932	0.1254	0.1207	0.0886	0.1108	0.1222	0.1177	0.1014	0.1049
sp|Q88CW7|BETB_PSEPK	VSFTGGTTTGK	30	0.0879	0.0846	0.1153	0.0915	0.0968	0.0974	0.0949	0.0889	0.0961	0.0957	0.0795	0.1074	0.09	0.0853	0.1179	0.1571	0.1379	0.1987	0.0922	0.0924	0.1039	0.0814	0.1263	0.1279	0.0989	0.1175	0.1271	0.1088	0.0935	0.1031
sp|Q88CX4|GPMI_PSEPK	AFVEPDFTEFAR	30	0.4104	0.3676	0.4994	0.4345	0.457	0.4799	0.4172	0.4547	0.4298	0.4022	0.4075	0.4805	0.4876	0.5058	0.5512	0.308	0.2843	0.3846	0.5071	0.5129	0.551	0.5678	0.6612	0.5794	0.5934	0.6261	0.6844	0.7073	0.6334	0.5405
sp|Q88CX4|GPMI_PSEPK	IYLHAFLDGR	30	0.3937	0.4	0.4917	0.4297	0.4445	0.4802	0.4374	0.431	0.4195	0.4227	0.4214	0.4562	0.4773	0.5643	0.4882	0.2672	0.3387	0.3424	0.4671	0.5225	0.5658	0.5946	0.5623	0.543	0.5994	0.5332	0.7119	0.5762	0.6488	0.5193
sp|Q88CX4|GPMI_PSEPK	SAQSSIELLDATFAK	30	1.5505	1.2826	1.617	1.786	1.5616	1.5764	1.4439	1.507	1.4522	1.3635	1.4438	1.5208	1.5568	1.5809	1.6729	0.8463	1.0456	1.0648	1.5248	1.6788	1.7689	1.6282	1.8322	2.0134	1.6455	1.6966	2.0293	2.1022	1.9744	1.7654
sp|Q88CY9|F16PA_PSEPK	ILDIKPESLHQR	30	1.583	1.4554	1.7138	1.7478	1.7715	1.8677	1.7897	1.9247	1.7967	1.8619	1.907	1.8076	1.9702	2.1804	2.1666	1.4592	1.5252	1.7528	1.7639	1.6386	2.1186	1.9448	2.3462	1.8501	2.2273	2.2255	2.4834	2.4836	2.261	1.8938
sp|Q88CY9|F16PA_PSEPK	VPETTAEFAINMSNQR	30	0.3574	0.2941	0.4376	0.4973	0.4923	0.5064	0.4525	0.5067	0.437	0.4752	0.5688	0.4343	0.6678	0.5921	0.4761	0.3408	0.477	0.4995	0.5554	0.568	0.6158	0.7017	0.5589	0.583	0.626	0.5066	0.7304	0.5558	0.7601	0.576
sp|Q88CY9|F16PA_PSEPK	YVGELLAGETGPLK	30	0.0954	0.0802	0.1173	0.1003	0.1127	0.1233	0.1133	0.1221	0.1193	0.1123	0.1657	0.1269	0.161	0.1578	0.1541	0.1243	0.1306	0.158	0.1447	0.1468	0.1758	0.1635	0.1558	0.1811	0.1655	0.1639	0.1882	0.1616	0.1876	0.179
sp|Q88D64|PGK_PSEPK	VAAAGPLLAAELDALGK	30	0.4904	0.5064	0.6228	0.545	0.5618	0.5737	0.4804	0.5638	0.5608	0.4813	0.5132	0.5798	0.4662	0.4509	0.5701	0.3302	0.4181	0.4732	0.4514	0.4722	0.5314	0.4875	0.5479	0.5281	0.5456	0.6095	0.6638	0.6336	0.5965	0.491
sp|Q88D64|PGK_PSEPK	VLPAVAILEER	30	1.5576	1.4518	1.7803	1.7567	1.7068	1.9082	1.6255	1.7108	1.6561	1.7335	1.4789	1.7763	1.6684	1.5793	1.7303	1.1723	1.3139	1.583	1.6106	1.56	1.7686	1.5503	1.7276	1.6768	1.7292	1.8206	1.8516	2.0606	1.9937	1.5429
sp|Q88D64|PGK_PSEPK	VSVPLPVDVVVAK	30	1.19	1.135	1.5228	1.3957	1.4733	1.5888	1.3024	1.2904	1.3851	1.3717	1.3356	1.4377	1.1639	1.3169	1.3828	0.9805	1.0289	1.1619	1.2541	1.2823	1.3461	1.2621	1.4418	1.3331	1.3221	1.4433	1.649	1.6294	1.6086	1.2098
sp|Q88DK3|PUR9_PSEPK	VNGGLLVQSR	30	0.2254	0.1925	0.2477	0.1953	0.2138	0.2492	0.3285	0.3653	0.3237	0.3393	0.3244	0.3552	0.3352	0.3503	0.3761	0.1708	0.206	0.2638	0.3065	0.3044	0.3343	0.31	0.3145	0.3122	0.3853	0.3311	0.4028	0.3731	0.3628	0.3371
sp|Q88DK3|PUR9_PSEPK	YGENPHQSAAFYVEAK	30	0.1434	0.1178	0.1545	0.155	0.1209	0.1797	0.2196	0.2495	0.2062	0.1966	0.2144	0.2424	0.1943	0.2116	0.1959	0.1115	0.1275	0.1224	0.1592	0.1723	0.1913	0.2107	0.1841	0.1782	0.1902	0.209	0.2613	0.2486	0.211	0.1906
sp|Q88DV4|TPIS_PSEPK	GQLAAEDAEVAAK	30	0.033	0.0247	0.0373	0.0348	0.0497	0.0502	0.0227	0.0445	0.0348	0.0423	0.1067	0.0333	0.0974	0.0919	0.1012	0.0788	0.1086	0.0842	0.0748	0.0558	0.0761	0.0829	0.0625	0.0741	0.0803	0.0899	0.081	0.0514	0.0698	0.0856
sp|Q88DV4|TPIS_PSEPK	VQLLYGGSVK	30	0.1824	0.1244	0.2339	0.2005	0.2191	0.216	0.2166	0.2573	0.2172	0.2615	0.2408	0.243	0.2481	0.2667	0.285	0.2891	0.3052	0.2928	0.2278	0.2132	0.2702	0.2386	0.2738	0.2434	0.2645	0.2727	0.3035	0.2868	0.3062	0.2469
sp|Q88DW7|G6PI2_PSEPK	DAMQSFSMR	30	0.221	0.1735	0.2423	0.2084	0.228	0.2395	0.2199	0.2591	0.2194	0.2223	0.2318	0.2554	0.2475	0.244	0.2455	0.2521	0.267	0.3103	0.2616	0.2637	0.2758	0.2842	0.3088	0.3009	0.2417	0.2463	0.3054	0.3031	0.2944	0.255
sp|Q88DW7|G6PI2_PSEPK	TPHDVTALPAWQALQK	30	0.28	0.2479	0.3506	0.278	0.2799	0.3207	0.3158	0.2891	0.2681	0.2985	0.2681	0.3403	0.2736	0.331	0.3262	0.3478	0.3446	0.4094	0.3034	0.3626	0.3554	0.3926	0.459	0.3712	0.3351	0.3409	0.4164	0.3957	0.4013	0.3519
sp|Q88DW8|PANC_PSEPK	DYQQLAVIR	30	0.0737	0.0714	0.1035	0.0979	0.1094	0.1084	0.0568	0.0647	0.0608	0.0595	0.0567	0.0674	0.1081	0.1112	0.0945	0.0518	0.0849	0.0965	0.1124	0.1402	0.1265	0.1227	0.0962	0.1163	0.1129	0.0915	0.1344	0.1009	0.1392	0.1165
sp|Q88DW8|PANC_PSEPK	LIDNLYLHLEEK	30	0.1494	0.1334	0.1668	0.1428	0.1353	0.1473	0.0939	0.0994	0.0815	0.0843	0.1051	0.0753	0.1	0.1127	0.1091	0.0672	0.0715	0.0811	0.1438	0.1235	0.1202	0.1201	0.1299	0.1098	0.1113	0.1045	0.1146	0.1411	0.1132	0.1038
sp|Q88DW9|PANB_PSEPK	IEGAAWLAETIR	30	0.235	0.2075	0.26	0.2379	0.2104	0.2483	0.1596	0.187	0.1513	0.1425	0.1742	0.1765	0.1963	0.2358	0.1982	0.1059	0.1723	0.1783	0.2244	0.2399	0.245	0.224	0.2161	0.2003	0.2186	0.2042	0.2008	0.2797	0.2236	0.2156
sp|Q88DW9|PANB_PSEPK	QVSFPGSEHGFSA	30	0.2863	0.2562	0.3294	0.3014	0.273	0.3213	0.2154	0.2241	0.2196	0.1839	0.1907	0.2149	0.2392	0.2391	0.2809	0.2121	0.2014	0.2423	0.2509	0.2703	0.2667	0.2522	0.3054	0.2988	0.2441	0.2714	0.3	0.3215	0.293	0.2514
sp|Q88EH2|PHS_PSEPK	EIPDWNIEVR	30	0.0626	0.0616	0.0798	0.0717	0.0597	0.0672	0.0798	0.0781	0.0785	0.0848	0.0649	0.0819	0.4623	0.434	0.5244	0.4213	0.455	0.5456	0.2263	0.2358	0.262	0.2997	0.3051	0.2857	0.4912	0.5183	0.5835	0.3375	0.3301	0.3003
sp|Q88EH2|PHS_PSEPK	VTDEELAELIR	30	0.0618	0.049	0.0742	0.0546	0.0699	0.0787	0.0701	0.0778	0.0666	0.0765	0.0673	0.0667	0.3808	0.3263	0.437	0.3212	0.3342	0.5081	0.175	0.1865	0.2474	0.2348	0.2356	0.2348	0.4041	0.424	0.4605	0.248	0.2287	0.2128
sp|Q88EH2|PHS_PSEPK	VTVTWWSHSIK	30	0.0114	0.0101	0.0135	0.0124	0.0102	0.0137	0.0133	0.0129	0.0146	0.0139	0.0165	0.0116	0.0491	0.0675	0.0652	0.0555	0.0571	0.0561	0.0303	0.0294	0.0331	0.0312	0.04	0.0292	0.061	0.0562	0.0535	0.0416	0.0331	0.0298
sp|Q88EH6|ACSA1_PSEPK	IGAIHSVVFGGFSPEALAGR	30	0.3851	0.2556	0.3204	0.2488	0.2851	0.4253	0.4912	0.6077	0.5575	0.4659	0.9144	0.6969	0.9772	1.0422	0.8911	0.5032	0.6093	0.6154	0.6995	0.597	0.36	0.7261	0.7598	0.6478	1.6317	0.971	0.6885	0.8647	0.3723	1.0108
sp|Q88EH6|ACSA1_PSEPK	VAEAAVVGVPHDIK	30	0.1818	0.1323	0.1737	0.1494	0.1519	0.2402	0.3128	0.3112	0.2911	0.2613	0.3639	0.3914	0.3896	0.3716	0.4328	0.2393	0.2349	0.3195	0.2912	0.2831	0.1649	0.3398	0.4537	0.3064	0.6357	0.5429	0.3288	0.4209	0.1946	0.3661
sp|Q88FB2|SUCC_PSEPK	DHDLALLEVNPLVIK	30	5.7749	5.0024	7.0217	6.2748	6.635	6.6782	5.5773	4.9096	6.6575	5.3352	5.9968	5.7787	6.2798	6.3881	4.9435	3.2677	5.9522	6.3341	7.2125	5.4848	4.871	5.1115	3.1848	4.7916	5.9964	4.1541	6.2275	3.727	4.8599	6.8191
sp|Q88FB2|SUCC_PSEPK	NLVTYQTDANGQPVSK	30	12.5608	10.4727	13.6409	12.2613	11.7411	11.7168	10.8372	11.5656	11.4161	10.3351	10.8519	12.4337	7.173	6.7372	8.2549	7.1412	6.8132	8.6747	7.3603	5.4896	5.3962	5.7733	6.5284	5.9598	6.5935	7.8496	8.9833	7.0923	5.4439	7.1054
sp|Q88IS4|MQO3_PSEPK	LAVTWTPIGTDVNFGEITR	30	0.038	0.0343	0.0269	0.0306	0.0497	0.07	0.0978	0.0931	0.0431	0.0427	0.082	0.0754	0.1934	0.1978	0.1316	0.0415	0.0979	0.0828	0.2112	0.1496	0.2463	0.177	0.1357	0.1778	0.1231	0.1055	0.1155	0.1423	0.1431	0.1769
sp|Q88IS4|MQO3_PSEPK	LSSEVQDITR	30	0.1625	0.1626	0.1453	0.1245	0.2583	0.2681	0.534	0.5648	0.2353	0.2177	0.3926	0.4743	1.084	1.0486	1.2603	0.3983	0.4013	0.5267	1.2372	0.889	1.3012	1.058	1.1664	1.0445	0.6762	0.828	0.9889	0.9038	0.9324	1.0024
sp|Q88IS4|MQO3_PSEPK	WVPLMMEGR	30	0.0311	0.0224	0.0251	0.0286	0.0504	0.0579	0.0919	0.0997	0.0405	0.0316	0.0592	0.0825	0.2656	0.2845	0.2045	0.0631	0.0889	0.1025	0.3016	0.2449	0.3325	0.2814	0.1851	0.2626	0.198	0.1229	0.2345	0.1602	0.2635	0.2411
sp|Q88K27|SYT_PSEPK	AEVIDVFK	30	0.4601	0.4267	0.5396	0.4465	0.5252	0.5472	0.8165	0.8692	0.7676	0.7949	0.6955	0.7788	0.7231	0.6762	0.7416	0.3589	0.4128	0.484	0.7749	0.8861	0.9686	0.7248	0.7828	0.8242	0.7049	0.728	0.8158	0.8364	0.8851	0.8071
sp|Q88K27|SYT_PSEPK	LDASYIAEDNSR	30	1.0469	1.2835	1.9469	1.2035	1.722	1.5251	2.41	2.2813	1.9922	2.7197	2.2385	2.2086	3.3357	3.0231	2.4577	1.0438	1.9471	2.1188	3.0628	4.0361	4.6869	3.2502	2.3097	4.2453	2.8289	2.3359	3.8837	2.2716	3.8709	4.0576
sp|Q88K27|SYT_PSEPK	NEPSGALHGIMR	30	0.3857	0.3317	0.5166	0.4477	0.4559	0.4817	0.6584	0.6674	0.6891	0.6095	0.6279	0.6665	0.6863	0.6891	0.758	0.3897	0.4441	0.5262	0.7301	0.9023	0.8847	0.7339	0.7266	0.8484	0.8146	0.6268	0.8035	0.7514	0.8771	0.8035
sp|Q88K84|AROQ2_PSEPK	QTNHEGELIDWIHAAR	30	0.1657	0.1236	0.1927	0.1849	0.179	0.1741	0.0138	0.0051	0.0304	0.0119	0.0121	0.0131	0.008	0.0051	0.0084	0.025	0.0223	0.0256	0.0088	0.0088	0.0076	0.0136	0.0226	0.0144	0.006	0.0115	0.0123	0.0104	0.0051	0.0145
sp|Q88KX1|TAL_PSEPK	AAAIPGYADLLK	30	0.3532	0.3222	0.3994	0.3928	0.3987	0.4599	0.3061	0.351	0.3011	0.3244	0.3206	0.3336	0.4627	0.4996	0.4935	0.4352	0.5209	0.545	0.5252	0.5673	0.561	0.5972	0.6998	0.6438	0.545	0.5112	0.6011	0.6394	0.6655	0.5577
sp|Q88KX1|TAL_PSEPK	LKPVDATTNPSLLLK	30	0.2602	0.2041	0.2881	0.2437	0.2638	0.292	0.2008	0.2199	0.205	0.2061	0.1986	0.2351	0.2934	0.3206	0.3108	0.2976	0.355	0.3631	0.3329	0.3377	0.3737	0.3875	0.4681	0.4034	0.343	0.3139	0.4009	0.4373	0.3806	0.3189
sp|Q88KX1|TAL_PSEPK	LSFDEPALLNK	30	0.1853	0.1569	0.2008	0.185	0.1824	0.2288	0.1716	0.188	0.1623	0.15	0.1698	0.1798	0.2427	0.2512	0.2736	0.2263	0.2472	0.3074	0.2682	0.2874	0.2401	0.3174	0.3763	0.2819	0.2624	0.2696	0.2317	0.3192	0.2505	0.2627
sp|Q88KY8|STHA_PSEPK	GQIEVDEAYR	30	0.0677	0.0828	0.0996	0.0655	0.101	0.0902	0.1249	0.1126	0.0862	0.1655	0.1628	0.1375	0.163	0.1504	0.1823	0.0779	0.1052	0.1067	0.1317	0.1101	0.1397	0.1543	0.1111	0.1284	0.1622	0.1555	0.156	0.1149	0.1187	0.1567
sp|Q88KY8|STHA_PSEPK	WFSFPDVLK	30	0.1306	0.1106	0.1246	0.1288	0.1202	0.1318	0.1563	0.1543	0.1474	0.1647	0.1657	0.1888	0.1752	0.1688	0.1753	0.1085	0.1319	0.1309	0.1658	0.1453	0.1737	0.1409	0.1454	0.1472	0.2006	0.1794	0.1606	0.1786	0.1879	0.1531
sp|Q88L02|FADB_PSEPK	LGIYPGFGGTVR	30	0.154	0.1404	0.1528	0.1406	0.2163	0.2418	0.0889	0.0934	0.0805	0.0791	0.0783	0.0887	0.1106	0.1316	0.1264	0.1454	0.1581	0.1811	0.1252	0.1407	0.1337	0.1404	0.1766	0.1577	0.1373	0.1214	0.1517	0.1449	0.1399	0.1196
sp|Q88L02|FADB_PSEPK	VLFPYFGGFAK	30	0.0865	0.0665	0.0728	0.0707	0.0987	0.1081	0.041	0.0427	0.0378	0.038	0.0406	0.0484	0.029	0.0379	0.0523	0.0662	0.0512	0.0504	0.0346	0.0311	0.0374	0.0372	0.066	0.0423	0.0359	0.0467	0.0378	0.062	0.0358	0.0296
sp|Q88LE5|LEU3_PSEPK	ANVLASSQLWR	30	0.476	0.469	0.5906	0.5707	0.6757	0.7029	0.6928	0.754	0.815	0.7362	0.7286	0.8338	1.0235	1.1491	1.013	0.7298	0.9647	0.9738	0.8615	0.9325	1.0959	0.9765	0.751	0.8918	1.3562	1.101	1.4604	0.9764	1.1107	1.0419
sp|Q88LE5|LEU3_PSEPK	HGVPLADETLER	30	0.7896	0.8673	1.1743	0.8905	1.0914	1.0604	1.4542	1.4947	1.3937	1.4289	1.2653	1.445	1.8839	1.708	1.6664	1.0465	1.5889	1.8915	1.5328	1.6056	1.8412	1.8767	1.283	1.7892	2.1168	2.0672	2.8793	1.4595	1.7468	1.8221
sp|Q88LE5|LEU3_PSEPK	YSFNQSAAAEAIEK	30	0.8529	0.7078	0.8978	0.8034	0.8825	0.9372	1.1012	1.2364	1.1394	1.1702	1.1011	1.2032	1.0368	1.0627	1.2437	0.8818	0.9573	1.082	0.9817	0.8773	0.9015	0.9662	0.9945	0.8278	1.1957	1.598	1.4254	1.2213	1.153	1.2111
sp|Q88LW9|G6PI1_PSEPK	GFSMSEAFAADAK	30	0.1201	0.0853	0.1015	0.1043	0.107	0.0977	0.1335	0.1203	0.119	0.0967	0.1325	0.0892	0.1227	0.0926	0.1184	0.0601	0.0946	0.0795	0.1446	0.1362	0.1475	0.1638	0.0961	0.1628	0.1162	0.1028	0.1379	0.1444	0.12	0.1269
sp|Q88LW9|G6PI1_PSEPK	TPHDVTALPAWK	30	0.2305	0.1958	0.2489	0.2376	0.2297	0.2589	0.2415	0.2649	0.2414	0.2394	0.2303	0.245	0.2886	0.2974	0.3288	0.1863	0.1787	0.213	0.3062	0.2869	0.2959	0.312	0.3096	0.3181	0.3233	0.3314	0.3687	0.3696	0.3362	0.299
sp|Q88M04|KCY_PSEPK	LQQIILEGEDVSNVIR	30	0.4049	0.3918	0.5146	0.5706	0.6512	0.5094	0.4968	0.497	0.5303	0.5005	0.5765	0.4174	0.6799	0.6572	0.429	0.2551	0.534	0.5308	0.7009	0.6703	0.8354	0.7102	0.4348	0.8381	0.6761	0.3971	0.851	0.5532	0.8115	0.6233
sp|Q88M04|KCY_PSEPK	VFLTASAEER	30	0.2347	0.2314	0.3262	0.2645	0.2942	0.3239	0.375	0.393	0.3729	0.3674	0.3225	0.387	0.3623	0.3431	0.3785	0.228	0.2579	0.2847	0.3092	0.3522	0.366	0.3554	0.358	0.3616	0.3171	0.3858	0.4494	0.4007	0.4066	0.3426
sp|Q88M20|FUMC_PSEPK	FAALAGHEPLTSLAGALK	30	0.0744	0.0586	0.0892	0.0638	0.0604	0.0678	0.0594	0.0579	0.0458	0.0425	0.059	0.0601	0.1595	0.1697	0.1105	0.2163	0.4732	0.5259	0.1811	0.2448	0.1798	0.2342	0.2654	0.2739	0.1764	0.1037	0.1729	0.1908	0.1834	0.1809
sp|Q88M20|FUMC_PSEPK	NGDLPADIAR	30	0.127	0.1461	0.1855	0.1226	0.149	0.1418	0.1266	0.0989	0.0798	0.1288	0.1087	0.0988	0.2248	0.1917	0.2545	0.5863	0.6862	0.7689	0.2333	0.3134	0.2917	0.3419	0.3934	0.3649	0.2393	0.2601	0.2739	0.2501	0.2117	0.2541
sp|Q88M20|FUMC_PSEPK	SLINFAIGK	30	0.1509	0.1367	0.1667	0.1522	0.1512	0.1758	0.0979	0.1103	0.0908	0.1005	0.0948	0.1	0.1979	0.226	0.1978	0.582	0.6992	0.6715	0.2546	0.2935	0.2635	0.3043	0.4371	0.3318	0.246	0.1984	0.2354	0.3137	0.2633	0.2326
sp|Q88MF9|ENO_PSEPK	LGANAILAVSLAAAK	30	2.8872	2.6986	3.5342	3.5153	3.407	3.6365	3.7803	4.5171	3.7968	4.1708	4.0758	3.7974	3.5401	4.3594	3.4918	3.0776	3.7642	3.2814	2.6794	4.095	4.5436	4.2766	3.7265	4.1467	3.3047	3.1291	4.9585	4.5364	4.3958	4.0012
sp|Q88MF9|ENO_PSEPK	VQLVGDDLFVTNTK	30	1.6955	1.3797	2.0554	1.7538	1.7351	1.9006	1.8756	2.1313	2.0922	2.1813	1.9358	2.1629	1.8452	1.8876	1.8401	1.5256	1.7452	2.121	1.7603	1.9018	2.3023	1.9088	2.0659	1.9225	1.6848	1.8892	2.342	2.1968	2.1729	1.8655
sp|Q88MP5|DAPE_PSEPK	FSTESTVEGLQAR	30	0.1258	0.1064	0.1458	0.1264	0.1388	0.1585	0.3076	0.2855	0.3118	0.279	0.2572	0.304	0.2467	0.2535	0.2635	0.1364	0.1451	0.189	0.2446	0.2533	0.2822	0.2727	0.2989	0.2701	0.2444	0.2576	0.2537	0.319	0.3101	0.2606
sp|Q88MR4|CAPP_PSEPK	IAFLQAELK	30	0.0346	0.0356	0.0383	0.0362	0.0375	0.0442	0.0328	0.0336	0.0264	0.0259	0.0311	0.0333	0.0422	0.0437	0.0434	0.0616	0.0825	0.0805	0.0496	0.0527	0.0459	0.0597	0.0621	0.0606	0.0502	0.0428	0.0522	0.0605	0.0542	0.0483
sp|Q88MR4|CAPP_PSEPK	YDAIAGQLAAQDHR	30	0.0735	0.0744	0.078	0.0758	0.0825	0.0734	0.0651	0.063	0.0655	0.0445	0.06	0.0602	0.0664	0.079	0.0879	0.1308	0.1368	0.1651	0.0816	0.1084	0.0957	0.1083	0.1273	0.1108	0.0753	0.0871	0.1023	0.1137	0.0983	0.0927
sp|Q88NF9|MQO2_PSEPK	AIEINEAFQISR	30	0.0773	0.0716	0.042	0.057	0.1231	0.125	0.2396	0.253	0.092	0.0753	0.1885	0.1376	0.4813	0.3218	0.3493	0.0286	0.0721	0.0527	0.5689	0.4323	0.5144	0.5421	0.2999	0.3858	0.2486	0.191	0.3346	0.3444	0.3167	0.381
sp|Q88NF9|MQO2_PSEPK	FLFIGAGGGALK	30	0.0312	0.0293	0.0225	0.0187	0.0465	0.053	0.0952	0.1064	0.0395	0.0346	0.0809	0.0807	0.2061	0.2418	0.203	0.0237	0.0331	0.029	0.2391	0.1744	0.2424	0.2156	0.1734	0.1913	0.1336	0.1217	0.1513	0.1582	0.19	0.1756
sp|Q88NF9|MQO2_PSEPK	VILFGPFATFSTK	30	0.0442	0.0458	0.0365	0.0357	0.0816	0.0837	0.1654	0.1564	0.0677	0.0612	0.1324	0.1252	0.3661	0.3994	0.3265	0.0289	0.055	0.0392	0.4894	0.3094	0.4086	0.3354	0.2514	0.3014	0.225	0.1858	0.24	0.2555	0.3077	0.2959
sp|Q88PU7|MQO1_PSEPK	ISADNDAALDLAESSPAAK	30	0.9649	0.9541	1.153	0.9062	1.0243	0.9849	1.0805	1.1463	1.0091	1.1891	0.9209	1.1646	1.0223	0.8317	1.2831	0.3482	0.3858	0.5038	0.7545	0.7203	1.0694	0.8998	0.8991	0.8848	0.9744	1.2243	1.2721	1.0645	0.8881	0.9028
sp|Q88PU7|MQO1_PSEPK	TLATDAALYHK	30	1.9436	1.7007	2.2604	2.0607	2.1199	2.255	2.2712	2.3027	2.172	2.2701	1.9116	2.102	2.2528	2.2859	2.4319	0.7443	0.8232	1.0486	1.7149	1.7957	2.1599	1.8789	1.9609	1.8936	2.3675	2.318	2.7855	2.1678	2.384	1.9344
sp|Q88PU7|MQO1_PSEPK	TSLLFGPYAGFTTK	30	0.5787	0.5144	0.6514	0.6231	0.5812	0.712	0.6406	0.7042	0.6624	0.5649	0.5885	0.7055	0.6439	0.8036	0.7037	0.2304	0.2854	0.3125	0.5312	0.4687	0.6183	0.5837	0.5774	0.4975	0.7231	0.6855	0.8139	0.6928	0.6775	0.5889
sp|Q88Q44|MDH_PSEPK	ILPAVAILEGEYGR	30	0.0139	0.0176	0.0093	0.0096	0.0128	0.012	0.0146	0.0126	0.0121	0.016	0.0055	0.0092	0.0158	0.0101	0.0068	0.0631	0.067	0.0834	0.0145	0.0168	0.019	0.0117	0.0301	0.0261	0.0131	0.0131	0.016	0.0179	0.0187	0.0238
sp|Q88QC7|SPEA_PSEPK	FPDILQDR	30	0.1358	0.1172	0.1559	0.1333	0.1399	0.165	0.2013	0.2298	0.2115	0.1999	0.1945	0.2047	0.2018	0.2207	0.2272	0.2028	0.2101	0.244	0.2053	0.1907	0.2113	0.2005	0.2292	0.2112	0.2125	0.2374	0.2668	0.2263	0.2286	0.2079
sp|Q88QC7|SPEA_PSEPK	YVHLSPEELMTHYR	30	0.1517	0.1166	0.1557	0.152	0.1424	0.1588	0.2165	0.224	0.2196	0.2206	0.1971	0.214	0.198	0.2069	0.1989	0.1833	0.212	0.2256	0.197	0.1761	0.2171	0.1983	0.1931	0.1958	0.2064	0.1911	0.2274	0.2004	0.2181	0.2032
sp|Q88QD4|AROQ1_PSEPK	EPGHYGAVTLAQINQDLEQR	30	0.2994	0.2976	0.3256	0.3623	0.2654	0.3523	0.3326	0.3641	0.3541	0.3451	0.3157	0.3342	0.3935	0.3178	0.405	0.458	0.5547	0.5723	0.376	0.3802	0.4408	0.4502	0.433	0.4416	0.4134	0.4529	0.4375	0.4484	0.377	0.3613
sp|Q88QD4|AROQ1_PSEPK	LALESALEQLAANAQPK	30	0.2641	0.2202	0.2639	0.24	0.2517	0.2551	0.2665	0.2946	0.2845	0.2664	0.2696	0.3134	0.3143	0.3169	0.358	0.427	0.438	0.4632	0.3272	0.2955	0.3343	0.308	0.386	0.3055	0.3389	0.3589	0.3931	0.4125	0.3185	0.2814
sp|Q88QX8|MASZ_PSEPK	FALNAANAR	30	0.9602	0.8008	1.2839	1.1408	0.9135	0.9453	0.3894	0.4555	0.3862	0.3843	0.3781	0.4354	0.4242	0.433	0.5059	0.4889	0.5366	0.608	0.5602	0.5743	0.546	0.532	0.6331	0.5787	0.4719	0.4932	0.5256	0.6637	0.6098	0.5827
sp|Q88QX8|MASZ_PSEPK	VVFINTGFLDR	30	1.8224	1.7481	2.1974	2.5816	1.8538	1.9261	0.9124	0.7916	0.7657	0.7372	0.6864	0.7023	0.8149	0.8071	0.6656	0.6025	0.964	0.8857	1.1781	1.0685	0.9985	0.9734	0.8346	1.0895	0.8044	0.5993	0.7254	0.9618	0.9335	0.8957
sp|Q88R42|HIS4_PSEPK	AGVSYVIIGTK	30	0.266	0.2484	0.3428	0.3105	0.347	0.3761	0.4363	0.4446	0.424	0.4324	0.3881	0.4686	0.3489	0.4079	0.4082	0.1565	0.1853	0.1711	0.3174	0.3026	0.3476	0.3489	0.3383	0.305	0.4231	0.3914	0.4266	0.4485	0.3761	0.3542
sp|Q88R42|HIS4_PSEPK	IPVIASGGIHNLGDIK	30	0.6215	0.4771	0.7365	0.6869	0.7257	0.8136	0.9368	0.9096	0.9408	0.8768	0.9163	0.9999	0.9758	1.0957	1.1308	0.392	0.4171	0.4697	0.812	0.7758	0.9274	0.918	0.8789	0.7797	1.0974	1.0422	1.2877	1.103	1.1866	1.0992
sp|Q88R42|HIS4_PSEPK	SLETIEHYVK	30	0.3396	0.2876	0.4145	0.3736	0.3637	0.4305	0.5085	0.5011	0.5062	0.5355	0.4638	0.6	0.5364	0.4406	0.5617	0.2243	0.2152	0.2436	0.4262	0.3734	0.4263	0.4361	0.4521	0.3805	0.4613	0.5541	0.5542	0.5573	0.533	0.4925
sp|Q88R44|HIS5_PSEPK	GHYGVDFAAALADGSR	30	0.4665	0.3801	0.5156	0.4844	0.5779	0.6387	0.4744	0.6933	0.6529	0.6204	0.5707	0.6954	0.8185	0.641	0.642	0.3407	0.3914	0.4904	0.5666	0.592	0.6373	0.6742	0.6348	0.6134	0.6208	0.6719	0.8001	0.7486	0.7677	0.6553
sp|Q88R44|HIS5_PSEPK	VLVTSDASVIR	30	0.7396	0.5912	0.7883	0.7197	0.9477	0.8538	0.9368	1.035	1.004	1.0076	0.9875	1.111	1.0635	1.019	1.0916	0.4973	0.5492	0.7016	0.8651	0.8145	0.9497	0.9188	0.9071	0.8448	0.9932	1.0766	1.2562	1.0703	1.134	0.9236
sp|Q88R44|HIS5_PSEPK	VVFPGVGAIR	30	0.0487	0.0454	0.0733	0.0711	0.0817	0.0874	0.0714	0.0794	0.0823	0.0844	0.0694	0.0973	0.1891	0.1944	0.1471	0.0665	0.1167	0.1317	0.1496	0.1583	0.1736	0.1696	0.0996	0.1558	0.2247	0.1225	0.1992	0.1307	0.2008	0.1788
tr|Q88C17|Q88C17_PSEPK	IIDSTGALSLPQVPK	30	0.0594	0.0579	0.065	0.0517	0.0558	0.0734	0.0652	0.0619	0.0645	0.056	0.0615	0.0647	0.0685	0.0723	0.0755	0.0936	0.0991	0.122	0.0641	0.0753	0.075	0.0845	0.101	0.0805	0.0788	0.0682	0.0781	0.0987	0.0884	0.0859
tr|Q88C17|Q88C17_PSEPK	SYDVVIIGGGPGGYNAAIR	30	0.112	0.1064	0.0812	0.1311	0.1147	0.0987	0.114	0.0864	0.1103	0.0829	0.103	0.0938	0.111	0.0834	0.0605	0.092	0.153	0.1298	0.1151	0.1256	0.14	0.1424	0.0763	0.1454	0.0948	0.0507	0.0794	0.0963	0.0936	0.091
tr|Q88C32|Q88C32_PSEPK	ALKPITGQDVQDK	30	0.0279	0.0303	0.0339	0.0352	0.0309	0.0298	0.0306	0.024	0.0317	0.0309	0.0254	0.0301	0.0262	0.0254	0.036	0.038	0.0271	0.0356	0.0289	0.0268	0.0313	0.0341	0.0364	0.0339	0.0205	0.0343	0.0331	0.0339	0.0292	0.0315
tr|Q88C32|Q88C32_PSEPK	FANALLEPVWR	30	0.0225	0.0169	0.0203	0.017	0.018	0.0206	0.0151	0.0162	0.0147	0.0167	0.0152	0.0208	0.0166	0.0235	0.0262	0.0218	0.0241	0.0258	0.0229	0.021	0.0189	0.0226	0.024	0.0263	0.021	0.0227	0.019	0.0242	0.0185	0.0198
tr|Q88C32|Q88C32_PSEPK	IGGQEVPAYYFEK	30	0.0174	0.0177	0.0235	0.0211	0.0255	0.024	0.0169	0.0175	0.0206	0.0173	0.0156	0.0165	0.026	0.0228	0.0243	0.0211	0.026	0.0352	0.0232	0.023	0.0237	0.0248	0.0238	0.0256	0.0245	0.0201	0.0248	0.0243	0.0267	0.0261
tr|Q88C36|Q88C36_PSEPK	AFGSAEVFLEK	30	0.3299	0.2502	0.3555	0.3131	0.3355	0.3542	0.8299	0.8621	0.8678	0.8186	0.874	0.9551	0.8226	0.834	0.8719	0.3583	0.4038	0.4555	0.5768	0.5381	0.569	0.604	0.5704	0.5985	1.0646	0.9336	0.9683	0.7376	0.6905	0.6976
tr|Q88C36|Q88C36_PSEPK	LIEIAPSPQLTPEQR	30	0.3486	0.3098	0.3921	0.365	0.3918	0.4273	0.967	0.9949	1.0663	1.0464	1.0166	1.0546	0.8853	0.8992	1.0478	0.4263	0.4193	0.5262	0.6739	0.549	0.6918	0.7334	0.7272	0.6477	1.0924	1.1562	1.2563	0.906	0.7829	0.8042
tr|Q88C36|Q88C36_PSEPK	VQVEHTITEEITGIDIVR	30	1.5984	0.8504	1.0101	0.8666	0.7864	1.3929	3.6382	2.9647	2.9155	2.0391	3.7546	3.3376	3.0133	2.7007	1.6599	0.8409	1.2197	1.1995	2.5206	2.1462	1.3489	2.1139	1.5413	1.9984	3.0233	1.7218	1.6595	2.1086	0.9338	2.7514
tr|Q88C37|Q88C37_PSEPK	IHVTDTILR	30	3.1906	2.79	3.7726	2.8131	3.8619	4.0501	7.4662	9.3568	8.6018	8.845	8.317	9.2629	7.8467	8.5994	8.6471	4.3255	3.8258	4.8722	5.7595	5.1369	5.9961	6.7505	6.2233	6.6484	10.0365	10.3046	10.0714	8.323	7.6894	7.2937
tr|Q88C37|Q88C37_PSEPK	LYLQGGYGK	30	2.6507	2.3561	3.2466	2.4921	2.7106	3.3584	6.6372	7.182	7.1919	6.7805	7.2174	8.0403	6.4587	7.33	7.6817	3.4588	3.5492	4.2613	5.1153	4.1816	4.3162	5.1233	5.031	4.3762	8.2286	8.2761	7.6316	6.6934	5.4271	6.13
tr|Q88CU5|Q88CU5_PSEPK	LITVVSDAVAK	30	11.769	10.4303	13.4693	12.1389	12.4093	13.1706	12.6393	13.4602	13.0521	13.0836	12.236	13.1045	12.4695	13.3479	13.3046	7.6381	7.7675	9.4019	12.8337	13.6197	12.9189	12.953	13.7379	13.6355	13.0586	13.3833	14.7983	16.187	15.8656	12.933
tr|Q88CU5|Q88CU5_PSEPK	LSVELSKPTATAR	30	5.1854	4.6096	5.8755	5.2917	5.8913	6.0843	5.8082	6.656	6.3026	6.1452	5.6603	6.7316	5.7268	5.9515	6.2791	3.8955	3.7005	4.2867	5.5076	5.5967	6.7056	6.3613	6.254	6.4961	5.6715	6.1501	7.2041	7.249	7.0252	5.8394
tr|Q88CU5|Q88CU5_PSEPK	SDYPNQVNNVLGFPFIFR	30	0.6086	0.6686	0.6585	0.7641	0.6433	0.7146	0.7097	0.6982	0.8719	0.6486	0.8051	0.601	0.7092	0.6406	0.5231	0.389	0.5374	0.3648	0.6878	0.683	0.7235	0.738	0.4308	0.6758	0.5684	0.5546	0.5072	0.5838	0.597	0.7217
tr|Q88D62|Q88D62_PSEPK	FEAYNWQVIR	30	0.9761	0.9431	1.0174	1.0159	1.0696	1.1347	0.9818	0.9863	0.887	1.0719	1.0018	0.9767	1.0547	1.1428	1.0557	0.7799	0.9821	0.9358	1.0387	0.9823	1.0729	1.1596	0.9757	1.0658	1.1224	1.0124	1.1647	1.221	1.1274	1.0589
tr|Q88D62|Q88D62_PSEPK	GVEANDASGNYVFYGVR	30	0.441	0.2215	0.3287	0.2616	0.2105	0.3568	0.3842	0.3963	0.3347	0.2714	0.4714	0.4579	0.4873	0.568	0.5246	0.2764	0.2888	0.4139	0.4357	0.4302	0.2189	0.4787	0.4149	0.3414	0.5355	0.5151	0.2784	0.5181	0.2089	0.5644
tr|Q88D62|Q88D62_PSEPK	IAIEAAHADFWYK	30	0.2301	0.1039	0.1512	0.1239	0.1196	0.1797	0.1808	0.1917	0.1316	0.1357	0.1834	0.1878	0.2197	0.2544	0.1714	0.1153	0.1541	0.1463	0.1792	0.216	0.1154	0.2267	0.1903	0.176	0.2066	0.1651	0.1072	0.1988	0.1112	0.2005
tr|Q88D67|Q88D67_PSEPK	FTKPPTGDVLAIDR	30	0.9319	0.8201	1.0848	0.9515	0.9547	1.1064	0.9184	0.9918	0.9501	0.9786	0.917	1.0232	1.0186	1.0479	1.1275	0.9843	1.0093	1.1786	0.9498	0.9664	1.1167	1.0396	1.2186	1.1274	1.1055	1.1377	1.3458	1.2285	1.2567	0.9465
tr|Q88D67|Q88D67_PSEPK	TDSPVIVQASAGAR	30	0.0889	0.0967	0.1491	0.1548	0.1459	0.1583	0.1154	0.1244	0.1288	0.1334	0.113	0.1344	0.2969	0.2581	0.1748	0.1408	0.2526	0.3383	0.2321	0.2926	0.2973	0.3299	0.1895	0.3562	0.2667	0.1755	0.3618	0.1996	0.3371	0.312
tr|Q88D67|Q88D67_PSEPK	TQVDALAIAIGTSHGAYK	30	1.0448	0.9903	1.107	1.0603	1.1749	1.2718	1.0886	1.1577	1.166	1.0761	1.13	1.0013	1.167	1.0399	0.9722	0.8094	1.0891	1.2188	0.9861	1.151	1.3714	1.3406	1.1252	1.3506	0.9943	0.9489	1.3036	1.1677	1.1412	1.0202
tr|Q88DY8|Q88DY8_PSEPK	HSHSYVESLPDFIK	30	0.5731	0.5054	0.577	0.628	0.6116	0.6932	0.5221	0.6304	0.5342	0.4758	0.581	0.5649	0.5736	0.6152	0.4514	0.4396	0.4228	0.5236	0.5143	0.5184	0.5802	0.6604	0.6437	0.4775	0.5204	0.6278	0.7624	0.7667	0.7672	0.6642
tr|Q88DY8|Q88DY8_PSEPK	IIHIDIDPASISK	30	0.3061	0.2827	0.361	0.3455	0.3428	0.4296	0.2814	0.3496	0.3118	0.3361	0.319	0.3716	0.3129	0.3185	0.3792	0.2204	0.2454	0.2639	0.3279	0.2774	0.3308	0.3242	0.3292	0.3087	0.344	0.3697	0.4294	0.3728	0.3645	0.3217
tr|Q88DY8|Q88DY8_PSEPK	MELLSGAEMVVR	30	0.5654	0.4393	0.6217	0.6078	0.6239	0.6695	0.5571	0.6594	0.5059	0.5261	0.5459	0.6204	0.5638	0.4836	0.4025	0.2807	0.3984	0.3248	0.4662	0.4982	0.5531	0.5447	0.46	0.547	0.4914	0.3818	0.6981	0.5305	0.5692	0.4785
tr|Q88E12|Q88E12_PSEPK	TIKPGPYPWR	30	2.4181	2.1337	2.5136	2.3055	2.2908	2.4191	0.0127	0.0131	0.0122	0.014	0.0141	0.0172	0.0119	0.0137	0.0144	0.036	0.0384	0.0411	0.0101	0.0098	0.0117	0.013	0.0169	0.0135	0.0152	0.0152	0.0168	0.0142	0.0138	0.0136
tr|Q88E12|Q88E12_PSEPK	YLAPLDPNFGGVGR	30	3.6678	3.0531	3.9462	3.3486	3.2519	3.6066	0.0274	0.0255	0.0262	0.0205	0.0239	0.0234	0.0191	0.0174	0.0264	0.0579	0.0594	0.0602	0.0177	0.0187	0.0152	0.0198	0.0258	0.0191	0.0242	0.0229	0.0237	0.0218	0.0182	0.0137
tr|Q88E13|Q88E13_PSEPK	GINIHLHTR	30	5.8614	5.0659	6.0497	5.8045	5.7121	6.5603	0.0293	0.0359	0.0537	0.0326	0.0663	0.0756	0.0519	0.05	0.0508	0.0822	0.1004	0.1123	0.0328	0.0408	0.0386	0.05	0.0502	0.0519	0.0539	0.0521	0.0637	0.0643	0.0506	0.0491
tr|Q88E31|Q88E31_PSEPK	LLPVYDQLLNR	30	0.0317	0.0231	0.0277	0.0225	0.0193	0.0272	0.0631	0.0698	0.0442	0.0485	0.0634	0.0731	0.175	0.1923	0.1082	0.0281	0.0401	0.0422	0.08	0.1734	0.1682	0.1982	0.1833	0.1719	0.1839	0.1294	0.1623	0.2277	0.22	0.1285
tr|Q88E31|Q88E31_PSEPK	TLGLLHEAHER	30	0.0579	0.0508	0.0603	0.0569	0.0542	0.0514	0.1259	0.129	0.1321	0.1204	0.1223	0.1445	0.3064	0.291	0.3001	0.0667	0.0572	0.0628	0.1305	0.3065	0.3217	0.2884	0.3348	0.2437	0.3346	0.334	0.3378	0.4111	0.4178	0.1746
tr|Q88E31|Q88E31_PSEPK	VLSLGLVDGR	30	0.1977	0.1691	0.201	0.1743	0.1714	0.1739	0.4549	0.4968	0.4415	0.4271	0.4333	0.4819	1.0143	0.9584	0.966	0.1967	0.2276	0.2006	0.4655	0.9833	1.0442	1.0338	1.1639	0.918	1.1414	1.1209	1.1434	1.4073	1.4232	0.646
tr|Q88EH7|Q88EH7_PSEPK	GFAFVGPAFTDAK	30	0.2907	0.2896	0.4036	0.3864	0.4319	0.4599	0.3919	0.4536	0.4575	0.4499	0.4214	0.5108	0.5588	0.5446	0.6695	0.7171	0.8779	1.0789	0.6044	0.6599	0.653	0.5811	0.8836	0.6308	0.5674	0.5469	0.5791	0.6063	0.5663	0.5875
tr|Q88EH7|Q88EH7_PSEPK	IGIEAAYPPFAFK	30	0.1577	0.1514	0.2233	0.2184	0.2371	0.2461	0.1869	0.2417	0.2222	0.2218	0.2113	0.2496	0.2944	0.2808	0.3554	0.4043	0.4657	0.5055	0.3298	0.3885	0.3581	0.3235	0.4639	0.3709	0.3801	0.3111	0.3137	0.3433	0.3073	0.3236
tr|Q88EH7|Q88EH7_PSEPK	LDGTVADATLLEDGFLK	30	0.3844	0.3902	0.5451	0.4601	0.4864	0.5362	0.4818	0.5424	0.5465	0.5154	0.5809	0.5765	0.6387	0.5207	0.7705	0.9097	0.8619	1.1402	0.6737	0.7487	0.8096	0.7095	0.9447	0.7275	0.6275	0.7762	0.6196	0.6062	0.6053	0.6551
tr|Q88EI3|Q88EI3_PSEPK	LAAGTLVVDPLTAK	30	0.0513	0.0508	0.0657	0.059	0.0703	0.0803	0.0789	0.0796	0.0687	0.0744	0.071	0.0883	0.1267	0.1372	0.1304	0.0662	0.0759	0.0975	0.1127	0.1116	0.1197	0.1183	0.1443	0.132	0.1375	0.1093	0.1367	0.1248	0.1192	0.1167
tr|Q88EI3|Q88EI3_PSEPK	SSDLPALIELAR	30	0.0722	0.0632	0.0791	0.0659	0.0855	0.086	0.0953	0.1018	0.093	0.0948	0.0924	0.0996	0.1389	0.1271	0.1506	0.0782	0.0882	0.1076	0.1401	0.1282	0.1369	0.1309	0.1863	0.1498	0.1484	0.1326	0.1606	0.1516	0.1285	0.1366
tr|Q88EI3|Q88EI3_PSEPK	STGTTGLTTLPANEER	30	0.1858	0.1669	0.2413	0.1854	0.2094	0.2141	0.2885	0.2637	0.2451	0.2782	0.2356	0.2934	0.3508	0.3478	0.4252	0.2429	0.213	0.2757	0.3239	0.3102	0.3689	0.318	0.5057	0.3816	0.3204	0.3557	0.4332	0.376	0.3402	0.3401
tr|Q88EP9|Q88EP9_PSEPK	LDIGQSVTWK	30	0.0085	0.0074	0.0083	0.0075	0.0108	0.0097	0.0088	0.0089	0.0098	0.0086	0.009	0.0102	0.0336	0.0338	0.0348	0.0521	0.063	0.0667	0.039	0.0394	0.0476	0.0523	0.0493	0.0497	0.0348	0.0296	0.0385	0.0434	0.0491	0.0433
tr|Q88EP9|Q88EP9_PSEPK	LEADQVLVAVGR	30	0.0937	0.072	0.1088	0.1197	0.1035	0.1014	0.0786	0.13	0.0817	0.0674	0.0851	0.0782	0.3651	0.2544	0.3224	0.4154	0.5654	0.5833	0.4517	0.371	0.4969	0.5242	0.4494	0.5367	0.2977	0.2322	0.353	0.485	0.4268	0.488
tr|Q88EZ9|Q88EZ9_PSEPK	APILNLTPNLNTAR	30	0.0195	0.023	0.0239	0.0195	0.0144	0.0211	0.0176	0.0189	0.0251	0.0282	0.0172	0.0237	0.0166	0.0166	0.0162	0.0421	0.0383	0.0437	0.0166	0.0145	0.0212	0.0189	0.0205	0.016	0.0187	0.0262	0.0228	0.0267	0.0192	0.0154
tr|Q88EZ9|Q88EZ9_PSEPK	ILATLGPAINGIDDIR	30	0.0129	0.0119	0.0164	0.0127	0.0127	0.0136	0.0118	0.0137	0.0148	0.0144	0.0115	0.0148	0.0106	0.0097	0.01	0.0202	0.0233	0.026	0.0111	0.0112	0.0126	0.0109	0.0127	0.013	0.015	0.014	0.0162	0.0133	0.0115	0.0093
tr|Q88F66|Q88F66_PSEPK	NPIGALQQDQR	30	0.024	0.0193	0.0251	0.0191	0.0265	0.0297	0.033	0.0322	0.0325	0.0299	0.0246	0.0361	0.0468	0.0477	0.0595	0.0283	0.0235	0.0276	0.0454	0.0349	0.0345	0.0317	0.048	0.0404	0.038	0.0433	0.0514	0.0394	0.0352	0.0478
tr|Q88FA4|Q88FA4_PSEPK	IFILHADHEQNASTSTVR	30	4.4492	3.7684	4.5144	4.0838	4.164	4.7161	2.4229	2.6788	2.8487	2.3613	2.3286	2.5293	2.8461	2.6391	2.2087	1.9677	2.3929	2.878	2.4418	2.3523	2.9375	2.9657	2.7501	2.6187	2.6975	2.4958	3.4841	3.2444	2.8318	2.7952
tr|Q88FA4|Q88FA4_PSEPK	LEEIALTDPYFIER	30	4.173	4.0571	5.1272	4.6974	4.9629	4.9348	2.6005	2.5779	2.8349	2.9066	2.5917	2.7289	2.9534	2.515	2.5571	1.6798	2.3373	2.517	2.9636	2.5651	3.0248	2.7476	2.1961	3.1491	3.1823	2.9309	3.1107	2.7032	2.6456	2.6491
tr|Q88FA4|Q88FA4_PSEPK	SLYPNVDFYSGIILK	30	2.2422	2.4742	2.8571	3.3765	3.7208	2.9737	1.4777	1.5374	1.7601	1.8486	1.6424	1.2113	2.4007	1.6655	1.0571	0.9111	2.3114	1.0548	2.095	2.1814	2.9546	2.4881	1.0715	2.8353	1.8763	1.1972	1.9492	1.3647	1.7592	1.4048
tr|Q88FA5|Q88FA5_PSEPK	ACLTSPLAK	30	0.1277	0.0495	0.0627	0.0532	0.0518	0.0651	0.0204	0.0149	0.0174	0.016	0.0236	0.022	0.0814	0.0945	0.1518	0.1116	0.1404	0.0788	0.0709	0.182	0.063	0.0435	0.0327	0.0362	0.2332	0.1274	0.0957	0.0445	0.0357	0.0557
tr|Q88FA5|Q88FA5_PSEPK	SLGSEEGFGEVK	30	0.0775	0.0836	0.1002	0.0661	0.0946	0.0799	0.0388	0.031	0.0273	0.0428	0.042	0.0337	0.1652	0.1055	0.1317	0.0813	0.1529	0.1303	0.1346	0.1445	0.1456	0.1327	0.0583	0.1439	0.1594	0.0977	0.1762	0.0574	0.0964	0.0994
tr|Q88FA5|Q88FA5_PSEPK	SQRPVNLDLR	30	3.3455	3.1763	3.8983	3.6606	3.5417	4.1314	1.4459	1.517	1.4239	1.4041	1.492	1.6509	1.6687	1.6363	1.7561	1.269	1.5063	1.7958	1.6333	1.5194	1.6008	1.4707	1.4978	1.4989	1.6579	1.5865	1.9934	1.4717	1.6975	1.4904
tr|Q88FA6|Q88FA6_PSEPK	MVTNVTNLSR	30	1.9538	1.7992	2.1214	1.8844	1.8747	2.2424	0.667	0.7179	0.6668	0.6096	0.7151	0.7667	0.6386	0.68	0.6789	0.4654	0.5024	0.5369	0.6341	0.4997	0.5556	0.5738	0.5534	0.5357	0.7788	0.6893	0.8895	0.5992	0.6202	0.6189
tr|Q88FA6|Q88FA6_PSEPK	SGLYDWMAQR	30	0.6091	0.6357	0.655	0.7494	0.6934	0.8201	0.2602	0.2913	0.3504	0.3153	0.3332	0.2988	0.404	0.3927	0.3874	0.3439	0.4266	0.462	0.3984	0.3494	0.458	0.3671	0.3119	0.5098	0.5102	0.3602	0.5575	0.3487	0.402	0.379
tr|Q88FA7|Q88FA7_PSEPK	AGTTFLNEYYAVDLVK	30	3.6515	2.4281	2.8352	2.9387	3.0727	2.8874	1.4082	1.0677	1.3088	1.3204	1.3129	1.0223	1.1792	1.0214	0.6631	0.4512	0.7668	0.7233	1.2222	0.9244	0.7111	0.7942	0.652	0.6575	0.8155	0.6818	0.6275	0.7726	0.52	0.9328
tr|Q88FA7|Q88FA7_PSEPK	LDHLGEEVLHSR	30	2.87	2.9014	3.3656	2.8976	3.0869	3.413	1.3334	1.292	1.2932	1.3402	1.238	1.4738	1.3302	1.1886	1.3761	1.0371	1.0697	1.4081	1.1889	1.2011	1.2075	1.1693	1.2124	1.2307	1.3264	1.473	1.658	1.3562	1.2661	1.2734
tr|Q88FA7|Q88FA7_PSEPK	TGHALLHTLYQGNLK	30	2.7829	2.2735	2.7009	2.2277	2.4833	2.9025	1.1042	1.2028	1.2124	0.9583	1.2618	1.3573	1.0367	1.1868	1.0869	0.8078	0.7975	0.9486	0.8698	0.9282	0.692	1.0057	1.0169	0.6768	1.1277	1.0939	1.0445	1.1301	0.8669	1.0314
tr|Q88FA8|Q88FA8_PSEPK	FLGPAALLQAYR	30	0.4546	0.3066	0.4689	0.4191	0.3706	0.4842	0.1681	0.1698	0.1701	0.1497	0.2075	0.2308	0.361	0.4274	0.3081	0.196	0.3669	0.342	0.3478	0.3841	0.2136	0.2801	0.1734	0.2107	0.5265	0.2757	0.3005	0.2215	0.2222	0.3152
tr|Q88FA8|Q88FA8_PSEPK	LASLDDPFSVFR	30	5.2843	4.0968	4.8514	4.2423	4.4855	4.9053	2.071	2.0121	1.8654	1.926	2.2429	2.3554	2.0318	2.081	2.6413	1.8347	1.7308	2.1555	2.0383	1.953	1.5474	1.9279	1.8385	1.3636	2.3323	2.0975	1.9166	2.3797	1.6119	1.9798
tr|Q88FA8|Q88FA8_PSEPK	VKPFLQNDTPAPAIER	30	5.7743	4.9577	6.6147	5.6687	5.5745	6.1141	2.3688	2.6816	2.5267	2.4508	2.5109	2.6841	2.3496	2.2856	2.4384	1.9622	1.8738	2.2191	2.1021	2.1403	2.2046	1.9983	2.2947	2.0217	2.2686	2.4979	2.8832	2.4978	2.2279	2.088
tr|Q88FA9|Q88FA9_PSEPK	DASTYIPLQNLFPGQPR	30	2.7822	1.9768	2.6345	2.4663	2.0122	2.7587	2.1052	2.2276	2.0822	1.8562	2.3876	2.6555	1.7958	2.1231	2.1423	1.3405	1.5836	1.9465	1.9683	1.7946	1.4761	1.8148	1.6425	1.5865	2.1885	1.9391	1.841	1.9307	1.567	1.8502
tr|Q88FA9|Q88FA9_PSEPK	TIGAEFTHIVDSEQR	30	3.2026	2.7047	3.7648	3.0824	2.969	3.5882	2.86	3.007	2.9197	2.5677	2.749	3.104	2.1308	2.1522	2.5865	1.8699	1.654	2.2259	2.3717	1.9444	1.5526	1.9127	1.9869	1.6708	2.2722	2.6775	2.0808	2.4289	1.6071	2.3728
tr|Q88FB0|Q88FB0_PSEPK	EAVTFLVTIK	30	6.4161	5.4238	5.1088	5.943	4.1601	5.6818	5.607	4.2599	5.2874	3.9257	6.2622	3.8399	4.2722	3.1703	2.1567	1.324	3.8302	1.7705	3.7394	3.8866	1.9991	3.564	1.657	2.6466	2.8544	2.1694	1.5136	2.5445	1.5493	3.0757
tr|Q88FB0|Q88FB0_PSEPK	LAEENGIDLATVAGTGK	30	0.9601	0.8588	1.0389	1.0035	0.9995	1.0163	0.8622	0.9109	0.8515	0.8671	0.832	0.8961	0.8448	0.7416	0.7671	0.502	0.6545	0.8736	0.8122	0.7524	0.7519	0.7552	0.6738	0.8253	0.7875	0.7311	1.133	0.6853	0.7764	0.8417
tr|Q88FB1|Q88FB1_PSEPK	ESFNVHGISTGEVK	30	6.2334	5.5584	7.2548	6.3286	7.0631	6.8441	6.1718	6.4687	6.4536	5.7833	5.6094	6.1443	4.7956	4.7245	4.9669	3.8187	3.9339	4.9438	4.6818	4.5482	5.0967	4.4365	4.9779	4.8572	4.6635	4.8586	6.4072	4.9147	5.1442	5.276
tr|Q88FB1|Q88FB1_PSEPK	FDVVVIGAGPGGYVAAIK	30	1.6222	1.4146	0.9581	2.4424	1.4784	0.5948	1.3637	0.7513	2.0265	1.5155	2.1655	0.3017	0.8839	0.3536	0.2741	0.1053	1.529	0.4477	1.8713	0.8344	1.2401	1.2538	0.214	2.0898	0.6266	0.194	0.6284	0.4308	0.4463	0.6716
tr|Q88FB1|Q88FB1_PSEPK	NLTGGVATLFK	30	3.9878	3.5691	4.8624	4.1303	4.4755	4.8444	3.7788	4.0491	3.5541	4.2348	3.8612	4.0297	2.9427	3.1573	3.5675	2.4085	3.1666	3.2532	3.4478	2.911	3.1508	3.1762	3.1422	2.9233	3.469	3.1688	4.1469	3.5717	3.1324	3.6131
tr|Q88FB3|Q88FB3_PSEPK	DSILEAAFGGIK	30	6.7435	6.0891	8.2453	7.3733	7.9178	8.5105	5.8971	6.634	6.345	6.5761	6.1594	7.565	6.2433	6.0852	6.1192	4.3505	6.5188	6.5885	6.2933	5.4079	4.0277	4.8168	4.1844	3.9767	7.2385	6.0202	5.696	4.4258	4.9907	6.2414
tr|Q88FB3|Q88FB3_PSEPK	FAALQDAGVK	30	7.864	6.971	9.3355	7.9998	8.553	9.4722	7.6138	7.6027	7.1279	7.5859	7.2225	8.4884	5.3483	5.3307	6.2394	5.3699	5.371	6.4561	5.5306	4.1935	4.4844	4.4539	4.9795	4.9844	5.2199	5.7908	6.9774	5.0486	4.6613	5.6913
tr|Q88FB3|Q88FB3_PSEPK	GGTTHLGLPVFNTVK	30	5.6783	5.0944	6.6033	5.9487	6.2808	7.0515	5.356	5.8658	5.26	5.304	5.1549	5.9303	3.9272	4.4712	4.5173	3.735	4.0575	4.5064	4.156	3.1322	3.4894	3.4119	3.417	3.7173	4.2474	3.951	5.4071	3.6702	3.5915	4.2383
tr|Q88FI0|Q88FI0_PSEPK	GSVQPEHTFAR	30	3.3641	3.3329	8.8136	7.1134	3.3392	3.5023	0.2909	0.2849	0.3307	0.3045	0.2957	0.293	0.8763	0.6356	0.8231	0.5137	0.5246	0.7086	0.5847	0.6422	0.6948	0.6956	0.8235	0.9203	1.0094	0.7142	0.7088	0.7069	0.6334	0.6311
tr|Q88FI0|Q88FI0_PSEPK	LAADVSGVPTIILAR	30	4.9631	3.5704	8.2728	7.9797	4.0563	4.5496	0.259	0.2848	0.2959	0.3042	0.3383	0.3092	1.0695	0.9483	0.9723	0.6347	0.6253	0.643	0.8325	0.863	0.9163	0.9678	1.0071	1.0389	1.5349	0.773	0.7315	0.9429	0.9448	0.7627
tr|Q88FI0|Q88FI0_PSEPK	VLVPTQEAVQK	30	5.2127	4.7195	12.8203	10.9705	5.5397	5.7671	0.38	0.4518	0.4367	0.4333	0.3774	0.4245	1.263	1.0332	1.3592	0.8126	0.7161	0.9846	0.9402	1.1022	1.1562	1.1122	1.2736	1.3413	1.6535	1.1566	1.1032	1.0888	1.0985	0.8879
tr|Q88FP6|Q88FP6_PSEPK	AEHGYIHAGPPGAGHYVK	30	0.0557	0.0191	0.0478	0.1157	0.0394	0.0405	0.0733	0.0193	0.1414	0.0435	0.0704	0.0269	0.026	0.0197	0.0267	0.0466	0.0425	0.0571	0.0291	0.0307	0.0373	0.0383	0.0566	0.042	0.0232	0.0306	0.0449	0.0531	0.0387	0.0424
tr|Q88FP6|Q88FP6_PSEPK	ALAPGVGDIPR	30	0.0851	0.0861	0.1075	0.0916	0.1044	0.1067	0.072	0.0786	0.0655	0.0757	0.0685	0.0772	0.1406	0.1389	0.1549	0.2622	0.2659	0.2948	0.1751	0.1835	0.1843	0.202	0.2675	0.2261	0.1699	0.1631	0.1829	0.2338	0.2188	0.1606
tr|Q88FP7|Q88FP7_PSEPK	GAFYDSTGALR	30	0.0189	0.0146	0.024	0.0231	0.0194	0.0234	0.0209	0.0176	0.017	0.0175	0.0185	0.025	0.0397	0.0425	0.0468	0.0482	0.0532	0.0643	0.0391	0.0427	0.031	0.0492	0.0578	0.0407	0.0479	0.0401	0.0366	0.0455	0.0361	0.0392
tr|Q88FP7|Q88FP7_PSEPK	LLMPALYNLSR	30	0.011	0.01	0.0102	0.0106	0.0128	0.0157	0.009	0.0103	0.009	0.0084	0.0108	0.0101	0.019	0.0199	0.02	0.0267	0.0328	0.0343	0.0188	0.0205	0.0225	0.0243	0.0284	0.0222	0.0243	0.0215	0.0233	0.0272	0.025	0.0184
tr|Q88FP7|Q88FP7_PSEPK	VMIDNWR	30	0.0162	0.0131	0.0168	0.0172	0.017	0.0191	0.0164	0.0166	0.0153	0.0138	0.0174	0.0193	0.0322	0.0356	0.0348	0.0415	0.0563	0.0582	0.0289	0.0316	0.0336	0.0397	0.0437	0.0412	0.0367	0.0345	0.0378	0.0428	0.0384	0.0308
tr|Q88FS2|Q88FS2_PSEPK	GPLTTPVGGGIR	30	0.8603	0.7189	0.9658	0.8906	0.7753	0.8492	0.4851	0.5304	0.5125	0.4975	0.4925	0.586	0.9071	1.0359	1.0405	7.1385	7.1249	7.8749	1.2884	1.5815	1.1788	1.6705	3.0691	1.5842	1.2731	1.0627	1.2734	1.5622	1.2306	1.0597
tr|Q88FS2|Q88FS2_PSEPK	TVTYDFER	30	0.3571	0.3731	0.5033	0.338	0.3505	0.3433	0.2418	0.2507	0.2256	0.2423	0.2404	0.2579	0.4113	0.386	0.4469	2.6195	2.7601	3.4019	0.4815	0.6882	0.5099	0.6961	1.2159	0.7407	0.4524	0.5041	0.5542	0.5803	0.4183	0.469
tr|Q88FS2|Q88FS2_PSEPK	VNPGSVILSAEMMLR	30	0.1749	0.1554	0.1935	0.229	0.2426	0.1725	0.1147	0.085	0.0939	0.0988	0.1078	0.1054	0.2758	0.2024	0.13	0.7831	2.4425	1.5413	0.3469	0.4993	0.3979	0.5185	0.3968	0.6493	0.3716	0.1231	0.2763	0.2719	0.2304	0.291
tr|Q88FX5|Q88FX5_PSEPK	IELEVVPQGNLAER	30	1.7406	1.7289	2.6542	2.3834	2.3867	2.5045	0.021	0.0211	0.0228	0.0236	0.0162	0.0214	0.0437	0.0278	0.0278	0.0359	0.0604	0.0729	0.0535	0.0532	0.045	0.0978	0.0695	0.1067	0.0483	0.0386	0.0455	0.0496	0.0438	0.0331
tr|Q88FX5|Q88FX5_PSEPK	VVAVTGAAASSIAK	30	5.8529	5.3141	5.8672	5.9907	6.9457	7.0457	0.0608	0.0658	0.0536	0.0628	0.0598	0.0633	0.0768	0.0711	0.0704	0.108	0.1257	0.1201	0.0948	0.1095	0.0906	0.1521	0.2066	0.1811	0.0988	0.0861	0.0758	0.1358	0.0843	0.0935
tr|Q88FX5|Q88FX5_PSEPK	WGNLTYR	30	3.0135	2.8771	3.7719	3.1906	3.7435	3.8754	0.029	0.04	0.028	0.0413	0.0302	0.0364	0.0553	0.0565	0.0502	0.0568	0.0802	0.0767	0.062	0.0685	0.0529	0.0979	0.1024	0.1054	0.0538	0.051	0.0515	0.0746	0.0537	0.055
tr|Q88G03|Q88G03_PSEPK	ALLPDLLPEEPDALHVLR	30	0.0142	0.0126	0.0148	0.013	0.0167	0.0196	0.009	0.0096	0.0101	0.0097	0.0091	0.0087	0.0122	0.0146	0.0115	0.0141	0.0119	0.0417	0.0135	0.0132	0.0165	0.0167	0.0194	0.0139	0.0139	0.0119	0.0139	0.0151	0.011	0.0145
tr|Q88G03|Q88G03_PSEPK	APELVTYR	30	0.0283	0.023	0.0283	0.0269	0.0261	0.0333	0.0136	0.0181	0.0185	0.0203	0.0184	0.0214	0.0247	0.0305	0.0269	0.0369	0.0342	0.0461	0.0228	0.024	0.018	0.0274	0.0341	0.0269	0.0327	0.0283	0.0317	0.0326	0.0257	0.0273
tr|Q88GP7|Q88GP7_PSEPK	GQAAAQPVIQAIAR	30	0.8249	0.8197	1.1237	0.9641	0.9617	1.0479	0.0277	0.0283	0.0284	0.0266	0.0263	0.0267	0.0318	0.0282	0.0356	0.0538	0.0521	0.0516	0.0404	0.0378	0.0332	0.0464	0.0716	0.0525	0.0366	0.0364	0.0368	0.0508	0.0375	0.0315
tr|Q88GQ6|Q88GQ6_PSEPK	LLQAFVDQHR	30	1.4271	1.1684	1.5004	1.3988	1.4898	1.6637	1.4431	1.5584	1.3589	1.51	1.5013	1.53	2.004	2.1673	2.1727	1.4493	1.5223	1.5529	1.965	2.0396	2.0684	2.3789	2.5736	2.4308	2.1771	1.8953	2.1477	2.5267	2.3363	2.113
tr|Q88GQ6|Q88GQ6_PSEPK	LYEIIIDDPAEVAR	30	0.3985	0.3535	0.3488	0.4519	0.4207	0.3276	0.4835	0.3189	0.4864	0.3861	0.4868	0.2975	0.5465	0.3114	0.2992	0.1382	0.3423	0.1915	0.6168	0.4996	0.5087	0.5284	0.2925	0.6265	0.38	0.3178	0.2659	0.3776	0.2641	0.3864
tr|Q88GQ6|Q88GQ6_PSEPK	NDAFHFNWLLK	30	0.0798	0.0741	0.0736	0.0835	0.0702	0.087	0.0904	0.0919	0.0918	0.0669	0.0844	0.0743	0.1148	0.1331	0.0994	0.0503	0.0775	0.073	0.1157	0.1425	0.0945	0.1242	0.1041	0.124	0.1131	0.0812	0.103	0.1205	0.0877	0.0909
tr|Q88GU4|Q88GU4_PSEPK	GLAFNEK	30	0.009	0.0129	0.0172	0.0131	0.014	0.0125	0.0089	0.0088	0.009	0.0106	0.0128	0.0078	0.0126	0.0123	0.0138	0.0758	0.0814	0.1022	0.0103	0.0141	0.0139	0.0143	0.0228	0.0225	0.0132	0.0167	0.0143	0.0163	0.0099	0.0131
tr|Q88GU4|Q88GU4_PSEPK	VVAAGVPDAYR	30	0.0291	0.0239	0.0293	0.0278	0.0297	0.0314	0.0151	0.0179	0.0174	0.0177	0.0166	0.0157	0.0255	0.0244	0.0276	0.2092	0.1947	0.2617	0.0277	0.0374	0.0315	0.0381	0.0676	0.0448	0.0278	0.0264	0.0319	0.0386	0.0276	0.0265
tr|Q88GZ6|Q88GZ6_PSEPK	VADNVQTDMPGGVIR	30	0.2092	0.1848	0.2539	0.2284	0.2131	0.2145	0.0271	0.0277	0.0215	0.0299	0.0275	0.0339	0.0392	0.0375	0.0384	0.1247	0.1329	0.1406	0.0431	0.0465	0.0395	0.0511	0.0715	0.057	0.0417	0.0449	0.0465	0.0405	0.0386	0.04
tr|Q88GZ6|Q88GZ6_PSEPK	WAFDPGNPEDR	30	0.2748	0.2412	0.3207	0.2482	0.2463	0.2686	0.04	0.0426	0.0398	0.0443	0.0354	0.0353	0.0557	0.0471	0.0561	0.152	0.1692	0.201	0.0488	0.0617	0.0568	0.0597	0.0897	0.0741	0.0554	0.06	0.0624	0.0617	0.0482	0.0445
tr|Q88H28|Q88H28_PSEPK	VDLLAQYSPLALR	30	9.5375	4.758	6.7117	5.41	2.9411	6.7849	0.0201	0.0154	0.0136	0.0092	0.0237	0.0198	0.013	0.0128	0.0139	0.0146	0.016	0.0223	0.0149	0.0162	0.0041	0.0234	0.0209	0.0169	0.0161	0.0149	0.0059	0.0243	0.0043	0.021
tr|Q88HB7|Q88HB7_PSEPK	GSFFYPALLYPVSR	30	0.0901	0.0668	0.0854	0.096	0.1143	0.1108	0.4624	0.4472	0.4726	0.4312	0.475	0.5109	0.8037	0.7087	0.6894	2.0214	2.6826	2.5103	2.6086	2.6576	2.344	3.0183	2.8702	2.7464	0.5852	0.567	0.6331	0.8931	0.714	0.7116
tr|Q88HB7|Q88HB7_PSEPK	IQHVESFLAR	30	0.0804	0.0414	0.0486	0.0546	0.0531	0.0533	0.2235	0.2388	0.2378	0.2417	0.3686	0.3487	0.5071	0.5757	0.6703	1.8122	1.7291	2.2663	1.818	2.0779	1.9769	2.3718	2.7926	2.6614	0.4213	0.4626	0.4698	0.7048	0.5064	0.5875
tr|Q88HB7|Q88HB7_PSEPK	LLDSLFPSAENIPETWR	30	0.1057	0.0975	0.107	0.1089	0.1308	0.124	0.4324	0.4999	0.5143	0.5234	0.5114	0.5918	0.7406	0.7303	0.9038	2.652	2.2866	3.3628	2.9446	2.8107	3.5225	3.1905	3.6677	3.3781	0.6673	0.5673	0.7395	0.9674	0.9562	0.7925
tr|Q88HE4|Q88HE4_PSEPK	AGWLVR	30	0.0239	0.0253	0.1598	0.1349	0.0382	0.03	1.7602	1.9796	1.9434	1.9644	1.8036	2.0712	1.634	1.9265	1.8743	0.0427	0.0573	0.0532	1.4588	1.3582	1.487	1.6224	1.3474	1.5363	2.1276	2.0813	2.2368	2.0849	1.9362	1.6694
tr|Q88HE4|Q88HE4_PSEPK	LIEGDAFHPAENIR	30	0.0379	0.0317	0.237	0.2387	0.0555	0.0502	2.6808	2.815	3.0413	2.9362	2.8428	3.2622	2.6676	2.5114	2.7266	0.0646	0.0734	0.0889	2.168	2.1641	2.1679	2.2873	2.0444	2.4402	3.0684	3.2463	3.4129	3.1688	2.8627	2.4813
tr|Q88HE4|Q88HE4_PSEPK	MSAGIPLDDSDR	30	0.0252	0.0226	0.1767	0.1234	0.031	0.0345	1.9028	1.7321	1.5973	2.0791	1.8708	2.0928	1.854	1.5934	1.72	0.136	0.1679	0.2199	1.3653	1.2908	1.5201	1.6952	1.0718	1.5096	1.8355	1.8538	2.3272	1.4944	1.6381	1.655
tr|Q88HH4|Q88HH4_PSEPK	LEAGELVFESVPAK	30	0.0144	0.014	0.0193	0.0196	0.0166	0.0254	0.6535	0.602	0.6181	0.5197	0.644	0.7126	0.7409	0.7234	0.5922	0.0209	0.02	0.0193	0.6927	0.6534	0.7577	0.669	0.5849	0.7263	0.67	0.7014	0.7845	0.6825	0.7387	0.6568
tr|Q88HH5|Q88HH5_PSEPK	SNPFPLPAQK	30	0.0101	0.0092	0.0092	0.0088	0.0102	0.0096	0.4204	0.4599	0.4317	0.4205	0.4401	0.4795	0.4788	0.5095	0.5373	0.0119	0.0125	0.0159	0.4515	0.442	0.5348	0.5047	0.5041	0.5215	0.5442	0.5717	0.6464	0.569	0.6022	0.4924
tr|Q88HH8|Q88HH8_PSEPK	AVEYPLVGEDLLALTR	30	0.0322	0.0212	0.0255	0.0233	0.0256	0.0242	2.1029	2.2302	2.4955	2.9109	2.5144	2.6196	1.8683	1.7183	2.0653	0.1273	0.1512	0.1697	2.5012	2.4624	1.6452	3.6422	6.5058	6.0057	3.6433	3.2208	2.8275	3.4552	1.7988	2.6665
tr|Q88HH8|Q88HH8_PSEPK	GQEQFLDLLAAAGVSR	30	0.0102	0.0121	0.0125	0.0087	0.0135	0.0151	1.0543	1.1041	1.2634	0.9479	1.4099	1.4743	1.2651	1.0872	0.8799	0.0619	0.1029	0.0911	1.6169	1.5689	0.6796	2.8861	3.2738	2.7634	2.0218	1.5464	1.1937	1.6954	0.6433	1.7576
tr|Q88HH9|Q88HH9_PSEPK	LGDAGAYFR	30	0.004	0.0043	0.0039	0.0038	0.0058	0.0028	0.5229	0.5768	0.6672	0.6465	0.6649	0.7518	0.4872	0.512	0.5493	0.0245	0.0266	0.0362	0.6734	0.603	0.4323	0.9957	2.2265	1.2694	0.9751	0.9253	1.0028	0.9424	0.515	0.6592
tr|Q88HJ8|Q88HJ8_PSEPK	AAEMGLVNDSVPLAELR	30	17.426	15.8173	21.1831	18.6213	20.0415	21.3225	0.0416	0.0258	0.0188	0.0162	0.0373	0.0246	0.0203	0.0157	0.0147	0.0178	0.0207	0.0282	0.0138	0.0104	0.0127	0.0127	0.0128	0.0126	0.0185	0.0177	0.0247	0.0139	0.0128	0.0151
tr|Q88HJ9|Q88HJ9_PSEPK	LLAGADLLQAR	30	12.3071	11.0136	13.4086	12.7749	13.746	14.5408	0.0241	0.0201	0.0212	0.0206	0.0255	0.0271	0.0165	0.0173	0.0185	0.0778	0.0772	0.0998	0.0135	0.0123	0.0141	0.0157	0.0235	0.0199	0.0215	0.0233	0.0241	0.0198	0.0163	0.0163
tr|Q88HJ9|Q88HJ9_PSEPK	TAIDQFTQLR	30	14.219	12.0729	16.3167	13.4591	14.5164	16.0922	0.0239	0.0203	0.0198	0.0216	0.0255	0.0318	0.017	0.0178	0.0226	0.0955	0.0867	0.1141	0.0172	0.0144	0.0141	0.0193	0.023	0.0241	0.0226	0.0228	0.023	0.0216	0.0178	0.0186
tr|Q88IB9|Q88IB9_PSEPK	GLMLSMIER	30	0.066	0.05	0.0636	0.064	0.0598	0.0575	0.0318	0.0357	0.0344	0.0322	0.0387	0.0342	0.028	0.0229	0.025	0.0986	0.1358	0.1439	0.0169	0.0137	0.0182	0.0146	0.0112	0.0169	0.0228	0.0188	0.0255	0.017	0.0189	0.0154
tr|Q88IB9|Q88IB9_PSEPK	SALEYADR	30	0.1777	0.1999	0.2462	0.1713	0.1823	0.1573	0.1416	0.1569	0.1092	0.1701	0.1872	0.1389	0.1212	0.0993	0.1393	0.4215	0.4526	0.5657	0.0656	0.0542	0.0645	0.0614	0.0548	0.0594	0.0996	0.1157	0.1072	0.0589	0.0636	0.0974
tr|Q88IS1|Q88IS1_PSEPK	AVLPDPASLAPGYTGK	30	0.8245	0.6839	0.9416	0.7935	0.7456	0.9132	1.0295	1.3126	1.0956	1.0558	1.2066	1.3775	1.1874	1.1608	1.2632	0.4748	0.5024	0.5462	1.0729	0.8958	1.0795	0.902	0.8636	0.9494	1.3884	1.3801	1.5444	1.1031	1.2875	1.2088
tr|Q88IS1|Q88IS1_PSEPK	NITAILGVGFDPGVVNSYAK	30	0.5273	0.4388	0.4775	0.5487	0.4705	0.4944	0.7594	0.6622	0.8008	0.6739	0.8415	0.6347	0.6104	0.5438	0.3358	0.2626	0.3075	0.1346	0.4267	0.433	0.4048	0.4029	0.2956	0.3796	0.4929	0.3958	0.4544	0.4314	0.3494	0.5323
tr|Q88IS1|Q88IS1_PSEPK	YFATNFDPEINFR	30	0.9396	0.8297	1.018	0.9103	0.9518	1.193	1.5729	1.7132	1.435	1.544	1.5066	1.4896	1.4221	1.4783	1.595	0.5304	0.5544	0.6245	1.3219	1.0023	0.9731	1.1835	1.0189	0.9039	1.4943	1.5649	1.4514	1.3579	1.3179	1.4537
tr|Q88JJ7|Q88JJ7_PSEPK	TAALLLQHWR	30	0.0781	0.0638	0.0736	0.0722	0.0803	0.0833	0.0142	0.02	0.0167	0.0148	0.0152	0.019	0.0551	0.0602	0.0499	0.0643	0.0861	0.0752	0.0437	0.0667	0.0691	0.0647	0.069	0.0565	0.0568	0.0493	0.0522	0.0742	0.0583	0.0468
tr|Q88JJ7|Q88JJ7_PSEPK	VPVSEDIR	30	0.0962	0.0932	0.1149	0.0876	0.1488	0.114	0.0287	0.0264	0.0324	0.0264	0.0474	0.0181	0.1248	0.1063	0.1357	0.1243	0.1599	0.1464	0.0872	0.104	0.1378	0.131	0.1171	0.1182	0.1345	0.1147	0.1148	0.0987	0.0956	0.1204
tr|Q88KF1|Q88KF1_PSEPK	AIAEYLQSNITLLR	30	2.7213	2.0892	2.4279	2.6229	2.7245	2.5594	1.582	1.6787	1.5803	1.6299	1.5738	1.4423	1.6364	1.6413	1.1219	0.6215	1.2114	0.8321	1.5802	1.8579	1.6929	1.6429	1.3241	1.5048	1.3523	1.0127	1.3214	1.4353	1.18	1.3123
tr|Q88KF1|Q88KF1_PSEPK	VPPGVDEAAYVK	30	1.5468	1.6462	2.6586	2.1561	2.2155	2.2256	1.2288	1.3226	1.3009	1.3556	1.248	1.494	2.1999	2.0439	1.7328	0.8266	1.2932	1.714	2.0544	2.4052	2.4458	2.3135	1.5426	2.5115	1.9917	1.5385	2.4405	1.5816	2.1383	2.1695
tr|Q88KF1|Q88KF1_PSEPK	YLSFDQIAEFR	30	4.6175	3.8819	4.9662	5.3823	4.8894	5.0309	3.1363	3.0173	3.2335	3.0615	2.8392	2.9913	3.1932	3.0453	2.3931	1.5016	2.0299	1.9778	3.1622	3.1907	3.2342	3.2074	2.7068	3.2091	3.0257	2.3313	2.5166	2.946	2.7453	2.6782
tr|Q88KF4|Q88KF4_PSEPK	DLDFPWFPAR	30	0.0678	0.0664	0.0772	0.0732	0.076	0.0757	0.0571	0.0644	0.0735	0.0613	0.0651	0.071	0.0627	0.0766	0.071	0.1194	0.1253	0.1491	0.084	0.0813	0.0775	0.1002	0.103	0.0959	0.0851	0.0789	0.0937	0.097	0.0866	0.0837
tr|Q88KF4|Q88KF4_PSEPK	LPEIVGVELTGK	30	0.2359	0.2222	0.2558	0.2479	0.2395	0.2236	0.1864	0.2372	0.2076	0.2268	0.2201	0.2616	0.2385	0.2658	0.2186	0.3806	0.4378	0.5255	0.3416	0.2629	0.2483	0.2577	0.3364	0.3069	0.2775	0.201	0.3376	0.3148	0.2772	0.2605
tr|Q88KF4|Q88KF4_PSEPK	TLSFDLSSVVR	30	0.2056	0.1677	0.2082	0.2261	0.2126	0.2291	0.1609	0.1907	0.1673	0.1957	0.1792	0.205	0.1916	0.2309	0.189	0.3101	0.4343	0.386	0.2165	0.2279	0.1922	0.259	0.3239	0.2078	0.2426	0.2043	0.2219	0.2865	0.206	0.2483
tr|Q88KG6|Q88KG6_PSEPK	FLGINQEGGVSIVTTK	30	0.5847	0.5099	0.5879	0.7174	0.598	0.5406	0.5995	0.7652	0.656	0.6288	0.6662	0.5035	0.6904	0.7344	0.7004	0.3014	0.4779	0.4323	0.7173	0.7494	1.0016	0.9327	0.7415	0.9419	0.7006	0.5807	0.967	0.871	0.9283	0.6866
tr|Q88KG6|Q88KG6_PSEPK	GLINDPYLDDSFK	30	0.5817	0.5767	0.6703	0.6038	0.6704	0.684	0.6954	0.7626	0.6414	0.697	0.6104	0.7112	0.89	0.7761	0.8567	0.397	0.4526	0.5673	0.8395	0.9185	0.9833	0.8144	0.8462	0.9505	0.8117	0.8695	1.0031	0.9884	0.991	0.9083
tr|Q88KS2|Q88KS2_PSEPK	AFEVTLSEGVR	30	0.5693	0.5335	0.5862	0.5878	0.5272	0.7019	0.5122	0.56	0.4558	0.4859	0.4755	0.468	0.6944	0.6633	0.574	0.7379	0.9584	0.914	0.697	0.9182	0.6909	0.8165	0.8146	0.7546	0.6189	0.6064	0.6579	0.7947	0.6914	0.6949
tr|Q88KS2|Q88KS2_PSEPK	IVPQAELVEEALK	30	0.8569	0.7546	0.9885	0.8032	0.8723	0.8869	0.7287	0.7787	0.6533	0.7236	0.6349	0.7347	0.8652	0.8655	1.0347	1.3671	1.2865	1.7702	1.0279	1.0498	0.9697	1.0123	1.2642	1.169	0.8906	1.0719	1.0614	1.2299	1.1211	0.9985
tr|Q88KS2|Q88KS2_PSEPK	VFHAAFSTEDQK	30	0.0934	0.0762	0.0923	0.0808	0.0918	0.0817	0.0606	0.0637	0.0655	0.0711	0.0716	0.0693	0.0939	0.0984	0.1093	0.1258	0.1334	0.1748	0.0965	0.1101	0.1022	0.1089	0.1102	0.1145	0.0985	0.1006	0.1171	0.1285	0.1109	0.1101
tr|Q88KZ0|Q88KZ0_PSEPK	HAGVVDAEATIANDNR	30	3.4778	3.2063	4.0249	3.0597	2.8223	2.8741	3.4163	2.6797	2.6473	2.9524	3.0176	3.7515	3.254	3.5372	3.3034	1.7396	1.6824	1.9243	3.0851	2.996	2.0602	3.5017	3.1683	2.1129	3.0031	3.4398	2.5339	3.3674	2.1482	2.9616
tr|Q88KZ0|Q88KZ0_PSEPK	NIVHGINHGDITADDK	30	0.8751	0.9648	1.309	1.1875	1.1706	1.2189	0.894	0.8955	0.9719	0.9038	0.8479	1.0539	1.169	1.0814	0.903	0.4295	0.5271	0.7856	0.8508	0.9604	1.2565	1.2421	1.0757	1.1889	0.8554	0.8355	1.4738	1.1799	1.2941	1.0925
tr|Q88KZ0|Q88KZ0_PSEPK	NNNVVSSIYGR	30	6.2374	4.8356	6.6176	5.745	5.0799	6.6619	4.6944	5.1661	4.9732	4.3604	5.0257	5.6084	5.9465	6.748	6.4102	3.1063	3.2092	3.5063	5.4889	5.4579	4.3533	5.7444	6.1374	4.4515	6.1217	5.9616	4.912	6.8815	5.1456	5.7106
tr|Q88L24|Q88L24_PSEPK	AIGSADLTVASVLSGNR	30	0.0866	0.0854	0.086	0.0891	0.0996	0.0966	0.0626	0.0787	0.0707	0.0572	0.0671	0.0641	0.185	0.1725	0.1755	0.4869	0.5204	0.6677	0.2382	0.262	0.2415	0.2879	0.4995	0.3509	0.1693	0.1725	0.2	0.2748	0.2043	0.2224
tr|Q88L24|Q88L24_PSEPK	FVEFYGDGLAELPLADR	30	0.0519	0.0606	0.0553	0.0565	0.0637	0.0535	0.0367	0.0363	0.0437	0.0275	0.0304	0.0314	0.0945	0.0856	0.0782	0.229	0.2676	0.2683	0.1452	0.1545	0.1354	0.1634	0.2253	0.2442	0.1218	0.0949	0.0897	0.1233	0.1142	0.1336
tr|Q88L24|Q88L24_PSEPK	TYHYFSLTEAAR	30	0.0549	0.0532	0.0589	0.0668	0.0614	0.0691	0.0431	0.0457	0.0398	0.0394	0.047	0.0445	0.1171	0.1154	0.0969	0.2472	0.347	0.3576	0.1445	0.1782	0.1716	0.2036	0.2849	0.2516	0.1277	0.1015	0.1363	0.1629	0.1471	0.1245
tr|Q88L53|Q88L53_PSEPK	LVEGISTLAAAFYPK	30	1.0903	0.9442	1.1153	1.115	1.1246	1.1986	1.0214	1.1779	1.077	1.0054	1.0142	1.1121	1.0658	1.2946	0.9798	0.7358	0.9345	0.8022	0.9451	0.9471	1.194	1.1511	0.951	0.9311	1.228	0.8935	1.2332	1.2062	1.2345	1.2076
tr|Q88L53|Q88L53_PSEPK	LYIVQARPETVK	30	0.607	0.5969	0.9409	0.8329	0.922	0.9461	0.7598	0.8591	0.8074	0.7569	0.7337	0.8741	1.0458	1.0728	1.0244	0.6195	0.8467	0.9196	0.9863	0.9791	1.1899	1.1292	0.9308	1.1213	1.2023	0.9257	1.3444	1.0755	1.2537	1.0423
tr|Q88L53|Q88L53_PSEPK	TLGEASQVVDLLAENGLAR	30	3.7823	3.4038	3.9553	3.7238	3.4722	3.5274	3.7923	4.2355	3.6361	4.019	4.0668	3.8712	4.3705	3.5372	3.6769	2.5008	2.9831	3.5932	4.1613	3.862	4.033	3.8771	4.0206	4.4596	4.0535	4.6821	4.9121	4.7864	3.9758	3.6187
tr|Q88LD5|Q88LD5_PSEPK	GQDAAGIVTSHDGR	30	0.6571	0.8087	0.9173	0.6227	0.739	0.7451	1.2057	1.1202	0.9141	1.2531	0.9412	1.115	1.0248	0.9424	1.1824	0.6346	0.6902	0.762	0.7944	0.8069	1.046	1.005	0.9859	0.9091	0.9076	1.1275	1.1909	1.059	0.8972	0.9619
tr|Q88LD5|Q88LD5_PSEPK	SNVNQALYDALTVLQHR	30	1.417	1.0609	1.4017	1.2197	1.2576	1.5577	1.7084	1.8798	2.0002	1.6952	1.4806	1.84	1.6084	1.687	1.7223	0.9429	1.0927	1.1596	1.6718	1.4845	1.7919	1.6391	1.4657	1.5493	1.4536	1.4448	2.0667	1.9052	1.7612	1.5727
tr|Q88LE4|Q88LE4_PSEPK	EAGWQGYWIDAASSLR	30	2.1836	1.8966	1.9408	2.6716	2.2379	2.5508	2.8956	2.675	2.5547	2.3065	2.3263	2.5309	2.4918	2.4585	1.8151	1.944	2.653	2.4264	2.4534	2.2369	2.0237	2.6335	2.0039	2.0889	2.589	2.1046	2.3124	2.0508	2.362	2.5348
tr|Q88LE4|Q88LE4_PSEPK	VIDQQLDAGTK	30	1.4879	1.5297	1.9185	1.6507	1.7784	1.7009	2.1771	2.1834	2.1046	2.2753	1.957	2.2984	1.7531	1.5094	2.1731	1.8052	1.7094	2.2143	1.5722	1.565	1.8808	1.6594	1.9056	2.2365	1.8424	2.555	2.7911	2.0232	1.6982	1.8515
tr|Q88LE4|Q88LE4_PSEPK	VTGTLNIPVGR	30	1.41	1.3754	1.756	1.4734	1.7035	1.8788	1.7773	2.0661	1.8326	1.8551	1.8859	2.1061	2.037	2.2711	2.3109	2.1282	2.417	2.4815	2.0093	1.9738	2.2414	2.2199	2.1651	2.1188	2.5921	2.4926	2.9633	2.5393	2.5098	2.2332
tr|Q88LQ7|Q88LQ7_PSEPK	ALVIINPNNPTGAVYSK	30	0.148	0.0862	0.1248	0.1073	0.1033	0.1329	0.1506	0.1372	0.1218	0.1184	0.1675	0.1745	0.1727	0.2047	0.1911	0.1087	0.1491	0.1518	0.1748	0.1692	0.1924	0.184	0.1553	0.1773	0.1831	0.1521	0.1781	0.1952	0.1717	0.2154
tr|Q88LQ7|Q88LQ7_PSEPK	FALDLLLSEK	30	0.1337	0.0522	0.0729	0.0632	0.0697	0.0857	0.11	0.0816	0.0796	0.0605	0.1659	0.1318	0.1702	0.159	0.113	0.0778	0.1308	0.0986	0.1938	0.2225	0.1061	0.169	0.0908	0.1272	0.1471	0.1018	0.0852	0.1198	0.0779	0.1628
tr|Q88LQ7|Q88LQ7_PSEPK	SGWLIISGPK	30	0.2244	0.0434	0.0826	0.0666	0.0698	0.0806	0.1532	0.122	0.0943	0.0708	0.2595	0.207	0.2385	0.2556	0.2199	0.105	0.1567	0.1591	0.2311	0.1993	0.1338	0.2184	0.1723	0.182	0.2394	0.1835	0.1109	0.2086	0.0934	0.2509
tr|Q88LR3|Q88LR3_PSEPK	LIDTLNPANDPGR	30	0.0996	0.0955	0.1272	0.1137	0.1176	0.1256	0.1248	0.1277	0.1154	0.1043	0.1162	0.1395	0.1496	0.1438	0.1616	0.1475	0.1317	0.1931	0.1314	0.1615	0.1621	0.1622	0.1395	0.1676	0.1495	0.1515	0.1859	0.1669	0.1828	0.146
tr|Q88LR3|Q88LR3_PSEPK	SSGDETIGDVTLPAYR	30	0.1108	0.1071	0.1329	0.1098	0.1297	0.1407	0.133	0.1486	0.1516	0.1392	0.1155	0.14	0.1304	0.1269	0.1552	0.1447	0.1283	0.1691	0.139	0.1213	0.1504	0.1677	0.1598	0.1463	0.1414	0.1737	0.1669	0.1661	0.1528	0.1278
tr|Q88LR3|Q88LR3_PSEPK	VEQTLASYPPLVFAGEAR	30	0.0883	0.07	0.0871	0.0794	0.0872	0.092	0.0998	0.0983	0.0833	0.0734	0.097	0.107	0.0961	0.1008	0.1177	0.0859	0.0842	0.1237	0.0965	0.0917	0.0803	0.099	0.1126	0.0818	0.1006	0.1097	0.0965	0.1136	0.0879	0.1065
tr|Q88LY5|Q88LY5_PSEPK	FSVHTLDAAR	30	0.6319	0.5536	0.6946	0.6103	0.6848	0.7902	0.7119	0.7866	0.7143	0.7488	0.6675	0.7521	0.7719	0.8549	0.8682	0.6554	0.6555	0.7856	0.8159	0.818	0.8993	0.8524	0.9592	0.7976	0.9187	0.871	0.9715	1.0517	0.9532	0.7936
tr|Q88LY5|Q88LY5_PSEPK	YGWGTNPYYYLAGK	30	0.7362	0.6909	0.8772	0.8439	0.8469	0.9856	0.8649	0.9484	0.7096	0.8748	0.8396	1.001	0.95	1.0981	0.9534	0.6685	0.7374	0.8233	0.8659	0.8985	0.9771	0.9941	0.9763	0.9555	1.0437	0.9529	1.1496	1.0878	1.1577	0.9908
tr|Q88LZ4|Q88LZ4_PSEPK	GLHYQLAPHAQGK	30	1.0831	0.9212	1.225	1.1253	1.239	1.2576	1.3753	1.5312	1.4489	1.5464	1.2783	1.5668	1.5039	1.508	1.4175	0.5338	0.5286	0.6145	1.2115	1.141	1.4293	1.3144	1.3824	1.1655	1.3589	1.5888	1.7504	1.753	1.673	1.3484
tr|Q88LZ4|Q88LZ4_PSEPK	VFSEVTGLQPDFVQDNHSR	30	0.9863	0.8855	1.2417	1.2332	1.1616	1.2148	1.4282	1.4221	1.3712	1.3503	1.3521	1.3398	1.507	1.3168	1.5695	0.3953	0.4929	0.5079	1.2651	1.0867	1.2397	1.2491	1.3845	1.0463	1.3738	1.529	1.502	1.8664	1.4801	1.2816
tr|Q88M05|Q88M05_PSEPK	LALLDLGDAIITDVGSAK	30	0.1425	0.1189	0.1561	0.1496	0.1707	0.1894	0.2177	0.1662	0.2392	0.1839	0.2198	0.1748	0.2103	0.1564	0.1441	0.1277	0.1469	0.1011	0.2163	0.1622	0.1714	0.1917	0.1622	0.2221	0.1935	0.179	0.1407	0.2487	0.1587	0.1516
tr|Q88M05|Q88M05_PSEPK	TTVTEPAPTR	30	0.2469	0.311	0.3453	0.2846	0.4052	0.3045	0.3735	0.3723	0.2848	0.4826	0.5228	0.3361	0.4633	0.3059	0.6354	0.2827	0.4219	0.3043	0.4201	0.3341	0.3419	0.4291	0.3335	0.3336	0.4992	0.5427	0.2806	0.2511	0.2616	0.3493
tr|Q88M05|Q88M05_PSEPK	VILTPLAETDPAALVLVDR	30	0.0614	0.0588	0.0704	0.0712	0.0791	0.0705	0.0806	0.0752	0.0834	0.0941	0.0816	0.0891	0.1002	0.0853	0.0868	0.0398	0.082	0.0846	0.1131	0.0942	0.0946	0.0882	0.0899	0.1076	0.1083	0.0771	0.1035	0.1141	0.1176	0.0889
tr|Q88MC0|Q88MC0_PSEPK	IAGETSNTLLLK	30	0.2153	0.1942	0.2647	0.2387	0.2607	0.2783	0.2771	0.2919	0.2731	0.2737	0.2636	0.2969	0.2805	0.2954	0.3124	0.2053	0.22	0.2661	0.2625	0.2766	0.3158	0.2834	0.3294	0.2575	0.294	0.3207	0.3457	0.3418	0.3256	0.2604
tr|Q88MC0|Q88MC0_PSEPK	YLSTGLFDPR	30	0.4023	0.3524	0.457	0.4308	0.4576	0.548	0.4781	0.5217	0.4812	0.4596	0.4611	0.574	0.5346	0.5939	0.5976	0.4072	0.4122	0.4353	0.5095	0.5238	0.5981	0.5367	0.5615	0.5092	0.6296	0.6086	0.6011	0.656	0.6637	0.5307
tr|Q88MF5|Q88MF5_PSEPK	AAVAFEAK	30	0.4572	0.4992	0.6782	0.4606	0.6128	0.6396	0.424	0.3921	0.3969	0.4573	0.4531	0.5242	0.4184	0.3686	0.5617	0.3439	0.303	0.3931	0.2408	0.2347	0.2348	0.2088	0.2854	0.305	0.4755	0.6341	0.5984	0.2974	0.2081	0.2808
tr|Q88MF5|Q88MF5_PSEPK	IIAIDINPAK	30	0.1691	0.1525	0.2066	0.2009	0.2481	0.2615	0.1218	0.1386	0.1494	0.1373	0.1757	0.1906	0.2711	0.2829	0.2467	0.1597	0.2065	0.2391	0.1475	0.1778	0.1323	0.1676	0.1263	0.1262	0.293	0.2461	0.2876	0.166	0.1468	0.1846
tr|Q88MF5|Q88MF5_PSEPK	TNLCQAIR	30	0.3754	0.1035	0.2019	0.1343	0.1804	0.242	0.0655	0.0484	0.0523	0.0573	0.1164	0.1156	0.4182	0.4495	0.6251	0.4468	0.4267	0.396	0.1604	0.2764	0.1633	0.0798	0.0573	0.0453	0.6312	0.796	0.6077	0.1389	0.0967	0.1658
tr|Q88MX4|Q88MX4_PSEPK	GVSYYDENR	30	0.0384	0.0403	0.0585	0.0325	0.0433	0.0391	0.0894	0.0843	0.0639	0.113	0.1157	0.0826	0.1048	0.0816	0.1215	0.1805	0.2078	0.2239	0.1006	0.104	0.1053	0.125	0.1375	0.1461	0.0914	0.1052	0.1085	0.0952	0.0789	0.1236
tr|Q88MX4|Q88MX4_PSEPK	LLALDPDTGAEIWR	30	0.0844	0.0692	0.0939	0.0843	0.0869	0.0813	0.1721	0.1574	0.1573	0.1469	0.1523	0.1644	0.1588	0.1526	0.1709	0.3616	0.326	0.3956	0.1894	0.2251	0.2102	0.2173	0.2895	0.234	0.1751	0.1629	0.1859	0.2526	0.1914	0.1806
tr|Q88N35|Q88N35_PSEPK	AVLGDAHVDR	30	2.6115	3.0022	4.2977	2.4192	3.077	3.2455	0.1145	0.1143	0.0898	0.1132	0.0853	0.1119	0.1319	0.108	0.1225	0.2243	0.2653	0.3198	0.1423	0.1704	0.1366	0.1483	0.1816	0.2118	0.1342	0.1537	0.145	0.1379	0.1151	0.148
tr|Q88N35|Q88N35_PSEPK	LNDFNGEFQEMITR	30	0.7443	0.6782	0.635	0.7888	0.7294	0.5867	0.0239	0.0177	0.0273	0.0203	0.0253	0.0189	0.0213	0.0234	0.0163	0.0382	0.0553	0.0553	0.029	0.0303	0.0291	0.0358	0.0364	0.0493	0.0226	0.017	0.0256	0.0298	0.0263	0.0228
tr|Q88N36|Q88N36_PSEPK	GHGASLVTEGPYSIEQLGR	30	3.8609	3.7243	4.7713	4.5221	4.0162	5.1552	0.1631	0.1671	0.1445	0.1409	0.155	0.1562	0.2034	0.1752	0.1876	0.4173	0.3768	0.4366	0.228	0.2692	0.2252	0.2319	0.3479	0.2612	0.1989	0.1982	0.217	0.27	0.1855	0.2343
tr|Q88N36|Q88N36_PSEPK	WFTPGFAQAQAEQAQR	30	1.8217	1.8087	2.2213	2.0666	2.083	2.3878	0.0694	0.0782	0.077	0.0597	0.0726	0.0764	0.1087	0.102	0.1057	0.208	0.2022	0.2244	0.1051	0.1271	0.1235	0.1521	0.166	0.1301	0.0972	0.0895	0.1157	0.1324	0.1033	0.0971
tr|Q88N37|Q88N37_PSEPK	LLDPAHYLGQAR	30	0.7677	0.6222	0.7772	0.6845	0.7497	0.8934	0.0293	0.0355	0.0294	0.0254	0.0306	0.0306	0.0413	0.044	0.0454	0.0921	0.088	0.0997	0.0528	0.059	0.0437	0.0594	0.0834	0.0648	0.0455	0.0405	0.042	0.0604	0.0451	0.0456
tr|Q88N37|Q88N37_PSEPK	LVEFASVLGLVAGSLGK	30	1.2409	0.9577	0.7423	1.2377	1.2389	0.6044	0.1061	0.0471	0.0638	0.0388	0.0731	0.0127	0.0413	0.0148	0.016	0.0241	0.1166	0.0242	0.0528	0.0547	0.061	0.052	0.0354	0.0733	0.0281	0.0089	0.018	0.0374	0.0204	0.0264
tr|Q88N37|Q88N37_PSEPK	NPVGAAVLIGAATR	30	1.74	1.473	1.9096	1.5527	1.8228	2.1608	0.0745	0.082	0.063	0.0631	0.0734	0.0671	0.0977	0.1043	0.086	0.1916	0.2104	0.2314	0.1154	0.1187	0.1045	0.1245	0.1525	0.161	0.1047	0.0928	0.1166	0.1537	0.128	0.1208
tr|Q88N54|Q88N54_PSEPK	LAAEMDLDYLAVSFPR	30	0.1827	0.1548	0.1327	0.1893	0.2437	0.1849	0.4327	0.3331	0.4488	0.4101	0.5296	0.2846	0.3163	0.2286	0.1505	0.0821	0.3041	0.1466	0.3489	0.3498	0.5534	0.3259	0.1517	0.4086	0.2514	0.161	0.1921	0.2306	0.1697	0.2037
tr|Q88N54|Q88N54_PSEPK	LNFSHGTPDEHK	30	0.1632	0.1791	0.2221	0.1794	0.2304	0.2113	0.4644	0.4817	0.4101	0.3962	0.331	0.447	0.4362	0.4151	0.4271	0.363	0.3384	0.431	0.3808	0.4048	0.4873	0.5035	0.5187	0.4572	0.3925	0.4309	0.5252	0.4912	0.4414	0.4216
tr|Q88NF7|Q88NF7_PSEPK	AAGSVPGIQIAHAGR	30	0.1124	0.0935	0.1263	0.1201	0.1402	0.1385	0.0769	0.0653	0.0628	0.0711	0.0506	0.072	0.0707	0.0874	0.0791	0.0569	0.0498	0.0711	0.0928	0.097	0.0762	0.0851	0.0731	0.0837	0.0922	0.0796	0.0887	0.0909	0.1041	0.0784
tr|Q88NF7|Q88NF7_PSEPK	FLLETLAAVR	30	0.1116	0.1043	0.1116	0.1117	0.1306	0.143	0.0652	0.0627	0.0598	0.0543	0.067	0.051	0.0535	0.0584	0.0453	0.0288	0.0482	0.0304	0.0727	0.0709	0.0603	0.0606	0.05	0.0696	0.0559	0.0461	0.0513	0.0642	0.0552	0.063
tr|Q88NN0|Q88NN0_PSEPK	ADLNQLVPFK	30	0.1657	0.141	0.1874	0.157	0.1773	0.2042	0.1807	0.2163	0.1941	0.1849	0.1899	0.2344	0.3564	0.3564	0.3648	0.1418	0.2277	0.2517	0.3968	0.4454	0.3248	0.3641	0.2698	0.3087	0.3864	0.2908	0.3664	0.3273	0.3901	0.425
tr|Q88NN0|Q88NN0_PSEPK	GNTPAQAAAAATLDK	30	0.135	0.1332	0.1979	0.1779	0.1805	0.1836	0.1573	0.1656	0.1832	0.2153	0.1853	0.2061	0.4067	0.3455	0.3104	0.133	0.2202	0.2824	0.4381	0.5185	0.4387	0.4416	0.2364	0.4537	0.3647	0.2484	0.4576	0.2718	0.4757	0.4583
tr|Q88NN7|Q88NN7_PSEPK	SLSVPVK	30	0.0066	0.0064	0.0069	0.006	0.0077	0.007	0.0039	0.0039	0.0044	0.0046	0.0044	0.0059	0.004	0.0044	0.0046	0.0116	0.0141	0.0159	0.0035	0.0047	0.0044	0.0045	0.005	0.0056	0.0058	0.0046	0.0058	0.0041	0.0033	0.0048
tr|Q88P29|Q88P29_PSEPK	AFGGPFGDIR	30	0.0958	0.0794	0.3687	0.3393	0.1285	0.134	1.9846	2.2213	1.9901	2.0383	1.9762	2.3612	2.5235	2.7819	2.7939	1.069	1.2244	1.329	2.5431	2.5361	2.5643	2.6706	2.4748	2.2493	2.8053	2.5417	2.6788	2.959	3.0473	2.8174
tr|Q88P29|Q88P29_PSEPK	ILPVITIAR	30	0.0575	0.0622	0.2399	0.2271	0.0944	0.1028	1.2269	1.3488	1.2112	1.2924	1.2321	1.3551	2.5685	2.9182	2.101	0.7063	1.2904	1.4365	2.4734	2.4874	2.8103	2.9357	1.8043	2.9287	2.7221	1.7808	2.5092	2.3154	3.4121	2.9968
tr|Q88P29|Q88P29_PSEPK	LFPAEISGGVAAIK	30	0.1283	0.12	0.4678	0.4292	0.1547	0.1782	2.6632	2.95	2.6432	2.569	3.0941	2.8371	3.5444	3.3199	3.2947	1.3249	1.6541	1.728	3.3156	3.4214	3.8436	3.7695	2.8421	3.3904	3.6295	2.9894	3.9323	3.6698	4.4624	3.5011
tr|Q88P30|Q88P30_PSEPK	FVGLYQQAENLDAAALK	30	0.1045	0.1069	0.3507	0.3591	0.1461	0.1277	1.7601	2.027	2.0878	1.7654	1.6937	1.8457	2.2147	2.1788	2.3817	1.1109	1.3977	1.6472	2.4702	2.3425	1.903	2.2916	2.2358	2.0038	2.1329	1.9001	1.9849	2.5898	2.3734	2.3747
tr|Q88P30|Q88P30_PSEPK	WVPVEHADSNAGLLAR	30	0.1559	0.1151	0.5156	0.4631	0.1594	0.2061	2.9061	3.1727	3.1195	3.0368	2.6327	3.0657	3.1517	3.5021	3.5739	2.0105	1.9408	2.4621	3.3199	3.4039	2.7213	3.2163	3.7237	2.8583	3.2139	3.3786	3.1132	4.4393	3.389	3.547
tr|Q88P31|Q88P31_PSEPK	HVPEADIEPAALGR	30	0.1028	0.0912	0.3003	0.2456	0.1198	0.1378	1.4432	1.5146	1.4927	1.5093	1.4281	1.637	1.7919	1.7033	1.9781	1.2527	1.2291	1.5756	1.796	1.8407	1.8789	1.9856	2.0977	2.0938	1.7165	1.8724	2.1079	2.2291	1.9324	1.791
tr|Q88P31|Q88P31_PSEPK	VVLEKPIGHDLESSR	30	0.038	0.0314	0.1077	0.103	0.0443	0.0458	0.5526	0.5637	0.5237	0.5423	0.5874	0.6407	0.7001	0.6382	0.7455	0.496	0.4564	0.633	0.6737	0.7047	0.7615	0.7882	0.772	0.8323	0.6533	0.6944	0.809	0.8799	0.7661	0.7355
tr|Q88P31|Q88P31_PSEPK	WSGVPFYLR	30	0.0752	0.0611	0.1721	0.1775	0.081	0.0805	0.9227	0.9625	0.9523	1.0278	1.02	0.9831	1.1982	1.4097	1.3733	0.8714	0.9544	0.8831	1.2745	1.1623	1.0927	1.3653	1.3906	1.2365	1.402	1.3071	1.137	1.7084	1.2617	1.2674
tr|Q88P42|Q88P42_PSEPK	ALPGEGGHVDLPVGNAR	30	0.061	0.0376	0.1168	0.1135	0.0782	0.0788	0.5261	0.609	0.5531	0.5461	0.5252	0.5719	0.5304	0.526	0.6283	0.7776	0.7518	0.9062	0.5232	0.544	0.5481	0.6213	0.7646	0.5801	0.6222	0.6306	0.7046	0.6805	0.5922	0.5216
tr|Q88P42|Q88P42_PSEPK	GGVYIVGGVIPR	30	0.0348	0.0227	0.0547	0.0573	0.027	0.0361	0.2686	0.2987	0.2626	0.2598	0.3009	0.3207	0.3144	0.3976	0.347	0.3831	0.4544	0.4623	0.3096	0.3119	0.2833	0.3536	0.3396	0.3532	0.3991	0.3501	0.34	0.4012	0.2856	0.3663
tr|Q88P42|Q88P42_PSEPK	VAGNNVLTLGAR	30	0.0425	0.0238	0.0633	0.0478	0.031	0.0376	0.2914	0.3122	0.2706	0.2568	0.3498	0.3572	0.3385	0.4063	0.3997	0.4773	0.4694	0.5372	0.3457	0.3669	0.2846	0.3563	0.4395	0.3486	0.4661	0.4255	0.3302	0.4716	0.2978	0.3859
tr|Q88P43|Q88P43_PSEPK	DALTAEAAQQVTR	30	0.3247	0.3218	0.9855	0.8128	0.4728	0.4443	5.1377	5.3464	5.4207	5.8891	5.2272	5.5667	4.8501	4.42	4.9189	3.9666	4.2096	5.3434	4.1989	4.6508	5.0494	5.3431	5.6154	4.8496	4.8051	5.65	6.1034	5.6516	5.0245	5.0845
tr|Q88P43|Q88P43_PSEPK	LTPFLGVLQDR	30	0.0793	0.0641	0.2115	0.1808	0.0963	0.1057	1.0546	1.1772	1.1281	1.1326	1.2077	1.2183	0.8945	0.9983	1.1605	0.9411	0.861	0.9275	0.8874	0.7804	0.8809	0.8381	1.1591	0.7809	0.9627	1.1553	1.0826	1.2928	1.0114	0.8456
tr|Q88P43|Q88P43_PSEPK	VSAVAPEHQVVEAPAR	30	0.1683	0.1447	0.4578	0.4017	0.1963	0.2025	2.244	2.4579	2.2686	2.3967	2.2199	2.5295	2.2088	1.9507	2.2605	1.8927	1.8112	2.2916	1.9615	1.8379	2.1746	2.2239	2.4311	2.2876	2.0347	2.2917	3.0072	2.5319	2.1034	1.9896
tr|Q88P44|Q88P44_PSEPK	GADATVVYGVNHDILR	30	0.3018	0.24	0.9434	0.8222	0.3581	0.3863	6.2218	6.1889	6.8363	6.6291	6.1717	6.7525	4.1114	4.0938	4.3047	8.5568	9.467	10.4463	4.2878	3.7768	3.8625	4.6906	5.8149	5.27	5.2842	5.5426	6.3116	5.6359	4.1761	4.5909
tr|Q88P44|Q88P44_PSEPK	TGAAEAVGLVLPELAGK	30	0.1395	0.1215	0.3956	0.3493	0.1619	0.1694	2.6643	2.8216	2.9632	2.7132	2.6467	2.9572	1.8932	1.866	2.0717	4.2023	4.0031	5.1974	1.9973	1.7924	1.7331	1.9831	2.725	2.6977	2.4628	2.46	2.9819	2.4848	1.9791	2.1145
tr|Q88PA6|Q88PA6_PSEPK	AVDNFPISGQR	30	0.0248	0.0233	0.0248	0.0236	0.0307	0.0307	0.027	0.0342	0.0273	0.0362	0.0329	0.0435	0.0587	0.0608	0.072	0.0566	0.0555	0.066	0.0527	0.0603	0.0717	0.0613	0.0773	0.0638	0.1419	0.1464	0.1656	0.0889	0.0832	0.0747
tr|Q88PF3|Q88PF3_PSEPK	AYNLPENVLR	30	1.2996	1.124	1.4648	1.3255	1.2622	1.5052	1.2791	1.3752	1.4806	1.3758	1.3736	1.4492	1.5637	1.643	1.6743	1.1438	1.2368	1.4663	1.6762	1.6416	1.576	1.6228	1.6383	1.6298	1.5096	1.5248	1.6724	1.8555	1.8495	1.6443
tr|Q88PF3|Q88PF3_PSEPK	DSIAQILINSR	30	12.781	9.9852	8.1663	15.851	10.5433	5.6785	12.8042	8.6194	17.815	11.0507	18.4039	4.0547	8.8575	4.2916	5.284	2.3884	7.6626	5.4046	10.94	8.5535	9.8926	9.5579	6.0147	10.3014	6.9828	4.3705	7.7346	8.7498	6.9876	8.5868
tr|Q88PF3|Q88PF3_PSEPK	IAESLAVEVK	30	1.6897	1.6262	2.0764	1.7905	1.6932	1.8764	2.1129	2.233	1.9253	1.9433	1.6865	1.989	2.0873	1.932	2.0325	1.268	1.4888	1.5793	1.9589	2.3425	2.3865	2.2343	2.1312	1.9872	1.6592	2.047	2.479	2.2662	2.606	1.666
tr|Q88QS3|Q88QS3_PSEPK	AGLVFNPATSLDALK	30	0.2421	0.2143	0.2816	0.2382	0.2717	0.3116	0.2452	0.2604	0.2579	0.2445	0.2683	0.278	0.2986	0.2914	0.3038	0.2108	0.2101	0.26	0.3109	0.3212	0.3221	0.3186	0.3608	0.2915	0.3271	0.3303	0.3189	0.3811	0.3907	0.2957
tr|Q88QS3|Q88QS3_PSEPK	FIPGTLDK	30	0.1594	0.1505	0.2144	0.1796	0.2187	0.2244	0.1751	0.1988	0.1863	0.199	0.1807	0.2127	0.2476	0.26	0.2538	0.1567	0.1797	0.2183	0.2402	0.2868	0.2885	0.2582	0.2579	0.2948	0.2425	0.2318	0.3096	0.2735	0.3576	0.2696
tr|Q88QS3|Q88QS3_PSEPK	LEIDGGVNVNNIR	30	0.5165	0.465	0.6367	0.5704	0.6478	0.6462	0.5623	0.6562	0.5591	0.5857	0.5969	0.6209	0.7298	0.8093	0.7707	0.4596	0.5843	0.5804	0.7519	0.9357	0.9223	0.8694	0.9345	0.8394	0.7334	0.7656	0.8881	0.8904	0.9957	0.7436
tr|Q88QZ5|Q88QZ5_PSEPK	GFLIGGTAGR	30	0.5563	0.4854	0.7496	0.7279	0.7834	0.9798	3.3928	4.039	3.5141	3.4543	3.3283	3.7917	4.031	4.7047	4.7153	3.1486	3.4871	3.9154	3.7321	3.3943	3.5216	3.7842	4.0572	3.6017	4.7833	4.8097	5.1695	4.6964	4.141	4.1764
tr|Q88QZ5|Q88QZ5_PSEPK	IIQELEGVFR	30	0.4713	0.5034	0.6079	0.5222	0.6606	0.7141	3.1815	3.3469	2.8201	2.6315	3.1229	3.2424	3.3114	3.4728	3.6534	2.2803	2.5199	3.1573	3.3036	2.666	3.1562	3.1636	2.7772	3.0289	3.587	3.5935	3.6949	3.3433	3.1333	3.0854
tr|Q88QZ5|Q88QZ5_PSEPK	SFSVPTPPLETLK	30	0.2906	0.2751	0.3768	0.3228	0.3886	0.4814	1.6807	1.9902	1.6707	1.6807	1.7258	1.8915	1.7667	1.9665	2.2694	1.627	1.6135	1.8645	2.0384	1.6399	2.0215	1.878	1.9797	1.8106	2.3161	2.5694	2.707	2.0688	2.2762	1.8451
tr|Q88QZ6|Q88QZ6_PSEPK	LTVLPLLLK	30	0.1279	0.077	0.1144	0.0859	0.0916	0.1295	0.572	0.5309	0.4704	0.3883	0.6364	0.7046	0.7302	0.9079	0.9546	0.566	0.7239	0.6178	0.7026	0.7722	0.4033	0.5562	0.6345	0.3795	1.2033	1.0755	0.5595	0.7655	0.4461	0.7391
tr|Q88QZ6|Q88QZ6_PSEPK	SLLQLAAEAAALAEK	30	0.6729	0.5724	0.6941	0.8536	1.0573	1.1832	3.8656	5.2116	5.129	3.8565	3.9448	4.4108	4.0455	4.8061	3.7144	3.9789	4.3656	3.7805	4.9333	3.826	4.2592	6.603	4.1748	3.6283	5.209	5.2217	5.7373	6.825	4.4469	3.7852

## Sheet: Supplementary Table 3
LC-SRM platform		microflow LC-SRM							nanoflow LC-SRM
Protein Name	Peptide Sequence	LOD (fmol/ug)	LOQ (fmol/ug)	FWHM (min)	Standard Deviation of Peptide Retention Time (min)	CV of Total Area Ratio	CV of Total Area (Heavy)	CV of Total Area (Light)	LOD (fmol/ug)	LOQ (fmol/ug)	FWHM (min)	Standard Deviation of Peptide Retention Time (min)	CV of Total Area Ratio	CV of Total Area (Heavy)	CV of Total Area (Light)
sp|P0A101|PCAJ_PSEPK	IYTDLAVLEVTPEGLK	1.2	6	0.123333	0.01	0.0409564	9.81042e+06	581976	1.2	120	0.18	0.0986577	0.126168	2.1251e+07	1.24568e+06
sp|P59319|ARGD_PSEPK	ITGISHVPYNDLEALK	6	6	0.136667	0.0152753	0.0267861	1.57056e+07	481904	1.2	30	0.503333	0.162583	0.0606469	9.1445e+07	3.02112e+06
sp|P59319|ARGD_PSEPK	LEQIGQQYNLFSQVR	1.2	1.2	0.123333	0.0057735	0.0215803	2.28173e+07	375020	0.24	1.2	0.263333	0.167033	0.0739502	8.4557e+07	1536591
sp|P59319|ARGD_PSEPK	TLFTVSVGGQPK	1.2	6	0.126667	0.0057735	0.0354858	2.31524e+07	1.54147e+06	0.24	1.2	0.343333	0.202978	0.0197747	7.93406e+07	5075136
sp|Q88C92|PYRE_PSEPK	AAGVLIALNR	1.2	6	0.106667	0.0057735	0.0177197	51469388	2.15645e+06	0.24	1.2	0.166667	0.305123	0.0312205	1.11877e+08	4660868
sp|Q88C92|PYRE_PSEPK	GNGELSAIQEVER	6	6	0.116667	0.0057735	0.0751241	7.88994e+06	432973	6	6	0.326667	0.23029	0.147551	5.1685e+07	2.89634e+06
sp|Q88C92|PYRE_PSEPK	IPFDVLFGPAYK	1.2	1.2	0.113333	0.023094	0.0322182	5.9689e+07	2.09461e+06	0.24	1.2	0.216667	0.168028	0.120408	2.34106e+08	7995113
sp|Q88CN0|RPIA_PSEPK	LVPVLGAFPLPVEVIPMAR	6	6	0.12	0.0057735	0.00459336	18434634	319076	0.24	1.2	0.0933333	0.0264575	0.0917146	5.84588e+07	1.21292e+06
sp|Q88CQ2|ILVD_PSEPK	AGGIFSILGSLAR	0.24	0.24	0.11	0.0057735	0.0117448	170888752	1.74209e+07	0.04	120	0.12	0.046188	0.149574	397781760	4.11307e+07
sp|Q88CQ2|ILVD_PSEPK	TAGVDESIHVFEGTAK	1.2	6	0.126667	0.01	0.0794688	1.22876e+07	682476	1.2	6	0.376667	0.276225	0.0255393	7.13446e+07	3544966
sp|Q88CV2|AROB_PSEPK	EILQATLSADYR	1.2	1.2	0.13	0.0057735	0.0586044	1.80017e+07	393638	1.2	6	0.26	0.248462	0.01269	3.08935e+07	650916
sp|Q88CV2|AROB_PSEPK	LGWIDQAER	1.2	6	0.116667	0.011547	0.106187	16729836	944670	1.2	6	0.216667	0.292973	0.0118055	7.78846e+07	4.27826e+06
sp|Q88CW7|BETB_PSEPK	EVGTWLTEHPR	0.24	6	0.12	0.0057735	0.108608	2.52908e+07	336793	0.24	1.2	0.23	0.206478	0.0338543	9.94064e+07	1183374
sp|Q88CW7|BETB_PSEPK	LTAGDFAK	1.2	6	0.106667	0.0057735	0.00264705	4.77819e+07	834461	0.24	1.2	0.126667	0.184752	0.0161271	1.95928e+08	3.5105e+06
sp|Q88CW7|BETB_PSEPK	VSFTGGTTTGK	1.2	6	0.11	0.0057735	0.0341404	9553758	182095	1.2	6	0.0566667	0.052915	0.0474411	2.81444e+07	513277
sp|Q88CX4|GPMI_PSEPK	AFVEPDFTEFAR	1.2	1.2	0.126667	0.0057735	0.0233056	79072808	3.3051e+06	0.04	0.24	0.26	0.144222	0.0305306	412557696	1.76332e+07
sp|Q88CX4|GPMI_PSEPK	IYLHAFLDGR	1.2	1.2	0.116667	0.0152753	0.0240369	3.94051e+07	1832370	1.2	1.2	0.273333	0.297377	0.0509624	115884120	5.46723e+06
sp|Q88CX4|GPMI_PSEPK	SAQSSIELLDATFAK	6	30	0.12	0.011547	0.0479129	6828804	906048	6	30	0.193333	0.158219	0.0409727	2.87026e+07	3463783
sp|Q88CY9|F16PA_PSEPK	ILDIKPESLHQR	6	30	0.116667	0.0057735	0.0117767	4296604	739439	1.2	6	0.15	0.277909	0.0841757	2.86392e+07	4649094
sp|Q88CY9|F16PA_PSEPK	VPETTAEFAINMSNQR	6	6	0.123333	0.0152753	0.0402668	5.15915e+06	224625	6	30	0.383333	0.222785	0.0908702	38092180	1.48936e+06
sp|Q88CY9|F16PA_PSEPK	YVGELLAGETGPLK	1.2	6	0.126667	0.023094	0.0502294	2.98589e+07	450625	6	6	0.306667	0.219621	0.0821202	1.56297e+08	2.66273e+06
sp|Q88D64|PGK_PSEPK	VAAAGPLLAAELDALGK	1.2	1.2	0.12	0.0057735	0.01281	5.4291e+07	2.26484e+06	0.24	600	0.193333	0.138924	0.137176	1.59168e+08	4.71389e+06
sp|Q88D64|PGK_PSEPK	VLPAVAILEER	1.2	1.2	0.14	0.0152753	0.010599	5.61512e+07	6821746	0.24	0.24	0.35	0.17088	0.00211877	1.54612e+08	1.89952e+07
sp|Q88D64|PGK_PSEPK	VSVPLPVDVVVAK	0.24	1.2	0.126667	0.011547	0.0181701	7.40839e+07	7.4268e+06	0.24	120	0.266667	0.176918	0.0270334	3.16051e+08	3.21986e+07
sp|Q88DK3|PUR9_PSEPK	VNGGLLVQSR	6	6	0.11	0.011547	0.0633085	4.26336e+07	1062638	0.24	0.24	0.19	0.18735	0.0380038	161196560	4.17211e+06
sp|Q88DV4|TPIS_PSEPK	VQLLYGGSVK	0.24	1.2	0.11	0.0057735	0.0428054	9.05957e+07	2.5813e+06	0.24	30	0.213333	0.304357	0.00924306	4.51976e+08	1.24136e+07
sp|Q88DW8|PANC_PSEPK	DYQQLAVIR	1.2	6	0.113333	0.01	0.0259704	3.92604e+07	354901	1.2	6	0.283333	0.293087	0.0541785	171679600	1934224
sp|Q88DW8|PANC_PSEPK	LIDNLYLHLEEK	1.2	6	0.12	0.0251661	0.0236322	1.83193e+07	214920	6	6	0.163333	0.227156	0.0189824	4.39682e+07	508305
sp|Q88DW9|PANB_PSEPK	IEGAAWLAETIR	1.2	1.2	0.136667	0.0208167	0.0199141	5.08484e+07	1120829	0.24	6	0.37	0.158745	0.0522566	1.73777e+08	4.1683e+06
sp|Q88DW9|PANB_PSEPK	QVSFPGSEHGFSA	0.24	1.2	0.123333	0	0.0534123	2.15371e+07	594177	0.24	0.24	0.306667	0.268887	0.0320036	119704656	3124117
sp|Q88EH2|PHS_PSEPK	EIPDWNIEVR	0.24	6	0.226667	0.0251661	0.0289156	5.18456e+07	3281828	0.24	0.24	0.446667	0.262107	0.0184541	1.94738e+08	1.24165e+07
sp|Q88EH2|PHS_PSEPK	VTDEELAELIR	1.2	6	0.116667	0.0057735	0.0417525	2.37112e+07	1.32606e+06	1.2	6	0.266667	0.213776	0.0575745	9.50795e+07	5.64664e+06
sp|Q88EH2|PHS_PSEPK	VTVTWWSHSIK	1.2	6	0.13	0.02	0.0277827	2.36887e+07	266251	0.24	0.24	0.343333	0.254231	0.0258525	142254160	1498886
sp|Q88EH6|ACSA1_PSEPK	IGAIHSVVFGGFSPEALAGR	6	6	0.136667	0.0152753	0.0440952	2.04004e+07	2.03912e+06	1.2	30	0.31	0.156312	0.113415	129500528	1.2175e+07
sp|Q88EH6|ACSA1_PSEPK	VAEAAVVGVPHDIK	1.2	1.2	0.12	0.0057735	0.0317659	23212264	1.01782e+06	1.2	6	0.32	0.301164	0.00421428	127106288	5650150
sp|Q88FB2|SUCC_PSEPK	DHDLALLEVNPLVIK	1.2	6	0.12	0.01	0.0255628	7.14425e+06	6.98091e+06	6	6	0.133333	0.170098	0.120278	1.58409e+07	1.60053e+07
sp|Q88FB2|SUCC_PSEPK	NLVTYQTDANGQPVSK	1.2	30	0.126667	0.01	0.0255705	5.14113e+06	6689501	1.2	6	0.176667	0.230723	0.0274199	1.98086e+07	2.52607e+07
sp|Q88IS4|MQO3_PSEPK	LSSEVQDITR	1.2	6	0.11	0.0057735	0.041614	1.16782e+07	1.58061e+06	1.2	1.2	0.133333	0.245832	0.0274698	4.93837e+07	6.52179e+06
sp|Q88IS4|MQO3_PSEPK	WVPLMMEGR	1.2	6	0.113333	0.023094	0.0578212	45865112	1.04521e+06	0.24	6	0.19	0.227156	0.0131624	1.64616e+08	3.26201e+06
sp|Q88K27|SYT_PSEPK	AEVIDVFK	0.24	1.2	0.11	0.0057735	0.0262978	7.70198e+07	4.79079e+06	0.24	0.24	0.283333	0.266521	0.00645309	3.33387e+08	19686570
sp|Q88K27|SYT_PSEPK	LDASYIAEDNSR	30	30	0.103333	0.0152753	0.0257858	2875376	591199	6	6	0.153333	0.240069	0.0423232	1.27091e+07	2.54243e+06
sp|Q88K27|SYT_PSEPK	NEPSGALHGIMR	6	6	0.15	0.011547	0.130444	1.03154e+07	468005	1.2	6	0.463333	0.263502	0.058417	4.63885e+07	2150639
sp|Q88KX1|TAL_PSEPK	AAAIPGYADLLK	1.2	1.2	0.116667	0.011547	0.00538012	6.58606e+07	3762359	0.24	1.2	0.173333	0.177764	0.0383706	2.74558e+08	1.57116e+07
sp|Q88KX1|TAL_PSEPK	LKPVDATTNPSLLLK	1.2	30	0.12	0.0057735	0.0597249	19527684	753233	0.24	1.2	0.333333	0.259294	0.0486876	1.22951e+08	4.57303e+06
sp|Q88KX1|TAL_PSEPK	LSFDEPALLNK	0.24	1.2	0.116667	0	0.0350755	50523500	1.41277e+06	0.24	0.24	0.296667	0.204206	0.0671837	2.63265e+08	7423706
sp|Q88KY8|STHA_PSEPK	GQIEVDEAYR	1.2	1.2	0.116667	0.0057735	0.0214489	3.3379e+07	774336	0.24	1.2	0.13	0.234307	0.012372	1.39325e+08	3187883
sp|Q88KY8|STHA_PSEPK	WFSFPDVLK	0.24	0.24	0.11	0.0057735	0.0239748	9.10097e+07	3.05809e+06	0.24	0.24	0.16	0.07	0.124518	3.0675e+08	1.08783e+07
sp|Q88L02|FADB_PSEPK	LGIYPGFGGTVR	0.24	1.2	0.113333	0.01	0.0167386	104899552	1.37266e+06	0.24	1.2	0.2	0.248462	0.058676	4.54868e+08	6.07252e+06
sp|Q88L02|FADB_PSEPK	VLFPYFGGFAK	0.24	0.24	0.106667	0.011547	0.0607403	8.16201e+07	555782	0.24	0.24	0.24	0.155027	0.0275384	289517888	1898686
sp|Q88LE5|LEU3_PSEPK	ANVLASSQLWR	1.2	1.2	0.116667	0.0208167	0.0260676	4.87827e+07	3.68019e+06	0.24	0.24	0.16	0.271539	0.0695433	1.8609e+08	1.43421e+07
sp|Q88LE5|LEU3_PSEPK	HGVPLADETLER	6	6	0.113333	0.0057735	0.0922304	7323975	773622	6	6	0.166667	0.254231	0.0390009	1.26011e+07	1.37893e+06
sp|Q88LE5|LEU3_PSEPK	YSFNQSAAAEAIEK	1.2	30	0.12	0.011547	0.068466	4482089	345345	1.2	6	0.213333	0.265141	0.0169312	2.15114e+07	1.47745e+06
sp|Q88LW9|G6PI1_PSEPK	TPHDVTALPAWK	1.2	6	0.146667	0.011547	0.104466	3.1108e+07	342259	1.2	6	0.216667	0.293995	0.0538625	1.65966e+08	1795544
sp|Q88M04|KCY_PSEPK	LQQIILEGEDVSNVIR	6	6	0.12	0.0208167	0.0387055	1.18289e+07	362223	1.2	6	0.186667	0.150997	0.127675	23580492	1.34315e+06
sp|Q88M04|KCY_PSEPK	VFLTASAEER	1.2	1.2	0.116667	0.011547	0.021272	3.88555e+07	1.38153e+06	0.24	1.2	0.18	0.231805	0.121968	107342368	3.66337e+06
sp|Q88M20|FUMC_PSEPK	FAALAGHEPLTSLAGALK	1.2	6	0.133333	0.0057735	0.0582591	8.48031e+06	412036	6	6	0.223333	0.185831	0.0829255	38442118	1.82205e+06
sp|Q88M20|FUMC_PSEPK	NGDLPADIAR	1.2	6	0.106667	0.011547	0.0357782	3.26993e+07	1.74032e+06	0.24	0.24	0.17	0.231805	0.0331317	146356320	7971656
sp|Q88M20|FUMC_PSEPK	SLINFAIGK	0.24	0.24	0.11	0.01	0.00481917	7.91635e+07	4.6229e+06	0.24	0.24	0.22	0.20306	0.00478035	294837184	1.77263e+07
sp|Q88MF9|ENO_PSEPK	LGANAILAVSLAAAK	1.2	1.2	0.116667	0.023094	0.0109452	31069074	1.20684e+07	6	120	0.22	0.12	0.0902061	44459828	18007204
sp|Q88MF9|ENO_PSEPK	VQLVGDDLFVTNTK	1.2	6	0.123333	0.011547	0.0548865	1.13357e+07	2.08041e+06	1.2	6	0.196667	0.172143	0.0406313	5.19405e+07	9.74768e+06
sp|Q88MP5|DAPE_PSEPK	FSTESTVEGLQAR	1.2	6	0.11	0.0057735	0.105655	1.53163e+07	305916	0.24	1.2	0.23	0.308275	0.0699421	70287152	1304489
sp|Q88NF9|MQO2_PSEPK	AIEINEAFQISR	6	6	0.136667	0.0208167	0.0939065	4.50303e+07	1.04184e+06	6	6	0.156667	0.20232	0.0727129	46517912	2.21794e+06
sp|Q88NF9|MQO2_PSEPK	FLFIGAGGGALK	0.04	0.24	0.12	0.01	0.00688073	2.12993e+08	6.49331e+06	0.04	0.24	0.376667	0.184481	0.0449888	743194688	2.32499e+07
sp|Q88NF9|MQO2_PSEPK	VILFGPFATFSTK	0.24	1.2	0.12	0.01	0.00932589	72809584	3.60192e+06	0.24	1.2	0.133333	0.0404145	0.0966575	1.87464e+08	1.03388e+07
sp|Q88P21|GUAA_PSEPK	WAHLPYELLETVSGR	6	6	0.123333	0.02	0.0267777	7015979	1548554	6	600	0.206667	0.209523	0.0485397	1.8892e+07	4970666
sp|Q88PU7|MQO1_PSEPK	ISADNDAALDLAESSPAAK	1.2	1.2	0.13	0.0208167	0.0246026	6.14476e+06	627670	6	6	0.28	0.246644	0.0107771	1.97393e+07	2.07971e+06
sp|Q88PU7|MQO1_PSEPK	TLATDAALYHK	1.2	30	0.113333	0.0152753	0.0326379	5.10518e+06	1185446	6	6	0.146667	0.222336	0.0486865	1.95037e+07	4.60897e+06
sp|Q88PU7|MQO1_PSEPK	TSLLFGPYAGFTTK	0.24	0.24	0.13	0.0057735	0.013225	5.32054e+07	4.14904e+06	0.24	1.2	0.236667	0.169214	0.0301971	259841600	2.12804e+07
sp|Q88QC7|SPEA_PSEPK	YVHLSPEELMTHYR	6	6	0.123333	0.011547	0.0332972	1.11797e+07	285126	1.2	1.2	0.34	0.251595	0.0621458	68276288	1.4718e+06
sp|Q88QD4|AROQ1_PSEPK	LALESALEQLAANAQPK	1.2	6	0.123333	0.0057735	0.0444069	1.45304e+07	464874	0.24	0.24	0.14	0.052915	0.0803319	5.25021e+07	1.53291e+06
sp|Q88QX8|MASZ_PSEPK	FALNAANAR	0.24	1.2	0.11	0.011547	0.0550363	67402540	4.72058e+06	0.24	0.24	0.153333	0.23516	0.0341984	2.44891e+08	1.61009e+07
sp|Q88QX8|MASZ_PSEPK	VVFINTGFLDR	0.24	1.2	0.116667	0.01	0.0231111	5.41174e+07	6.73315e+06	0.24	0.24	0.156667	0.163707	0.0995315	173015904	21974218
sp|Q88R42|HIS4_PSEPK	AGVSYVIIGTK	0.24	1.2	0.116667	0.01	0.0134522	3.32775e+07	972413	1.2	6	0.19	0.28	0.039681	1.2403e+08	3.63526e+06
sp|Q88R42|HIS4_PSEPK	IPVIASGGIHNLGDIK	6	30	0.13	0	0.0308852	1.12042e+07	830999	0.24	1.2	0.293333	0.259294	0.072234	5.43919e+07	3.91142e+06
sp|Q88R42|HIS4_PSEPK	SLETIEHYVK	6	6	0.113333	0.01	0.098366	10832445	317318	6	30	0.223333	0.277849	0.184582	28820936	848859
sp|Q88R44|HIS5_PSEPK	GHYGVDFAAALADGSR	1.2	6	0.123333	0.0208167	0.0482124	6.9074e+06	415148	1.2	6	0.333333	0.274651	0.0384092	4.07735e+07	2313385
sp|Q88R44|HIS5_PSEPK	VLVTSDASVIR	1.2	6	0.113333	0	0.0593211	1.46092e+07	1.0762e+06	1.2	6	0.233333	0.268514	0.131129	5.68924e+07	4456232
sp|Q88R44|HIS5_PSEPK	VVFPGVGAIR	1.2	6	0.143333	0.01	0.0352254	8.59461e+07	1.16041e+06	0.008	1.2	0.346667	0.245832	0.0186624	2.99781e+08	3.8945e+06
tr|Q88C16|Q88C16_PSEPK	SDGAGNANAWR	30	120	0.11	0.0057735	0.088358	2.2882e+06	191254	6	30	0.13	0.249466	0.0659769	1.05598e+07	694393
tr|Q88C17|Q88C17_PSEPK	IIDSTGALSLPQVPK	0.24	1.2	0.126667	0.023094	0.0614611	2.94033e+07	238927	0.24	1.2	0.3	0.185203	0.0251712	1.37427e+08	1.12223e+06
tr|Q88C32|Q88C32_PSEPK	ALKPITGQDVQDK	1.2	1.2	0.116667	0.01	0.0645176	7.62636e+06	56798.3	1.2	1.2	0.0566667	0.087178	0.0229681	18719582	132786
tr|Q88C32|Q88C32_PSEPK	FANALLEPVWR	1.2	6	0.123333	0.02	0.0342156	72903488	320558	0.24	6	0.193333	0.142945	0.135449	257374736	1.00377e+06
tr|Q88C32|Q88C32_PSEPK	IGGQEVPAYYFEK	1.2	1.2	0.133333	0.0264575	0.0299	3.76265e+07	240162	0.24	0.24	0.27	0.3177	0.0140693	2.11547e+08	1.30835e+06
tr|Q88C36|Q88C36_PSEPK	AFGSAEVFLEK	1.2	1.2	0.12	0.0152753	0.0208908	5.65761e+07	2.46685e+06	0.24	0.24	0.276667	0.277308	0.012372	2.82487e+08	12495473
tr|Q88C36|Q88C36_PSEPK	LIEIAPSPQLTPEQR	1.2	1.2	0.126667	0.0152753	0.0122283	6.51344e+07	2.91743e+06	0.04	0.24	0.26	0.231805	0.0359082	3.29943e+08	15566693
tr|Q88C37|Q88C37_PSEPK	IHVTDTILR	6	6	0.103333	0.01	0.0934256	9.4458e+06	4.13895e+06	6	6	0.136667	0.234379	0.118287	2.40375e+07	1.09331e+07
tr|Q88C37|Q88C37_PSEPK	LYLQGGYGK	6	6	0.116667	0.0152753	0.02582	1.51385e+07	5030094	1.2	6	0.11	0.217945	0.010336	5.32197e+07	1.98931e+07
tr|Q88CU5|Q88CU5_PSEPK	LITVVSDAVAK	1.2	6	0.116667	0.01	0.0210687	2.84717e+07	3.29963e+07	1.2	6	0.216667	0.241937	0.0557247	1.00852e+08	1.1753e+08
tr|Q88CU5|Q88CU5_PSEPK	LSVELSKPTATAR	0.24	6	0.11	0.0057735	0.0161229	16303287	8922492	0.24	1.2	0.21	0.277909	0.1051	7.47317e+07	3.97963e+07
tr|Q88D62|Q88D62_PSEPK	GVEANDASGNYVFYGVR	1.2	1.2	0.126667	0	0.00560653	1.16824e+07	494110	1.2	1.2	0.296667	0.265769	0.0210632	5.8938e+07	2366105
tr|Q88D62|Q88D62_PSEPK	IAIEAAHADFWYK	1.2	6	0.14	0.0152753	0.0280003	14045440	315769	0.24	6	0.366667	0.19975	0.107689	5.23526e+07	1.13566e+06
tr|Q88D67|Q88D67_PSEPK	FTKPPTGDVLAIDR	1.2	6	0.126667	0.0152753	0.00861132	56311336	5.36671e+06	0.24	0.24	0.42	0.325167	0.0145554	3.27208e+08	3.2025e+07
tr|Q88D67|Q88D67_PSEPK	TDSPVIVQASAGAR	1.2	1.2	0.116667	0.0173205	0.0476975	1.80928e+07	391075	1.2	1.2	0.17	0.238607	0.0772469	6.49305e+07	1.27176e+06
tr|Q88DY8|Q88DY8_PSEPK	HSHSYVESLPDFIK	1.2	6	0.13	0.011547	0.0480076	15828332	1.14996e+06	1.2	1.2	0.386667	0.291433	0.0140562	93486272	6922516
tr|Q88DY8|Q88DY8_PSEPK	IIHIDIDPASISK	0.24	1.2	0.13	0.011547	0.0293086	95384936	3754724	0.24	1.2	0.256667	0.217332	0.0684734	2.3855e+08	9.08788e+06
tr|Q88DY8|Q88DY8_PSEPK	MELLSGAEMVVR	1.2	1.2	0.13	0.0288675	0.0406232	4.31228e+07	1.92622e+06	0.24	1.2	0.286667	0.160935	0.0195171	1.4381e+08	6.69883e+06
tr|Q88E31|Q88E31_PSEPK	TLGLLHEAHER	1.2	6	0.116667	0.011547	0.0582373	22829628	191228	1.2	1.2	0.166667	0.15308	0.157353	6.70676e+07	563594
tr|Q88E31|Q88E31_PSEPK	VLSLGLVDGR	1.2	6	0.1	0.0152753	0.0813801	26676044	644737	1.2	6	0.21	0.277128	0.0389515	88138928	2.2955e+06
tr|Q88EH7|Q88EH7_PSEPK	GFAFVGPAFTDAK	1.2	1.2	0.12	0.0057735	0.0292884	3.03147e+07	1.60354e+06	1.2	6	0.26	0.169214	0.0167545	1.67369e+08	9121294
tr|Q88EH7|Q88EH7_PSEPK	IGIEAAYPPFAFK	0.24	1.2	0.14	0.0251661	0.00965887	6.41561e+07	1.98989e+06	0.04	0.24	0.31	0.191398	0.0127327	3.14275e+08	1.04847e+07
tr|Q88EH7|Q88EH7_PSEPK	LDGTVADATLLEDGFLK	6	6	0.123333	0.0305505	0.0694341	5.16639e+06	310666	1.2	6	0.0933333	0.141067	0.119917	1.68909e+07	932076
tr|Q88EI3|Q88EI3_PSEPK	LAAGTLVVDPLTAK	0.24	1.2	0.116667	0.0208167	0.0471902	4.69529e+07	558108	0.24	0.24	0.22	0.200333	0.00697753	1.97018e+08	2437779
tr|Q88EI3|Q88EI3_PSEPK	SSDLPALIELAR	0.24	0.24	0.126667	0.023094	0.0465123	9.33641e+07	1.01203e+06	0.24	6	0.243333	0.137961	0.0422167	3.76887e+08	4.08309e+06
tr|Q88EI3|Q88EI3_PSEPK	STGTTGLTTLPANEER	1.2	6	0.126667	0.0208167	0.171675	7.26756e+06	208619	1.2	6	0.146667	0.253574	0.0955499	3.53477e+07	953718
tr|Q88EP9|Q88EP9_PSEPK	LDIGQSVTWK	0.24	6	0.113333	0.01	0.0201422	4.42258e+07	483676	0.24	1.2	0.29	0.325115	0.056856	1.69145e+08	1.74492e+06
tr|Q88EP9|Q88EP9_PSEPK	LEADQVLVAVGR	6	600	0.123333	0.0208167	0.146325	25050314	445041	6	30	0.15	0.220303	0.0382685	1.53104e+07	1246333
tr|Q88FA4|Q88FA4_PSEPK	IFILHADHEQNASTSTVR	6	30	0.126667	0.0057735	0.101478	6651566	2.26345e+06	1.2	6	0.236667	0.296873	0.0725824	2.4455e+07	8603980
tr|Q88FA4|Q88FA4_PSEPK	LEEIALTDPYFIER	1.2	6	0.123333	0.0152753	0.00904083	19926324	6.56934e+06	0.24	600	0.19	0.131149	0.0739381	8.39935e+07	2.85821e+07
tr|Q88FA4|Q88FA4_PSEPK	SLYPNVDFYSGIILK	1.2	6	0.123333	0.0173205	0.0206695	15977379	4.7106e+06	1.2	6	0.11	0.0776745	0.0395325	3.77413e+07	1.01466e+07
tr|Q88FA5|Q88FA5_PSEPK	ACLTSPLAK	0.24	1.2	0.11	0	0.0368054	4.66725e+07	1.55037e+06	0.24	1.2	0.176667	0.214554	0.109547	1.85713e+08	6168712
tr|Q88FA5|Q88FA5_PSEPK	SLGSEEGFGEVK	6	6	0.116667	0.0057735	0.0543603	1.534e+07	478325	1.2	1.2	0.163333	0.247857	0.0843713	78727960	2.29097e+06
tr|Q88FA6|Q88FA6_PSEPK	MVTNVTNLSR	0.24	0.24	0.11	0.011547	0.0380643	3.02267e+07	1.8458e+06	1.2	1.2	0.18	0.250067	0.0601311	98519184	6.17152e+06
tr|Q88FA6|Q88FA6_PSEPK	SGLYDWMAQR	1.2	6	0.123333	0.0057735	0.0243319	1.62456e+07	1.03341e+06	1.2	6	0.176667	0.240901	0.0286294	5.53976e+07	3652476
tr|Q88FA7|Q88FA7_PSEPK	LDHLGEEVLHSR	6	6	0.12	0	0.0154834	23478530	5998082	6	6	0.186667	0.275379	0.0204769	1.00762e+08	23916704
tr|Q88FA7|Q88FA7_PSEPK	TGHALLHTLYQGNLK	6	30	0.13	0.0173205	0.054349	5.14242e+06	1.11823e+06	6	6	0.206667	0.269506	0.0623532	24083178	5324245
tr|Q88FA8|Q88FA8_PSEPK	LASLDDPFSVFR	1.2	1.2	0.113333	0.0057735	0.0067352	44169500	2.1055e+07	0.24	6	0.15	0.147309	0.183867	161047776	7.89929e+07
tr|Q88FA8|Q88FA8_PSEPK	VKPFLQNDTPAPAIER	6	6	0.123333	0.011547	0.0371347	2.4181e+07	10498864	0.24	0.24	0.316667	0.28931	0.0397507	155013904	7.1848e+07
tr|Q88FA9|Q88FA9_PSEPK	DASTYIPLQNLFPGQPR	1.2	1.2	0.126667	0.01	0.0106038	2.50777e+07	9.46343e+06	0.24	1.2	0.166667	0.0608276	0.0944517	114956848	40124440
tr|Q88FA9|Q88FA9_PSEPK	TIGAEFTHIVDSEQR	6	6	0.12	0.0057735	0.0127152	1.04711e+07	4.13153e+06	1.2	6	0.27	0.231805	0.0486537	5.02114e+07	19608754
tr|Q88FB0|Q88FB0_PSEPK	EAVTFLVTIK	1.2	6	0.13	0.0057735	0.0231247	2.63377e+07	2.21012e+07	6	6	0.243333	0.188237	0.0730967	38011184	3.21387e+07
tr|Q88FB0|Q88FB0_PSEPK	LAEENGIDLATVAGTGK	6	6	0.126667	0.0057735	0.0581538	8079769	1.20141e+06	1.2	1.2	0.253333	0.275379	0.0383852	40037188	5.97257e+06
tr|Q88FB1|Q88FB1_PSEPK	ESFNVHGISTGEVK	6	120	0.126667	0.0152753	0.0336156	5.7465e+06	5054560	1.2	6	0.206667	0.337095	0.0398371	37418320	34828152
tr|Q88FB1|Q88FB1_PSEPK	NLTGGVATLFK	6	30	0.113333	0.02	0.0333131	7.42827e+06	4.73517e+06	6	6	0.296667	0.226789	0.0539477	3.22345e+07	21104026
tr|Q88FB3|Q88FB3_PSEPK	DSILEAAFGGIK	0.24	6	0.113333	0.0152753	0.0185372	40758820	4.90676e+07	0.24	0.24	0.116667	0.121244	0.0360262	141705136	1.87968e+08
tr|Q88FB3|Q88FB3_PSEPK	FAALQDAGVK	1.2	1.2	0.11	0.0057735	0.00901829	33348770	35617232	1.2	6	0.21	0.270247	0.0528013	1.19769e+08	138152240
tr|Q88FB3|Q88FB3_PSEPK	GGTTHLGLPVFNTVK	0.24	6	0.153333	0.02	0.0284041	3.69267e+07	3.12568e+07	0.04	0.04	0.496667	0.228983	0.0274689	244017408	2.14976e+08
tr|Q88FI0|Q88FI0_PSEPK	GSVQPEHTFAR	6	6	0.113333	0.011547	0.0249752	7985085	3.42631e+06	1.2	6	0.0833333	0.0888819	0.0194695	27542024	1.18729e+07
tr|Q88FI0|Q88FI0_PSEPK	LAADVSGVPTIILAR	1.2	1.2	0.123333	0.0057735	0.0256919	6.09628e+07	35266264	0.24	1.2	0.186667	0.15	0.0134837	1.81234e+08	104335528
tr|Q88FI0|Q88FI0_PSEPK	VLVPTQEAVQK	1.2	1.2	0.116667	0.0057735	0.0149158	2.40614e+07	1.61184e+07	1.2	6	0.166667	0.259294	0.0610236	80508640	57135716
tr|Q88FP6|Q88FP6_PSEPK	ALAPGVGDIPR	0.24	1.2	0.12	0.0152753	0.0328624	227284720	4.13598e+06	0.24	30	0.293333	0.248261	0.0744155	9.71399e+08	17112014
tr|Q88FP7|Q88FP7_PSEPK	LLMPALYNLSR	0.24	0.24	0.126667	0.0208167	0.0118786	1.12056e+08	258249	0.04	1.2	0.326667	0.141892	0.060379	4.00976e+08	813582
tr|Q88FS2|Q88FS2_PSEPK	GPLTTPVGGGIR	1.2	1.2	0.11	0.0057735	0.0255821	26876110	1.03913e+07	0.24	1.2	0.156667	0.277909	0.0430403	1.23271e+08	4.96589e+07
tr|Q88FS2|Q88FS2_PSEPK	TVTYDFER	6	6	0.11	0.011547	0.0201131	2.65069e+07	4.22366e+06	1.2	1.2	0.173333	0.240069	0.0269766	141011104	2.15771e+07
tr|Q88FX5|Q88FX5_PSEPK	IELEVVPQGNLAER	0.24	1.2	0.116667	0.0173205	0.0208558	29320284	1227971	1.2	6	0.303333	0.212211	0.0295283	1.13163e+08	4851838
tr|Q88FX5|Q88FX5_PSEPK	VVAVTGAAASSIAK	6	6	0.116667	0.01	0.0472558	15275700	2152250	1.2	6	0.19	0.249466	0.0521558	38160472	5.36408e+06
tr|Q88FX5|Q88FX5_PSEPK	WGNLTYR	1.2	6	0.106667	0.0057735	0.0393124	2.11004e+07	1970433	1.2	6	0.18	0.222785	0.0582238	4.52279e+07	4.51121e+06
tr|Q88GP7|Q88GP7_PSEPK	GHDLLLTAYTPLAR	0.24	6	0.12	0.011547	0.0939347	8.93929e+06	125289	1.2	6	0.306667	0.225019	0.0522294	56391404	680077
tr|Q88GP7|Q88GP7_PSEPK	GQAAAQPVIQAIAR	1.2	6	0.123333	0.0057735	0.0872037	2.61851e+07	501179	1.2	1.2	0.273333	0.23029	0.0747152	116687672	2.30999e+06
tr|Q88GQ6|Q88GQ6_PSEPK	LLQAFVDQHR	6	6	0.113333	0.023094	0.0137394	4.60995e+06	1.28178e+06	6	6	0.146667	0.265141	0.0399689	20896690	3.28141e+06
tr|Q88GQ6|Q88GQ6_PSEPK	NDAFHFNWLLK	1.2	1.2	0.123333	0.0288675	0.0839369	1.28329e+07	128017	1.2	6	0.266667	0.223681	0.105952	5.35793e+07	570381
tr|Q88GU4|Q88GU4_PSEPK	GLAFNEK	1.2	6	0.106667	0.01	0.0201003	3.82241e+07	223674	0.24	1.2	0.103333	0.147309	0.0340059	158804416	853753
tr|Q88GU4|Q88GU4_PSEPK	VVAAGVPDAYR	0.24	1.2	0.113333	0.0057735	0.0364325	3.62374e+07	317826	1.2	1.2	0.156667	0.253246	0.0190637	123342104	1.10944e+06
tr|Q88GZ6|Q88GZ6_PSEPK	VADNVQTDMPGGVIR	1.2	1.2	0.12	0.01	0.0657797	1.03257e+07	551849	1.2	1.2	0.233333	0.310054	0.0334815	5.2139e+07	2823358
tr|Q88GZ6|Q88GZ6_PSEPK	WAFDPGNPEDR	6	6	0.106667	0.01	0.050609	1.14712e+07	932079	1.2	1.2	0.176667	0.260832	0.0882421	5.37231e+07	4.05825e+06
tr|Q88HB7|Q88HB7_PSEPK	GSFFYPALLYPVSR	1.2	1.2	0.11	0.011547	0.0106262	50607352	8.93773e+06	0.24	0.24	0.153333	0.07	0.0467171	1.96476e+08	3.25926e+07
tr|Q88HB7|Q88HB7_PSEPK	IQHVESFLAR	6	30	0.113333	0.0057735	0.0379459	1.92919e+07	2299148	1.2	6	0.186667	0.245764	0.0355298	112521648	1.3025e+07
tr|Q88HB7|Q88HB7_PSEPK	LLDSLFPSAENIPETWR	1.2	1.2	0.123333	0.0152753	0.0150395	27107350	5.14893e+06	0.24	600	0.0833333	0.0757188	0.118819	7.63802e+07	1.40782e+07
tr|Q88HE4|Q88HE4_PSEPK	AGWLVR	0.24	1.2	0.106667	0.0057735	0.0344025	84725256	5459989	0.24	1.2	0.206667	0.170098	0.0474711	1.76439e+08	1.08025e+07
tr|Q88HE4|Q88HE4_PSEPK	LIEGDAFHPAENIR	1.2	6	0.123333	0.01	0.0621221	1.63581e+07	1.44443e+06	0.24	0.24	0.15	0.285365	0.071602	9.45622e+07	9.36631e+06
tr|Q88HE4|Q88HE4_PSEPK	MSAGIPLDDSDR	1.2	30	0.123333	0.0152753	0.0614357	1.50399e+07	617285	0.24	1.2	0.143333	0.212211	0.0824558	93313976	3.90593e+06
tr|Q88HH4|Q88HH4_PSEPK	ANGGQVFAAQDSATR	6	6	0.113333	0.01	0.0404322	6747774	141970	1.2	6	0.236667	0.380832	0.0534516	3.6468e+07	710216
tr|Q88HH4|Q88HH4_PSEPK	LEAGELVFESVPAK	6	6	0.126667	0.0152753	0.0310455	1.40454e+07	537544	1.2	1.2	0.2	0.191398	0.0365417	5.99103e+07	2.279e+06
tr|Q88HH4|Q88HH4_PSEPK	NEPYPFPAVSIR	1.2	6	0.123333	0.0057735	0.0222955	24535126	1.01139e+06	1.2	1.2	0.196667	0.181751	0.0449114	119187688	4.80442e+06
tr|Q88HH5|Q88HH5_PSEPK	ASPNVNILPALR	1.2	1.2	0.116667	0.011547	0.0254069	6.57823e+07	1.56743e+06	0.24	1.2	0.286667	0.185203	0.0224186	3.42908e+08	7.62389e+06
tr|Q88HH5|Q88HH5_PSEPK	DAYGQPLLR	1.2	6	0.116667	0.0057735	0.0177962	3.09013e+07	1153493	1.2	6	0.23	0.221886	0.0616255	1.44731e+08	5.32237e+06
tr|Q88HH5|Q88HH5_PSEPK	SNPFPLPAQK	0.24	6	0.153333	0.02	0.0539029	3.79756e+07	1127421	0.24	1.2	0.263333	0.284781	0.0552932	2.27957e+08	7.00587e+06
tr|Q88HH6|Q88HH6_PSEPK	DGLGSWSEAQLVQFLK	6	6	0.116667	0.0152753	0.0930794	8169696	116309	1.2	600	0.07	0.0305505	0.19448	2.08706e+07	253764
tr|Q88HH6|Q88HH6_PSEPK	LSDQEVAEVVNFIR	0.24	1.2	0.116667	0.02	0.0159517	3.00073e+07	566007	1.2		0.23	0.08544	0.290419	4.49588e+07	1.09124e+06
tr|Q88HH8|Q88HH8_PSEPK	AVEYPLVGEDLLALTR	1.2	6	0.12	0.0057735	0.0290468	1.76502e+07	2.20388e+06	0.24	120	0.116667	0.0472582	0.0890459	64433376	7.7064e+06
tr|Q88HH8|Q88HH8_PSEPK	EELFASAPDAAALGR	1.2	6	0.12	0.011547	0.0726673	1.7319e+07	913069	0.24	0.24	0.26	0.232881	0.0658853	9.34038e+07	4666739
tr|Q88HH8|Q88HH8_PSEPK	GQEQFLDLLAAAGVSR	6	6	0.113333	0.0057735	0.0127946	1.04803e+07	797240	1.2	6	0.09	0.06245	0.187566	3.80901e+07	2.57932e+06
tr|Q88HH9|Q88HH9_PSEPK	ADWVLPGLEEGR	1.2	1.2	0.12	0.0208167	0.0323782	3.16799e+07	2.59908e+06	0.24	1.2	0.26	0.196554	0.0542487	1.3447e+08	8536292
tr|Q88HH9|Q88HH9_PSEPK	IAGADSNVAIGLAR	1.2	6	0.113333	0.0057735	0.0733076	2.28383e+07	1.09537e+06	1.2	1.2	0.183333	0.280238	0.0417697	90330328	4.37414e+06
tr|Q88HH9|Q88HH9_PSEPK	LGDAGAYFR	1.2	6	0.106667	0.011547	0.0658639	20724868	986957	0.24	1.2	0.176667	0.223681	0.0314259	102118672	4.56639e+06
tr|Q88HJ9|Q88HJ9_PSEPK	LLAGADLLQAR	0.24	1.2	0.116667	0.0173205	0.103414	6.34863e+07	236262	0.24	1.2	0.216667	0.216564	0.0440829	237677056	729762
tr|Q88IB9|Q88IB9_PSEPK	GLMLSMIER	0.24	1.2	0.12	0.03	0.0837622	9.30526e+07	294156	0.24	1.2	0.27	0.183394	0.0398906	3.05461e+08	945469
tr|Q88IB9|Q88IB9_PSEPK	SALEYADR	6	6	0.103333	0.0057735	0.0234551	6.14095e+06	85661.7	1.2	6	0.06	0.0635085	0.0980242	1.68701e+07	256053
tr|Q88IS1|Q88IS1_PSEPK	AVLPDPASLAPGYTGK	6	6	0.123333	0.0208167	0.0376002	8.74576e+06	619354	1.2	6	0.293333	0.193993	0.0429755	3.44136e+07	2.67737e+06
tr|Q88IS1|Q88IS1_PSEPK	YFATNFDPEINFR	1.2	1.2	0.13	0.01	0.0165225	1.66262e+07	1498757	6	6	0.333333	0.140119	0.0323947	67475692	5.96696e+06
tr|Q88JJ7|Q88JJ7_PSEPK	LSRPLIGQLEAGR	30	120	0.113333	0.0057735	0.0788399	16371165	360983	1.2	6	0.383333	0.291033	0.0789343	8.91077e+07	1.69355e+06
tr|Q88JJ7|Q88JJ7_PSEPK	TAALLLQHWR	1.2	6	0.12	0.01	0.0194442	3.10186e+07	545387	1.2	1.2	0.583333	0.407799	0.0393514	1.00833e+08	1.61264e+06
tr|Q88JJ7|Q88JJ7_PSEPK	VPVSEDIR	1.2	30	0.1	0.0152753	0.0577654	5.83271e+06	141739	6	6	0.153333	0.317543	0.150213	1.87533e+07	452147
tr|Q88JU3|Q88JU3_PSEPK	GPLSLEIFNDGFR	1.2	6	0.11	0.011547	0.00776243	1.68903e+07	401231	6		0.14	0.0950438	0.347874	5.08828e+07	1211950
tr|Q88JU3|Q88JU3_PSEPK	LAGVPLLEIPLNYYDDLAAR	1.2	1.2	0.123333	0.01	0.0159905	1.33648e+07	262552	6		0.0966667	0.0173205	0.253871	2.08533e+07	321324
tr|Q88KF1|Q88KF1_PSEPK	AIAEYLQSNITLLR	1.2	1.2	0.13	0.02	0.0189133	3.19442e+07	8.99603e+06	1.2	1.2	0.236667	0.131149	0.0248487	1.03815e+08	2.86246e+07
tr|Q88KF1|Q88KF1_PSEPK	YLSFDQIAEFR	1.2	1.2	0.116667	0.0173205	0.0134474	3.19654e+07	17650366	0.24	120	0.15	0.166233	0.0735463	1.47159e+08	7.90535e+07
tr|Q88KF4|Q88KF4_PSEPK	DLDFPWFPAR	0.24	0.24	0.106667	0.01	0.0415359	107102672	1.10949e+06	0.24	1.2	0.146667	0.064291	0.0294766	3.33049e+08	3.39441e+06
tr|Q88KF4|Q88KF4_PSEPK	LPEIVGVELTGK	1.2	6	0.126667	0.0208167	0.013329	1.29575e+07	398098	1.2	30	0.176667	0.176163	0.0404072	3.69234e+07	1.2238e+06
tr|Q88KF4|Q88KF4_PSEPK	TLSFDLSSVVR	1.2	6	0.116667	0.011547	0.0224366	33778322	930877	1.2	6	0.21	0.169214	0.0540887	103915104	2.72365e+06
tr|Q88KG6|Q88KG6_PSEPK	FLGINQEGGVSIVTTK	6	6	0.133333	0.011547	0.116847	1.62286e+07	606957	30	30	0.186667	0.142945	0.0392409	3.94159e+07	1.98659e+06
tr|Q88KG6|Q88KG6_PSEPK	GLINDPYLDDSFK	0.24	6	0.116667	0.011547	0.0397509	1.72363e+07	992172	0.24	0.24	0.233333	0.188768	0.0516046	9.45239e+07	5582710
tr|Q88KS2|Q88KS2_PSEPK	AFEVTLSEGVR	1.2	1.2	0.12	0.0057735	0.0199894	2.10134e+07	1.77187e+06	1.2	6	0.133333	0.26727	0.0156703	4.59222e+07	3.93623e+06
tr|Q88KS2|Q88KS2_PSEPK	IVPQAELVEEALK	0.24	1.2	0.11	0.0152753	0.0425011	1.03971e+08	1.25588e+07	0.04	1.2	0.206667	0.156312	0.0507802	404106688	4.94734e+07
tr|Q88KZ0|Q88KZ0_PSEPK	HAGVVDAEATIANDNR	30	30	0.126667	0.01	0.0494725	2221661	603015	6	30	0.163333	0.285715	0.0552259	7368099	1.8748e+06
tr|Q88KZ0|Q88KZ0_PSEPK	NNNVVSSIYGR	6	30	0.106667	0.0057735	0.0110833	1.53713e+07	8.08873e+06	1.2	6	0.173333	0.246847	0.0481315	7.01099e+07	34643496
tr|Q88L24|Q88L24_PSEPK	AIGSADLTVASVLSGNR	6	6	0.113333	0.01	0.0799507	1.09015e+07	462386	6	30	0.2	0.166433	0.082885	4.47004e+07	1.77268e+06
tr|Q88L24|Q88L24_PSEPK	FVEFYGDGLAELPLADR	0.24	1.2	0.123333	0.0152753	0.0199951	16058822	332506	1.2	600	0.156667	0.155349	0.109366	3.18706e+07	727751
tr|Q88L24|Q88L24_PSEPK	TYHYFSLTEAAR	1.2	6	0.12	0.0057735	0.0642901	1.31199e+07	351130	1.2	6	0.266667	0.306431	0.0732831	7.51082e+07	1867608
tr|Q88L53|Q88L53_PSEPK	LVEGISTLAAAFYPK	1.2	6	0.13	0.01	0.0229139	2.55463e+07	2.33874e+06	1.2	120	0.273333	0.119304	0.163625	85945480	8.44282e+06
tr|Q88L53|Q88L53_PSEPK	LYIVQARPETVK	1.2	6	0.116667	0.0057735	0.0245684	2.98119e+07	2322123	1.2	1.2	0.306667	0.331512	0.0295047	1.62594e+08	1.38649e+07
tr|Q88L53|Q88L53_PSEPK	TLGEASQVVDLLAENGLAR	6	6	0.12	0.0057735	0.0565438	5.96797e+06	1593713	1.2	120	0.08	0.0665833	0.19531	24398539	6.9583e+06
tr|Q88LD5|Q88LD5_PSEPK	GQDAAGIVTSHDGR	1.2	6	0.11	0.0152753	0.0320478	7088121	829001	1.2	1.2	0.0566667	0.052915	0.103517	1.93328e+07	2.19617e+06
tr|Q88LD5|Q88LD5_PSEPK	SNVNQALYDALTVLQHR	1.2	30	0.12	0.0057735	0.0554055	7468652	1.62156e+06	120	600	0.0833333	0.064291	0.077472	2.63854e+07	5479843
tr|Q88LE4|Q88LE4_PSEPK	VIDQQLDAGTK	6	6	0.106667	0.0057735	0.0290176	6.73384e+06	940615	6	6	0.12	0.187705	0.070926	21666054	3.28543e+06
tr|Q88LE4|Q88LE4_PSEPK	VTGTLNIPVGR	1.2	6	0.113333	0.0057735	0.0159588	4.19257e+07	8.27613e+06	1.2	1.2	0.423333	0.296142	0.0412407	1.68225e+08	3.50667e+07
tr|Q88LQ7|Q88LQ7_PSEPK	ALVIINPNNPTGAVYSK	6	6	0.123333	0.0057735	0.0903795	21523684	446647	0.24	1.2	0.29	0.200749	0.0410552	1.00891e+08	1873883
tr|Q88LQ7|Q88LQ7_PSEPK	FALDLLLSEK	0.24	6	0.11	0.0173205	0.0180798	2.67455e+07	438958	6	6	0.153333	0.168226	0.0319862	3.31622e+07	513725
tr|Q88LQ7|Q88LQ7_PSEPK	SGWLIISGPK	6	6	0.12	0.0152753	0.0504978	2.94344e+07	579582	0.24	1.2	0.253333	0.189297	0.0481403	1.15784e+08	2.21218e+06
tr|Q88LR3|Q88LR3_PSEPK	LIDTLNPANDPGR	1.2	6	0.116667	0.0152753	0.0732289	9.39046e+06	192024	1.2	1.2	0.256667	0.252389	0.0117211	5.83632e+07	1.08906e+06
tr|Q88LR3|Q88LR3_PSEPK	SSGDETIGDVTLPAYR	1.2	1.2	0.13	0.0152753	0.0684836	1.63302e+07	286435	0.24	0.24	0.266667	0.237557	0.00237409	81759696	1.50786e+06
tr|Q88LR3|Q88LR3_PSEPK	VEQTLASYPPLVFAGEAR	0.24	1.2	0.196667	0.0152753	0.0987494	2.14217e+07	268512	1.2	1.2	0.473333	0.133167	0.0517596	65665168	725982
tr|Q88LY5|Q88LY5_PSEPK	FSVHTLDAAR	1.2	6	0.106667	0.01	0.0882919	2.18427e+07	1.30171e+06	1.2	1.2	0.133333	0.266521	0.0346919	97090912	5.73651e+06
tr|Q88LY5|Q88LY5_PSEPK	YGWGTNPYYYLAGK	1.2	6	0.126667	0.0264575	0.0172873	1.00258e+07	753867	1.2	6	0.21	0.176163	0.0113955	3.64645e+07	2.66062e+06
tr|Q88LZ4|Q88LZ4_PSEPK	GLHYQLAPHAQGK	6	30	0.123333	0.011547	0.0755379	4.20745e+06	319319	6	6	0.0933333	0.134288	0.075383	1.33928e+07	966658
tr|Q88LZ4|Q88LZ4_PSEPK	VFSEVTGLQPDFVQDNHSR	6	6	0.123333	0.02	0.0696209	5.11208e+06	320649	1.2	1.2	0.256667	0.230651	0.0415452	4.54007e+07	2711714
tr|Q88M05|Q88M05_PSEPK	LALLDLGDAIITDVGSAK	6	6	0.116667	0.01	0.0402461	1.0096e+07	268101	1.2	120	0.0866667	0.0264575	0.0803866	26918208	823085
tr|Q88MC0|Q88MC0_PSEPK	IAGETSNTLLLK	1.2	6	0.116667	0.01	0.0262843	2.77271e+07	1.08615e+06	1.2	6	0.313333	0.309892	0.0366895	1.14612e+08	4.38899e+06
tr|Q88MC0|Q88MC0_PSEPK	YLSTGLFDPR	1.2	6	0.113333	0.0057735	0.0515429	1.28888e+07	979710	6	6	0.22	0.274287	0.011749	6.08406e+07	4.49678e+06
tr|Q88MF5|Q88MF5_PSEPK	AAVAFEAK	1.2	6	0.103333	0	0.0137961	26022448	912756	0.04	1.2	0.263333	0.332916	0.0464713	9.61658e+07	3383353
tr|Q88MF5|Q88MF5_PSEPK	IIAIDINPAK	0.24	1.2	0.113333	0.0057735	0.095488	34433984	755255	1.2	6	0.196667	0.261534	0.0497607	72275744	1.64607e+06
tr|Q88N35|Q88N35_PSEPK	AVLGDAHVDR	0.24	1.2	0.11	0.011547	0.0395343	8.21019e+06	709926	6	6	0.06	0.0416333	0.0545351	1.6106e+07	1.38887e+06
tr|Q88N35|Q88N35_PSEPK	LNDFNGEFQEMITR	0.24	1.2	0.12	0.02	0.12259	30436264	393234	1.2	1.2	0.24	0.196044	0.0114285	1.0963e+08	1.59164e+06
tr|Q88N36|Q88N36_PSEPK	GHGASLVTEGPYSIEQLGR	6	6	0.12	0.01	0.0455909	3445474	643442	6	6	0.233333	0.251462	0.0359546	2.68594e+07	4.89834e+06
tr|Q88N36|Q88N36_PSEPK	WFTPGFAQAQAEQAQR	1.2	6	0.12	0.0173205	0.0356786	17568186	1990618	0.24	1.2	0.26	0.225167	0.0450415	5.82471e+07	6.64931e+06
tr|Q88N37|Q88N37_PSEPK	LLDPAHYLGQAR	0.24	1.2	0.12	0.01	0.0590339	36097584	1.45137e+06	0.24	1.2	0.3	0.313741	0.0119275	1.5888e+08	5.9454e+06
tr|Q88N37|Q88N37_PSEPK	NPVGAAVLIGAATR	1.2	6	0.116667	0.011547	0.100099	14538803	1.40758e+06	1.2	1.2	0.36	0.196299	0.035836	47990892	4.38919e+06
tr|Q88NF7|Q88NF7_PSEPK	AAGSVPGIQIAHAGR	1.2	6	0.12	0.011547	0.105417	1.92762e+07	438541	1.2	1.2	0.153333	0.255147	0.0285902	8.67514e+07	1.89517e+06
tr|Q88NF7|Q88NF7_PSEPK	FLLETLAAVR	0.24	1.2	0.12	0.0173205	0.0380582	5.18976e+07	1123043	0.04	0.24	0.223333	0.166533	0.170494	98771864	2.33887e+06
tr|Q88NN0|Q88NN0_PSEPK	ADLNQLVPFK	0.24	1.2	0.11	0.011547	0.0140959	110999624	3.73931e+06	0.24	0.24	0.37	0.223383	0.0167435	5.31621e+08	18015830
tr|Q88NN0|Q88NN0_PSEPK	GNTPAQAAAAATLDK	1.2	30	0.136667	0.0057735	0.0734208	9.67819e+06	285313	1.2	120	0.283333	0.251595	0.0344911	47269908	1365318
tr|Q88P29|Q88P29_PSEPK	AFGGPFGDIR	0.24	1.2	0.146667	0.01	0.00902753	8.73966e+07	1.20578e+07	0.24	0.24	0.366667	0.291947	0.03473	449618336	6.27535e+07
tr|Q88P29|Q88P29_PSEPK	ILPVITIAR	0.24	1.2	0.123333	0.0208167	0.0124772	1.35527e+08	18474100	0.24	1.2	0.26	0.223681	0.0317276	399695872	5.51628e+07
tr|Q88P29|Q88P29_PSEPK	LFPAEISGGVAAIK	1.2	1.2	0.146667	0.0173205	0.0107912	2.27348e+07	4.07351e+06	1.2	6	0.29	0.187705	0.0338625	9.01074e+07	1.68424e+07
tr|Q88P30|Q88P30_PSEPK	FVGLYQQAENLDAAALK	1.2	6	0.133333	0.01	0.0544545	8110591	1.12642e+06	1.2	6	0.29	0.176163	0.0100254	2.49159e+07	3.8397e+06
tr|Q88P30|Q88P30_PSEPK	WVPVEHADSNAGLLAR	6	30	0.13	0.0057735	0.0253799	1.26601e+07	3171402	0.24	1.2	0.403333	0.299555	0.00936022	7.59981e+07	1.91612e+07
tr|Q88P31|Q88P31_PSEPK	HVPEADIEPAALGR	6	6	0.143333	0.0208167	0.0361081	1.05497e+07	1.58687e+06	1.2	6	0.446667	0.277849	0.0516234	8.4059e+07	1.32389e+07
tr|Q88P31|Q88P31_PSEPK	VVLEKPIGHDLESSR	1.2	30	0.13	0.0057735	0.0297788	8.47887e+06	466332	6	6	0.18	0.264575	0.0520316	33335300	1869824
tr|Q88P31|Q88P31_PSEPK	WSGVPFYLR	0.24	1.2	0.116667	0.0152753	0.0222722	6.76237e+07	7.36808e+06	0.04	0.24	0.23	0.188768	0.0278457	1.79488e+08	1.98387e+07
tr|Q88P42|Q88P42_PSEPK	ALPGEGGHVDLPVGNAR	6	120	0.11	0.01	0.138299	3.5822e+06	171350	1.2	1.2	0.21	0.301054	0.0449917	30825004	1.41837e+06
tr|Q88P42|Q88P42_PSEPK	GGVYIVGGVIPR	0.24	1.2	0.11	0.0152753	0.0553517	81612688	2.26356e+06	0.24	1.2	0.183333	0.20502	0.0850269	222713184	6.07601e+06
tr|Q88P42|Q88P42_PSEPK	VAGNNVLTLGAR	1.2	1.2	0.113333	0.0152753	0.0417881	3.64024e+07	1.1139e+06	1.2	1.2	0.0966667	0.301054	0.145922	1.4054e+08	3.92643e+06
tr|Q88P43|Q88P43_PSEPK	DALTAEAAQQVTR	6	6	0.116667	0.011547	0.0457286	8091914	2.37139e+06	1.2	6	0.18	0.274287	0.0348591	26789806	7.51158e+06
tr|Q88P43|Q88P43_PSEPK	LTPFLGVLQDR	0.24	0.24	0.113333	0	0.0212724	5.1176e+07	3.18244e+06	0.24	0.24	0.3	0.202567	0.0186156	1.92262e+08	1.17671e+07
tr|Q88P43|Q88P43_PSEPK	VSAVAPEHQVVEAPAR	6	6	0.12	0.0152753	0.0994994	5.42835e+06	753738	1.2	1.2	0.15	0.30348	0.0757647	2.62357e+07	3.57922e+06
tr|Q88P44|Q88P44_PSEPK	GADATVVYGVNHDILR	30	30	0.12	0.011547	0.0363408	8.85483e+06	3.36422e+06	6	6	0.286667	0.274651	0.0360814	3.7768e+07	1.39573e+07
tr|Q88P44|Q88P44_PSEPK	TGAAEAVGLVLPELAGK	0.24	1.2	0.13	0.0173205	0.0175694	64576444	1.10164e+07	6	30	0.32	0.135277	0.0288806	174796288	3.18458e+07
tr|Q88PA6|Q88PA6_PSEPK	AVDNFPISGQR	6	120	0.12	0.0152753	0.110153	1.20796e+07	187788	1.2	6	0.15	0.24379	0.18728	64989328	1005144
tr|Q88PA6|Q88PA6_PSEPK	NPILVTALNPIIGYLK	6	6	0.116667	0.0057735	0.0966948	8099735	68347.7	1.2	120	0.0833333	0.023094	0.119641	1.62017e+07	141009
tr|Q88PF3|Q88PF3_PSEPK	AYNLPENVLR	1.2	6	0.116667	0.011547	0.0256861	79359496	18054468	0.24	0.24	0.293333	0.262742	0.0512479	404797440	8.4575e+07
tr|Q88PF3|Q88PF3_PSEPK	IAESLAVEVK	6	6	0.123333	0.0057735	0.0327552	1.46179e+07	4.03205e+06	30	30	0.113333	0.32187	0.0953518	2.69268e+07	8355127
tr|Q88QS3|Q88QS3_PSEPK	AGLVFNPATSLDALK	1.2	1.2	0.12	0.0251661	0.0218061	4.18429e+07	1.39734e+06	0.24	1.2	0.186667	0.123423	0.0556241	159102480	5.75849e+06
tr|Q88QS3|Q88QS3_PSEPK	FIPGTLDK	0.24	6	0.15	0.0152753	0.0255246	65445916	1.79214e+06	0.24	1.2	0.243333	0.209841	0.0796067	2.14037e+08	5.79794e+06
tr|Q88QS3|Q88QS3_PSEPK	LEIDGGVNVNNIR	6	6	0.12	0.01	0.0146449	1.16426e+07	802805	6	6	0.133333	0.288675	0.174133	1.36438e+07	1106508
tr|Q88QZ5|Q88QZ5_PSEPK	GFLIGGTAGR	1.2	6	0.106667	0.011547	0.0321081	61946780	1.51053e+07	0.24	0.24	0.203333	0.251064	0.0265938	267890208	6.9148e+07
tr|Q88QZ5|Q88QZ5_PSEPK	IIQELEGVFR	1.2	6	0.11	0.0152753	0.0234728	4.3635e+07	8.02213e+06	0.24	1.2	0.253333	0.192873	0.0292898	1.63787e+08	2.96786e+07
tr|Q88QZ5|Q88QZ5_PSEPK	SFSVPTPPLETLK	1.2	6	0.163333	0.0251661	0.0245725	1.32449e+07	1477833	1.2	6	0.326667	0.147309	0.0463505	55866916	6.40305e+06
tr|Q88QZ6|Q88QZ6_PSEPK	LTVLPLLLK	0.04	0.24	0.11	0.01	0.0105488	2.77731e+08	12663944	0.24	6	0.09	0.106927	0.174434	766010816	3.94361e+07
tr|Q88QZ6|Q88QZ6_PSEPK	SLLQLAAEAAALAEK	1.2	1.2	0.11	0.01	0.012573	32711252	8.2326e+06	120	120	0.113333	0.0208167	0.174995	64572276	1.50662e+07

## Sheet: Supplementary Table 4
Protein Name	Peptide Sequence	# Samples with detection in nanoflow LC-SRM	# Samples with detection in microflow LC-SRM	Selected for Final Protein Roll Up for Individual Samples
sp|P0A101|PCAJ_PSEPK	IYTDLAVLEVTPEGLK	30	30	Yes		nanoflow LC-SRM has better detectability
sp|P59319|ARGD_PSEPK	ITGISHVPYNDLEALK	30	30	Yes		microflow LC-SRM has better detectability
sp|P59319|ARGD_PSEPK	LEQIGQQYNLFSQVR	30	30	Yes
sp|P59319|ARGD_PSEPK	TLFTVSVGGQPK	30	30	Yes
sp|Q88C92|PYRE_PSEPK	AAGVLIALNR	30	30	Yes
sp|Q88C92|PYRE_PSEPK	GNGELSAIQEVER	30	30	Yes
sp|Q88C92|PYRE_PSEPK	IPFDVLFGPAYK	30	30	Yes
sp|Q88CN0|RPIA_PSEPK	LVPVLGAFPLPVEVIPMAR	30	30	Yes
sp|Q88CN0|RPIA_PSEPK	TAFDGAVASSEATAQR	30	30	Yes
sp|Q88CQ2|ILVD_PSEPK	AGGIFSILGSLAR	30	30	Yes
sp|Q88CQ2|ILVD_PSEPK	AGPAGIPTQTAFSQSTR	30	30	Yes
sp|Q88CQ2|ILVD_PSEPK	TAGVDESIHVFEGTAK	30	30	Yes
sp|Q88CV2|AROB_PSEPK	AVLIDTTSLK	30	30	No
sp|Q88CV2|AROB_PSEPK	EILQATLSADYR	30	30	Yes
sp|Q88CV2|AROB_PSEPK	LGWIDQAER	30	30	Yes
sp|Q88CW7|BETB_PSEPK	EVGTWLTEHPR	30	30	Yes
sp|Q88CW7|BETB_PSEPK	LTAGDFAK	30	30	Yes
sp|Q88CW7|BETB_PSEPK	VSFTGGTTTGK	30	30	Yes
sp|Q88CX4|GPMI_PSEPK	AFVEPDFTEFAR	30	30	Yes
sp|Q88CX4|GPMI_PSEPK	IYLHAFLDGR	30	30	Yes
sp|Q88CX4|GPMI_PSEPK	SAQSSIELLDATFAK	30	30	Yes
sp|Q88CY9|F16PA_PSEPK	ILDIKPESLHQR	30	30	Yes
sp|Q88CY9|F16PA_PSEPK	VPETTAEFAINMSNQR	30	30	Yes
sp|Q88CY9|F16PA_PSEPK	YVGELLAGETGPLK	30	30	Yes
sp|Q88D64|PGK_PSEPK	VAAAGPLLAAELDALGK	30	30	Yes
sp|Q88D64|PGK_PSEPK	VLPAVAILEER	30	30	Yes
sp|Q88D64|PGK_PSEPK	VSVPLPVDVVVAK	30	30	Yes
sp|Q88DK3|PUR9_PSEPK	VNGGLLVQSR	30	30	Yes
sp|Q88DK3|PUR9_PSEPK	YGENPHQSAAFYVEAK	30	30	Yes
sp|Q88DV4|TPIS_PSEPK	GQLAAEDAEVAAK	30	30	Yes
sp|Q88DV4|TPIS_PSEPK	VQLLYGGSVK	30	30	Yes
sp|Q88DW7|G6PI2_PSEPK	DAMQSFSMR	30	30	Yes
sp|Q88DW7|G6PI2_PSEPK	TPHDVTALPAWQALQK	30	30	Yes
sp|Q88DW8|PANC_PSEPK	DYQQLAVIR	30	30	Yes
sp|Q88DW8|PANC_PSEPK	LIDNLYLHLEEK	30	30	Yes
sp|Q88DW9|PANB_PSEPK	IEGAAWLAETIR	30	30	Yes
sp|Q88DW9|PANB_PSEPK	QVSFPGSEHGFSA	30	30	Yes
sp|Q88EH2|PHS_PSEPK	EIPDWNIEVR	30	30	Yes
sp|Q88EH2|PHS_PSEPK	VTDEELAELIR	30	30	Yes
sp|Q88EH2|PHS_PSEPK	VTVTWWSHSIK	30	30	Yes
sp|Q88EH6|ACSA1_PSEPK	IGAIHSVVFGGFSPEALAGR	30	30	Yes
sp|Q88EH6|ACSA1_PSEPK	VAEAAVVGVPHDIK	30	30	Yes
sp|Q88FB2|SUCC_PSEPK	DHDLALLEVNPLVIK	30	30	Yes
sp|Q88FB2|SUCC_PSEPK	NLVTYQTDANGQPVSK	30	30	Yes
sp|Q88IS4|MQO3_PSEPK	LAVTWTPIGTDVNFGEITR	30	30	Yes
sp|Q88IS4|MQO3_PSEPK	LSSEVQDITR	30	30	Yes
sp|Q88IS4|MQO3_PSEPK	WVPLMMEGR	30	30	Yes
sp|Q88K27|SYT_PSEPK	AEVIDVFK	30	30	Yes
sp|Q88K27|SYT_PSEPK	LDASYIAEDNSR	30	30	Yes
sp|Q88K27|SYT_PSEPK	NEPSGALHGIMR	30	30	Yes
sp|Q88K84|AROQ2_PSEPK	MALSHFAELLQER	6	6	Yes
sp|Q88K84|AROQ2_PSEPK	QTNHEGELIDWIHAAR	30	30	No
sp|Q88KX1|TAL_PSEPK	AAAIPGYADLLK	30	30	Yes
sp|Q88KX1|TAL_PSEPK	LKPVDATTNPSLLLK	30	30	Yes
sp|Q88KX1|TAL_PSEPK	LSFDEPALLNK	30	30	Yes
sp|Q88KY8|STHA_PSEPK	GQIEVDEAYR	30	30	Yes
sp|Q88KY8|STHA_PSEPK	VEGLDNGVILHLK	30	29	Yes
sp|Q88KY8|STHA_PSEPK	WFSFPDVLK	30	30	Yes
sp|Q88L02|FADB_PSEPK	LGIYPGFGGTVR	30	30	Yes
sp|Q88L02|FADB_PSEPK	SSDVAVATTVAYAK	30	28	Yes
sp|Q88L02|FADB_PSEPK	VLFPYFGGFAK	30	30	Yes
sp|Q88LE5|LEU3_PSEPK	ANVLASSQLWR	30	30	Yes
sp|Q88LE5|LEU3_PSEPK	HGVPLADETLER	30	30	Yes
sp|Q88LE5|LEU3_PSEPK	YSFNQSAAAEAIEK	30	30	Yes
sp|Q88LW9|G6PI1_PSEPK	GFSMSEAFAADAK	30	30	Yes
sp|Q88LW9|G6PI1_PSEPK	TPHDVTALPAWK	30	30	Yes
sp|Q88M04|KCY_PSEPK	LQQIILEGEDVSNVIR	30	30	Yes
sp|Q88M04|KCY_PSEPK	VFLTASAEER	30	30	Yes
sp|Q88M20|FUMC_PSEPK	FAALAGHEPLTSLAGALK	30	30	Yes
sp|Q88M20|FUMC_PSEPK	NGDLPADIAR	30	30	Yes
sp|Q88M20|FUMC_PSEPK	SLINFAIGK	30	30	Yes
sp|Q88MF9|ENO_PSEPK	LGANAILAVSLAAAK	30	30	Yes
sp|Q88MF9|ENO_PSEPK	VQLVGDDLFVTNTK	30	30	Yes
sp|Q88MP5|DAPE_PSEPK	FSTESTVEGLQAR	30	30	Yes
sp|Q88MP5|DAPE_PSEPK	VAFLITSDEEGPAHHGTK	30	27	Yes
sp|Q88MR4|CAPP_PSEPK	IAFLQAELK	30	30	Yes
sp|Q88MR4|CAPP_PSEPK	YDAIAGQLAAQDHR	30	30	Yes
sp|Q88NF9|MQO2_PSEPK	AIEINEAFQISR	30	30	Yes
sp|Q88NF9|MQO2_PSEPK	FLFIGAGGGALK	30	30	Yes
sp|Q88NF9|MQO2_PSEPK	VILFGPFATFSTK	30	30	Yes
sp|Q88P21|GUAA_PSEPK	WAHLPYELLETVSGR	30	30	Yes
sp|Q88PU7|MQO1_PSEPK	ISADNDAALDLAESSPAAK	30	30	Yes
sp|Q88PU7|MQO1_PSEPK	TLATDAALYHK	30	30	Yes
sp|Q88PU7|MQO1_PSEPK	TSLLFGPYAGFTTK	30	30	Yes
sp|Q88Q44|MDH_PSEPK	ILPAVAILEGEYGR	30	30	Yes
sp|Q88Q44|MDH_PSEPK	VFGQAGVLDTAR	3	3	No
sp|Q88QC7|SPEA_PSEPK	FPDILQDR	30	30	Yes
sp|Q88QC7|SPEA_PSEPK	YVHLSPEELMTHYR	30	30	Yes
sp|Q88QD4|AROQ1_PSEPK	EPGHYGAVTLAQINQDLEQR	30	30	Yes
sp|Q88QD4|AROQ1_PSEPK	LALESALEQLAANAQPK	30	30	Yes
sp|Q88QX8|MASZ_PSEPK	FALNAANAR	30	30	Yes
sp|Q88QX8|MASZ_PSEPK	VVFINTGFLDR	30	30	Yes
sp|Q88R42|HIS4_PSEPK	AGVSYVIIGTK	30	30	Yes
sp|Q88R42|HIS4_PSEPK	IPVIASGGIHNLGDIK	30	30	Yes
sp|Q88R42|HIS4_PSEPK	SLETIEHYVK	30	30	Yes
sp|Q88R44|HIS5_PSEPK	GHYGVDFAAALADGSR	30	30	Yes
sp|Q88R44|HIS5_PSEPK	VLVTSDASVIR	30	30	Yes
sp|Q88R44|HIS5_PSEPK	VVFPGVGAIR	30	30	Yes
tr|Q88C16|Q88C16_PSEPK	SDGAGNANAWR	30	30	Yes
tr|Q88C17|Q88C17_PSEPK	IIDSTGALSLPQVPK	30	30	Yes
tr|Q88C17|Q88C17_PSEPK	SYDVVIIGGGPGGYNAAIR	30	30	Yes
tr|Q88C32|Q88C32_PSEPK	ALKPITGQDVQDK	30	30	Yes
tr|Q88C32|Q88C32_PSEPK	FANALLEPVWR	30	30	Yes
tr|Q88C32|Q88C32_PSEPK	IGGQEVPAYYFEK	30	30	Yes
tr|Q88C36|Q88C36_PSEPK	AFGSAEVFLEK	30	30	Yes
tr|Q88C36|Q88C36_PSEPK	LIEIAPSPQLTPEQR	30	30	Yes
tr|Q88C36|Q88C36_PSEPK	VQVEHTITEEITGIDIVR	30	30	Yes
tr|Q88C37|Q88C37_PSEPK	IHVTDTILR	30	30	Yes
tr|Q88C37|Q88C37_PSEPK	LYLQGGYGK	30	30	Yes
tr|Q88CU5|Q88CU5_PSEPK	LITVVSDAVAK	30	30	Yes
tr|Q88CU5|Q88CU5_PSEPK	LSVELSKPTATAR	30	30	Yes
tr|Q88CU5|Q88CU5_PSEPK	SDYPNQVNNVLGFPFIFR	30	30	Yes
tr|Q88D62|Q88D62_PSEPK	FEAYNWQVIR	30	30	No
tr|Q88D62|Q88D62_PSEPK	GVEANDASGNYVFYGVR	30	30	Yes
tr|Q88D62|Q88D62_PSEPK	IAIEAAHADFWYK	30	30	Yes
tr|Q88D67|Q88D67_PSEPK	FTKPPTGDVLAIDR	30	30	Yes
tr|Q88D67|Q88D67_PSEPK	TDSPVIVQASAGAR	30	30	No
tr|Q88D67|Q88D67_PSEPK	TQVDALAIAIGTSHGAYK	30	30	Yes
tr|Q88DY8|Q88DY8_PSEPK	HSHSYVESLPDFIK	30	30	Yes
tr|Q88DY8|Q88DY8_PSEPK	IIHIDIDPASISK	30	30	Yes
tr|Q88DY8|Q88DY8_PSEPK	MELLSGAEMVVR	30	30	Yes
tr|Q88E12|Q88E12_PSEPK	SIANPQAVQQLIAK	29	24	Yes
tr|Q88E12|Q88E12_PSEPK	TIKPGPYPWR	30	30	Yes
tr|Q88E12|Q88E12_PSEPK	YLAPLDPNFGGVGR	30	30	Yes
tr|Q88E13|Q88E13_PSEPK	CPVLNLIEQPQR	6	6	No
tr|Q88E13|Q88E13_PSEPK	GINIHLHTR	30	30	Yes
tr|Q88E13|Q88E13_PSEPK	LYFDDEAQANAK	30	24	Yes
tr|Q88E31|Q88E31_PSEPK	LLPVYDQLLNR	30	30	Yes
tr|Q88E31|Q88E31_PSEPK	TLGLLHEAHER	30	30	Yes
tr|Q88E31|Q88E31_PSEPK	VLSLGLVDGR	30	30	Yes
tr|Q88EH7|Q88EH7_PSEPK	GFAFVGPAFTDAK	30	30	Yes
tr|Q88EH7|Q88EH7_PSEPK	IGIEAAYPPFAFK	30	30	Yes
tr|Q88EH7|Q88EH7_PSEPK	LDGTVADATLLEDGFLK	30	30	Yes
tr|Q88EI3|Q88EI3_PSEPK	LAAGTLVVDPLTAK	30	30	Yes
tr|Q88EI3|Q88EI3_PSEPK	SSDLPALIELAR	30	30	Yes
tr|Q88EI3|Q88EI3_PSEPK	STGTTGLTTLPANEER	30	30	Yes
tr|Q88EP9|Q88EP9_PSEPK	ALIHVAEQFHQASR	30	29	Yes
tr|Q88EP9|Q88EP9_PSEPK	LDIGQSVTWK	30	30	Yes
tr|Q88EP9|Q88EP9_PSEPK	LEADQVLVAVGR	30	30	Yes
tr|Q88EZ9|Q88EZ9_PSEPK	APILNLTPNLNTAR	30	30	Yes
tr|Q88EZ9|Q88EZ9_PSEPK	ILATLGPAINGIDDIR	30	30	Yes
tr|Q88F66|Q88F66_PSEPK	EQQFTGFER	30	28	Yes
tr|Q88F66|Q88F66_PSEPK	NPIGALQQDQR	30	30	Yes
tr|Q88FA4|Q88FA4_PSEPK	IFILHADHEQNASTSTVR	30	30	Yes
tr|Q88FA4|Q88FA4_PSEPK	LEEIALTDPYFIER	30	30	Yes
tr|Q88FA4|Q88FA4_PSEPK	SLYPNVDFYSGIILK	30	30	Yes
tr|Q88FA5|Q88FA5_PSEPK	ACLTSPLAK	30	30	Yes
tr|Q88FA5|Q88FA5_PSEPK	SLGSEEGFGEVK	30	30	Yes
tr|Q88FA5|Q88FA5_PSEPK	SQRPVNLDLR	30	30	No
tr|Q88FA6|Q88FA6_PSEPK	MVTNVTNLSR	30	30	Yes
tr|Q88FA6|Q88FA6_PSEPK	SGLYDWMAQR	30	30	Yes
tr|Q88FA7|Q88FA7_PSEPK	AGTTFLNEYYAVDLVK	30	30	Yes
tr|Q88FA7|Q88FA7_PSEPK	LDHLGEEVLHSR	30	30	Yes
tr|Q88FA7|Q88FA7_PSEPK	TGHALLHTLYQGNLK	30	30	Yes
tr|Q88FA8|Q88FA8_PSEPK	FLGPAALLQAYR	30	30	No
tr|Q88FA8|Q88FA8_PSEPK	LASLDDPFSVFR	30	30	Yes
tr|Q88FA8|Q88FA8_PSEPK	VKPFLQNDTPAPAIER	30	30	Yes
tr|Q88FA9|Q88FA9_PSEPK	DASTYIPLQNLFPGQPR	30	30	Yes
tr|Q88FA9|Q88FA9_PSEPK	TIGAEFTHIVDSEQR	30	30	Yes
tr|Q88FB0|Q88FB0_PSEPK	EAVTFLVTIK	30	30	Yes
tr|Q88FB0|Q88FB0_PSEPK	LAEENGIDLATVAGTGK	30	30	Yes
tr|Q88FB1|Q88FB1_PSEPK	ESFNVHGISTGEVK	30	30	Yes
tr|Q88FB1|Q88FB1_PSEPK	FDVVVIGAGPGGYVAAIK	30	30	No
tr|Q88FB1|Q88FB1_PSEPK	NLTGGVATLFK	30	30	Yes
tr|Q88FB3|Q88FB3_PSEPK	DSILEAAFGGIK	30	30	Yes
tr|Q88FB3|Q88FB3_PSEPK	FAALQDAGVK	30	30	Yes
tr|Q88FB3|Q88FB3_PSEPK	GGTTHLGLPVFNTVK	30	30	Yes
tr|Q88FI0|Q88FI0_PSEPK	GSVQPEHTFAR	30	30	Yes
tr|Q88FI0|Q88FI0_PSEPK	LAADVSGVPTIILAR	30	30	Yes
tr|Q88FI0|Q88FI0_PSEPK	VLVPTQEAVQK	30	30	Yes
tr|Q88FP6|Q88FP6_PSEPK	AEHGYIHAGPPGAGHYVK	30	30	No
tr|Q88FP6|Q88FP6_PSEPK	ALAPGVGDIPR	30	30	Yes
tr|Q88FP7|Q88FP7_PSEPK	GAFYDSTGALR	30	30	Yes
tr|Q88FP7|Q88FP7_PSEPK	LLMPALYNLSR	30	30	Yes
tr|Q88FP7|Q88FP7_PSEPK	VMIDNWR	30	30	Yes
tr|Q88FS2|Q88FS2_PSEPK	GPLTTPVGGGIR	30	30	Yes
tr|Q88FS2|Q88FS2_PSEPK	TVTYDFER	30	30	Yes
tr|Q88FS2|Q88FS2_PSEPK	VNPGSVILSAEMMLR	30	30	Yes
tr|Q88FX5|Q88FX5_PSEPK	IELEVVPQGNLAER	30	30	Yes
tr|Q88FX5|Q88FX5_PSEPK	VVAVTGAAASSIAK	30	30	Yes
tr|Q88FX5|Q88FX5_PSEPK	WGNLTYR	30	30	Yes
tr|Q88G03|Q88G03_PSEPK	ALLPDLLPEEPDALHVLR	30	30	Yes
tr|Q88G03|Q88G03_PSEPK	APELVTYR	30	30	Yes
tr|Q88G03|Q88G03_PSEPK	HGQASFGADDYDVLSPVGVR	30	28	Yes
tr|Q88GP7|Q88GP7_PSEPK	GHDLLLTAYTPLAR	30	29	Yes
tr|Q88GP7|Q88GP7_PSEPK	GQAAAQPVIQAIAR	30	30	Yes
tr|Q88GQ6|Q88GQ6_PSEPK	LLQAFVDQHR	30	30	Yes
tr|Q88GQ6|Q88GQ6_PSEPK	LYEIIIDDPAEVAR	30	30	Yes
tr|Q88GQ6|Q88GQ6_PSEPK	NDAFHFNWLLK	30	30	Yes
tr|Q88GS0|Q88GS0_PSEPK	EAFAEADAEPTR	20	2	No
tr|Q88GS0|Q88GS0_PSEPK	TQVLGEDYVNR	30	22	Yes
tr|Q88GU4|Q88GU4_PSEPK	GLAFNEK	30	30	Yes
tr|Q88GU4|Q88GU4_PSEPK	VVAAGVPDAYR	30	30	Yes
tr|Q88GU4|Q88GU4_PSEPK	WSEAEIAQFLK	30	29	Yes
tr|Q88GZ6|Q88GZ6_PSEPK	VADNVQTDMPGGVIR	30	30	Yes
tr|Q88GZ6|Q88GZ6_PSEPK	WAFDPGNPEDR	30	30	Yes
tr|Q88H28|Q88H28_PSEPK	GLNLAASDVNYLYR	30	27	Yes
tr|Q88H28|Q88H28_PSEPK	LPAEVAADLVTGPALEK	30	28	Yes
tr|Q88H28|Q88H28_PSEPK	VDLLAQYSPLALR	30	30	Yes
tr|Q88HB7|Q88HB7_PSEPK	GSFFYPALLYPVSR	30	30	Yes
tr|Q88HB7|Q88HB7_PSEPK	IQHVESFLAR	30	30	Yes
tr|Q88HB7|Q88HB7_PSEPK	LLDSLFPSAENIPETWR	30	30	Yes
tr|Q88HE4|Q88HE4_PSEPK	AGWLVR	30	30	Yes
tr|Q88HE4|Q88HE4_PSEPK	LIEGDAFHPAENIR	30	30	Yes
tr|Q88HE4|Q88HE4_PSEPK	MSAGIPLDDSDR	30	30	Yes
tr|Q88HH4|Q88HH4_PSEPK	ANGGQVFAAQDSATR	26	21	Yes
tr|Q88HH4|Q88HH4_PSEPK	LEAGELVFESVPAK	30	30	Yes
tr|Q88HH4|Q88HH4_PSEPK	NEPYPFPAVSIR	30	29	Yes
tr|Q88HH5|Q88HH5_PSEPK	ASPNVNILPALR	29	29	Yes
tr|Q88HH5|Q88HH5_PSEPK	DAYGQPLLR	24	23	Yes
tr|Q88HH5|Q88HH5_PSEPK	SNPFPLPAQK	30	30	Yes
tr|Q88HH6|Q88HH6_PSEPK	DGLGSWSEAQLVQFLK	21	21	Yes
tr|Q88HH6|Q88HH6_PSEPK	LSDQEVAEVVNFIR	21	21	Yes
tr|Q88HH6|Q88HH6_PSEPK	SSWGNQGSAVTAGDVK	21	21	Yes
tr|Q88HH8|Q88HH8_PSEPK	AVEYPLVGEDLLALTR	30	30	Yes
tr|Q88HH8|Q88HH8_PSEPK	EELFASAPDAAALGR	30	29	Yes
tr|Q88HH8|Q88HH8_PSEPK	GQEQFLDLLAAAGVSR	30	30	Yes
tr|Q88HH9|Q88HH9_PSEPK	ADWVLPGLEEGR	24	24	Yes
tr|Q88HH9|Q88HH9_PSEPK	IAGADSNVAIGLAR	24	24	Yes
tr|Q88HH9|Q88HH9_PSEPK	LGDAGAYFR	30	30	Yes
tr|Q88HJ8|Q88HJ8_PSEPK	AAEMGLVNDSVPLAELR	30	30	Yes
tr|Q88HJ8|Q88HJ8_PSEPK	SIKPGLQAYK	30	26	Yes
tr|Q88HJ9|Q88HJ9_PSEPK	HLKPALLELGGK	30	29	Yes
tr|Q88HJ9|Q88HJ9_PSEPK	LLAGADLLQAR	30	30	Yes
tr|Q88HJ9|Q88HJ9_PSEPK	TAIDQFTQLR	30	30	Yes
tr|Q88HK0|Q88HK0_PSEPK	AFEAVLDDSVGVISVR	6	6	Yes
tr|Q88HK0|Q88HK0_PSEPK	LSSGVFVSVGPLR	30	29	Yes
tr|Q88HK0|Q88HK0_PSEPK	LVHWAQVRPDTTFIAAR	30	23	Yes
tr|Q88HK4|Q88HK4_PSEPK	GFDQAYVLLEGGAAHFK	6	6	Yes
tr|Q88HK4|Q88HK4_PSEPK	VPAFVYYPATIK	30	27	Yes
tr|Q88HK7|Q88HK7_PSEPK	ATGLGASVAVGR	6	6	Yes
tr|Q88HX9|Q88HX9_PSEPK	FSDGQGEGIQR	23	2	No
tr|Q88HX9|Q88HX9_PSEPK	LAALLR	29	29	Yes
tr|Q88IB9|Q88IB9_PSEPK	GLMLSMIER	30	30	Yes
tr|Q88IB9|Q88IB9_PSEPK	SALEYADR	30	30	Yes
tr|Q88IS1|Q88IS1_PSEPK	AVLPDPASLAPGYTGK	30	30	Yes
tr|Q88IS1|Q88IS1_PSEPK	NITAILGVGFDPGVVNSYAK	30	30	Yes
tr|Q88IS1|Q88IS1_PSEPK	YFATNFDPEINFR	30	30	Yes
tr|Q88JJ7|Q88JJ7_PSEPK	LSRPLIGQLEAGR	30	28	Yes
tr|Q88JJ7|Q88JJ7_PSEPK	TAALLLQHWR	30	30	Yes
tr|Q88JJ7|Q88JJ7_PSEPK	VPVSEDIR	30	30	Yes
tr|Q88JU3|Q88JU3_PSEPK	GPLSLEIFNDGFR	30	29	Yes
tr|Q88JU3|Q88JU3_PSEPK	LAGVPLLEIPLNYYDDLAAR	26	30	Yes
tr|Q88JU3|Q88JU3_PSEPK	NTAIAHALSSYR	30	29	Yes
tr|Q88KF1|Q88KF1_PSEPK	AIAEYLQSNITLLR	30	30	Yes
tr|Q88KF1|Q88KF1_PSEPK	VPPGVDEAAYVK	30	30	No
tr|Q88KF1|Q88KF1_PSEPK	YLSFDQIAEFR	30	30	Yes
tr|Q88KF4|Q88KF4_PSEPK	DLDFPWFPAR	30	30	Yes
tr|Q88KF4|Q88KF4_PSEPK	LPEIVGVELTGK	30	30	Yes
tr|Q88KF4|Q88KF4_PSEPK	TLSFDLSSVVR	30	30	Yes
tr|Q88KG6|Q88KG6_PSEPK	FLGINQEGGVSIVTTK	30	30	Yes
tr|Q88KG6|Q88KG6_PSEPK	GLINDPYLDDSFK	30	30	Yes
tr|Q88KS2|Q88KS2_PSEPK	AFEVTLSEGVR	30	30	Yes
tr|Q88KS2|Q88KS2_PSEPK	IVPQAELVEEALK	30	30	Yes
tr|Q88KS2|Q88KS2_PSEPK	VFHAAFSTEDQK	30	30	Yes
tr|Q88KZ0|Q88KZ0_PSEPK	HAGVVDAEATIANDNR	30	30	Yes
tr|Q88KZ0|Q88KZ0_PSEPK	NIVHGINHGDITADDK	30	30	No
tr|Q88KZ0|Q88KZ0_PSEPK	NNNVVSSIYGR	30	30	Yes
tr|Q88L24|Q88L24_PSEPK	AIGSADLTVASVLSGNR	30	30	Yes
tr|Q88L24|Q88L24_PSEPK	FVEFYGDGLAELPLADR	30	30	Yes
tr|Q88L24|Q88L24_PSEPK	TYHYFSLTEAAR	30	30	Yes
tr|Q88L53|Q88L53_PSEPK	LVEGISTLAAAFYPK	30	30	Yes
tr|Q88L53|Q88L53_PSEPK	LYIVQARPETVK	30	30	Yes
tr|Q88L53|Q88L53_PSEPK	TLGEASQVVDLLAENGLAR	30	30	Yes
tr|Q88LD5|Q88LD5_PSEPK	GQDAAGIVTSHDGR	30	30	Yes
tr|Q88LD5|Q88LD5_PSEPK	SNVNQALYDALTVLQHR	30	30	Yes
tr|Q88LE4|Q88LE4_PSEPK	EAGWQGYWIDAASSLR	30	30	Yes
tr|Q88LE4|Q88LE4_PSEPK	VIDQQLDAGTK	30	30	Yes
tr|Q88LE4|Q88LE4_PSEPK	VTGTLNIPVGR	30	30	Yes
tr|Q88LQ7|Q88LQ7_PSEPK	ALVIINPNNPTGAVYSK	30	30	Yes
tr|Q88LQ7|Q88LQ7_PSEPK	FALDLLLSEK	30	30	Yes
tr|Q88LQ7|Q88LQ7_PSEPK	SGWLIISGPK	30	30	Yes
tr|Q88LR3|Q88LR3_PSEPK	LIDTLNPANDPGR	30	30	Yes
tr|Q88LR3|Q88LR3_PSEPK	SSGDETIGDVTLPAYR	30	30	Yes
tr|Q88LR3|Q88LR3_PSEPK	VEQTLASYPPLVFAGEAR	30	30	Yes
tr|Q88LY5|Q88LY5_PSEPK	FSVHTLDAAR	30	30	Yes
tr|Q88LY5|Q88LY5_PSEPK	YGWGTNPYYYLAGK	30	30	Yes
tr|Q88LZ4|Q88LZ4_PSEPK	GLHYQLAPHAQGK	30	30	Yes
tr|Q88LZ4|Q88LZ4_PSEPK	VFSEVTGLQPDFVQDNHSR	30	30	Yes
tr|Q88M05|Q88M05_PSEPK	LALLDLGDAIITDVGSAK	30	30	Yes
tr|Q88M05|Q88M05_PSEPK	TTVTEPAPTR	30	30	Yes
tr|Q88M05|Q88M05_PSEPK	VILTPLAETDPAALVLVDR	30	30	Yes
tr|Q88MC0|Q88MC0_PSEPK	IAGETSNTLLLK	30	30	Yes
tr|Q88MC0|Q88MC0_PSEPK	YLSTGLFDPR	30	30	Yes
tr|Q88MF5|Q88MF5_PSEPK	AAVAFEAK	30	30	Yes
tr|Q88MF5|Q88MF5_PSEPK	IIAIDINPAK	30	30	Yes
tr|Q88MF5|Q88MF5_PSEPK	TNLCQAIR	30	30	Yes
tr|Q88MX4|Q88MX4_PSEPK	GVSYYDENR	30	30	Yes
tr|Q88MX4|Q88MX4_PSEPK	LLALDPDTGAEIWR	30	30	Yes
tr|Q88MX4|Q88MX4_PSEPK	LPAGGQATPMSYTGK	30	27	Yes
tr|Q88N35|Q88N35_PSEPK	AVLGDAHVDR	30	30	Yes
tr|Q88N35|Q88N35_PSEPK	LNDFNGEFQEMITR	30	30	Yes
tr|Q88N36|Q88N36_PSEPK	GHGASLVTEGPYSIEQLGR	30	30	Yes
tr|Q88N36|Q88N36_PSEPK	WFTPGFAQAQAEQAQR	30	30	Yes
tr|Q88N37|Q88N37_PSEPK	LLDPAHYLGQAR	30	30	Yes
tr|Q88N37|Q88N37_PSEPK	LVEFASVLGLVAGSLGK	30	30	Yes
tr|Q88N37|Q88N37_PSEPK	NPVGAAVLIGAATR	30	30	Yes
tr|Q88N54|Q88N54_PSEPK	LAAEMDLDYLAVSFPR	30	30	Yes
tr|Q88N54|Q88N54_PSEPK	LNFSHGTPDEHK	30	30	Yes
tr|Q88NF7|Q88NF7_PSEPK	AAGSVPGIQIAHAGR	30	30	Yes
tr|Q88NF7|Q88NF7_PSEPK	FLLETLAAVR	30	30	Yes
tr|Q88NN0|Q88NN0_PSEPK	ADLNQLVPFK	30	30	Yes
tr|Q88NN0|Q88NN0_PSEPK	GNTPAQAAAAATLDK	30	30	Yes
tr|Q88NN7|Q88NN7_PSEPK	LLSNVQHAQAGMR	28	5	No
tr|Q88NN7|Q88NN7_PSEPK	SLSVPVK	30	30	Yes
tr|Q88P29|Q88P29_PSEPK	AFGGPFGDIR	30	30	Yes
tr|Q88P29|Q88P29_PSEPK	ILPVITIAR	30	30	Yes
tr|Q88P29|Q88P29_PSEPK	LFPAEISGGVAAIK	30	30	Yes
tr|Q88P30|Q88P30_PSEPK	FVGLYQQAENLDAAALK	30	30	Yes
tr|Q88P30|Q88P30_PSEPK	WVPVEHADSNAGLLAR	30	30	Yes
tr|Q88P31|Q88P31_PSEPK	HVPEADIEPAALGR	30	30	Yes
tr|Q88P31|Q88P31_PSEPK	VVLEKPIGHDLESSR	30	30	Yes
tr|Q88P31|Q88P31_PSEPK	WSGVPFYLR	30	30	Yes
tr|Q88P42|Q88P42_PSEPK	ALPGEGGHVDLPVGNAR	30	30	Yes
tr|Q88P42|Q88P42_PSEPK	GGVYIVGGVIPR	30	30	Yes
tr|Q88P42|Q88P42_PSEPK	VAGNNVLTLGAR	30	30	Yes
tr|Q88P43|Q88P43_PSEPK	DALTAEAAQQVTR	30	30	Yes
tr|Q88P43|Q88P43_PSEPK	LTPFLGVLQDR	30	30	Yes
tr|Q88P43|Q88P43_PSEPK	VSAVAPEHQVVEAPAR	30	30	Yes
tr|Q88P44|Q88P44_PSEPK	GADATVVYGVNHDILR	30	30	Yes
tr|Q88P44|Q88P44_PSEPK	TGAAEAVGLVLPELAGK	30	30	Yes
tr|Q88PA6|Q88PA6_PSEPK	ANVELEQLSAGQGQAIVK	30	22	Yes
tr|Q88PA6|Q88PA6_PSEPK	AVDNFPISGQR	30	30	Yes
tr|Q88PA6|Q88PA6_PSEPK	NPILVTALNPIIGYLK	28	28	Yes
tr|Q88PF3|Q88PF3_PSEPK	AYNLPENVLR	30	30	Yes
tr|Q88PF3|Q88PF3_PSEPK	DSIAQILINSR	30	30	No
tr|Q88PF3|Q88PF3_PSEPK	IAESLAVEVK	30	30	Yes
tr|Q88QD9|Q88QD9_PSEPK	SGQGPSLIEVK	30	29	Yes
tr|Q88QD9|Q88QD9_PSEPK	VEDLIEDAVR	27	17	Yes
tr|Q88QE1|Q88QE1_PSEPK	GVLGNHPALVVWGGK	28	23	Yes
tr|Q88QE1|Q88QE1_PSEPK	VIALDLPGHGESAK	30	23	Yes
tr|Q88QS3|Q88QS3_PSEPK	AGLVFNPATSLDALK	30	30	Yes
tr|Q88QS3|Q88QS3_PSEPK	FIPGTLDK	30	30	Yes
tr|Q88QS3|Q88QS3_PSEPK	LEIDGGVNVNNIR	30	30	Yes
tr|Q88QZ5|Q88QZ5_PSEPK	GFLIGGTAGR	30	30	Yes
tr|Q88QZ5|Q88QZ5_PSEPK	IIQELEGVFR	30	30	Yes
tr|Q88QZ5|Q88QZ5_PSEPK	SFSVPTPPLETLK	30	30	Yes
tr|Q88QZ6|Q88QZ6_PSEPK	LTVLPLLLK	30	30	Yes
tr|Q88QZ6|Q88QZ6_PSEPK	SLLQLAAEAAALAEK	30	30	Yes

## Sheet: Supplementary Table 5
LC-SRM platform			microflow LC-SRM
Sample Name			Coumarate						Glucose						Glucose			Fructose			Fructose + Glucose			Fructose + Glucose + Gluconate			Gluconate			Glucose + Gluconate
Growth Medium			MOPs						MOPs						M9			M9			M9			M9			M9			M9
Replicate			1	2	3	4	5	6	1	2	3	4	5	6	1	2	3	1	2	3	1	2	3	1	2	3	1	2	3	1	2	3
Protein Name	Peptide Sequence	# Samples with detection
tr|Q88HK7|Q88HK7_PSEPK	ATGLGASVAVGR	6	1.0201	1.0488	0.9178	0.9209	0.9786	1.2246
sp|P0A101|PCAJ_PSEPK	IYTDLAVLEVTPEGLK	30	3.0223	2.8193	3.293	3.4345	3.5726	3.461	0.0824	0.0433	0.0358	0.0298	0.0287	0.0292	0.0442	0.0311	0.0285	0.0434	0.0513	0.0383	0.0443	0.0442	0.0408	0.0945	0.0757	0.1099	0.0475	0.037	0.0363	0.0654	0.0263	0.033
sp|Q88P21|GUAA_PSEPK	WAHLPYELLETVSGR	30	2.0463	0.8101	1.1447	0.7768	0.6881	1.0641	1.5347	1.3308	1.1075	0.8182	2.357	2.1243	2.1711	2.7017	2.2117	0.9746	1.3988	1.7814	2.2356	2.3006	1.4571	2.4087	2.0477	2.0153	2.5096	2.0372	1.2991	2.4438	1.0996	2.5437
tr|Q88C16|Q88C16_PSEPK	SDGAGNANAWR	30	0.5699	0.5769	0.729	0.7793	0.6493	0.9847	0.7777	0.712	0.7252	1.0236	0.7727	0.8298	0.9517	0.8352	0.9986	0.4658	0.5866	0.6229	0.6994	0.9495	0.8935	1.0232	0.9158	0.7838	1.1452	0.8384	1.052	1.0502	1.1398	0.9293
sp|Q88K84|AROQ2_PSEPK	MALSHFAELLQER	6	0.0737	0.0658	0.0674	0.064	0.0648	0.0667
sp|Q88Q44|MDH_PSEPK	VFGQAGVLDTAR	3																0.0233	0.0202	0.0216
tr|Q88E12|Q88E12_PSEPK	SIANPQAVQQLIAK	24	2.4654	2.2076	2.774	2.5306	2.2066	2.5891	0.049	0.0265	0.024		0.0284	0.0428		0.0196	0.0184		0.0538	0.0557		0.0109	0.0197	0.0291	0.0322	0.0311		0.0151	0.0303		0.0385	0.0153
tr|Q88E13|Q88E13_PSEPK	CPVLNLIEQPQR	6	0.4231	0.1593	0.3493	0.2479	0.2887	0.2536
tr|Q88GS0|Q88GS0_PSEPK	EAFAEADAEPTR	2																	0.0147										0.009
tr|Q88HH4|Q88HH4_PSEPK	ANGGQVFAAQDSATR	21							0.4243	0.386	0.423	0.4054	0.3687	0.4271	0.3815	0.3341	0.4626				0.3235	0.3206	0.407	0.3909	0.3747	0.4189	0.367	0.4993	0.5028	0.4651	0.4324	0.3802
tr|Q88HH5|Q88HH5_PSEPK	ASPNVNILPALR	29	0.0107	0.0061	0.0104	0.0048		0.0065	0.299	0.3266	0.2854	0.3143	0.3137	0.3988	0.4097	0.437	0.4174	0.0092	0.0087	0.0075	0.328	0.3384	0.384	0.3855	0.3583	0.3232	0.4986	0.4333	0.4438	0.4615	0.4055	0.4024
tr|Q88HH5|Q88HH5_PSEPK	DAYGQPLLR	23							0.619	0.671	0.6071	0.5654	0.5794	0.7104	0.6963	0.6516	0.7659	0.017		0.0244	0.6666	0.6042	0.7546	0.6692	0.7757	0.6522	0.7614	0.8005	0.8576	0.831	0.7324	0.7182
tr|Q88HH6|Q88HH6_PSEPK	DGLGSWSEAQLVQFLK	21							0.1904	0.2181	0.2176	0.2103	0.2073	0.2105	0.2134	0.2106	0.1738				0.2501	0.2327	0.2621	0.2645	0.1503	0.2584	0.2434	0.1744	0.278	0.2022	0.2214	0.226
tr|Q88HH6|Q88HH6_PSEPK	LSDQEVAEVVNFIR	21							0.4662	0.4576	0.42	0.4039	0.3975	0.4079	0.4784	0.3967	0.4307				0.4091	0.3942	0.4583	0.4208	0.3665	0.4589	0.3888	0.4126	0.435	0.4677	0.4051	0.428
tr|Q88HH6|Q88HH6_PSEPK	SSWGNQGSAVTAGDVK	21							0.3996	0.361	0.2932	0.345	0.3307	0.426	0.3344	0.3374	0.3931				0.4105	0.3435	0.2959	0.3569	0.3814	0.3274	0.4066	0.3655	0.4672	0.4665	0.3244	0.3993
tr|Q88HH9|Q88HH9_PSEPK	ADWVLPGLEEGR	24							0.7308	0.8029	0.9679	0.8741	0.9	1.0015	0.6929	0.6897	0.6929	0.0266	0.035	0.0478	0.9066	0.7806	0.6488	1.4369	2.8497	2.1723	1.26	1.3218	1.452	1.3937	0.7097	0.8187
tr|Q88HH9|Q88HH9_PSEPK	IAGADSNVAIGLAR	24							0.5306	0.546	0.602	0.6073	0.6711	0.7131	0.4789	0.5027	0.625	0.0318	0.0395	0.0416	0.5984	0.6774	0.4738	0.9755	2.1928	1.3047	0.9547	0.8978	1.051	1.0267	0.5093	0.5921
tr|Q88HK0|Q88HK0_PSEPK	AFEAVLDDSVGVISVR	6	4.381	3.8114	3.6561	4.8807	5.0674	5.2908
tr|Q88HK4|Q88HK4_PSEPK	GFDQAYVLLEGGAAHFK	6	1.8379	1.6991	2.206	2.1499	2.5531	2.6336
tr|Q88HX9|Q88HX9_PSEPK	FSDGQGEGIQR	2																											0.0076			0.0123
tr|Q88HX9|Q88HX9_PSEPK	LAALLR	29	0.0092	0.0033	0.0023	0.0023	0.0033	0.0042	0.002	0.0046	0.0025	0.0018		0.0044	0.0092	0.0107	0.0096	0.0023	0.0056	0.0058	0.0072	0.01	0.006	0.0096	0.0086	0.0079	0.0058	0.0057	0.0037	0.0094	0.0059	0.0087
tr|Q88NN7|Q88NN7_PSEPK	LLSNVQHAQAGMR	5				0.012					0.0097							0.0323	0.0165	0.0253
tr|Q88PA6|Q88PA6_PSEPK	NPILVTALNPIIGYLK	28	0.0144		0.0159	0.0117	0.0162		0.0188	0.0119	0.017	0.0112	0.0233	0.02	0.0209	0.0283	0.0202	0.0134	0.0233	0.0228	0.0265	0.0248	0.0321	0.026	0.0239	0.0292	0.05	0.0426	0.0445	0.0345	0.0305	0.0265
tr|Q88QD9|Q88QD9_PSEPK	VEDLIEDAVR	17					0.0063	0.0079		0.0059					0.0163	0.0143	0.0104	0.0093	0.0167	0.0209	0.0033		0.0059	0.0098	0.0093	0.004	0.015	0.0034	0.0105
tr|Q88QE1|Q88QE1_PSEPK	GVLGNHPALVVWGGK	23	0.0098	0.0052		0.0042		0.0107		0.0101	0.0045	0.0054	0.0072		0.0126	0.0143	0.0106	0.0275	0.0208	0.0192	0.0081		0.0088	0.0088	0.0113	0.0106	0.007	0.0092	0.0124		0.0074
sp|Q88KY8|STHA_PSEPK	VEGLDNGVILHLK	29	0.0193	0.0333	0.0264	0.0258	0.0327	0.0264	0.0212	0.027	0.0205		0.0292	0.0385	0.0547	0.0469	0.0233	0.0274	0.0386	0.0546	0.0742	0.0557	0.0666	0.0709	0.0397	0.0527	0.0442	0.0412	0.0552	0.0235	0.0693	0.0396
sp|Q88L02|FADB_PSEPK	SSDVAVATTVAYAK	28	0.0462	0.0433	0.0429	0.0604	0.1024	0.0798	0.057	0.0371	0.0167	0.0297	0.0434	0.0279	0.0258	0.0332	0.0645	0.0399	0.0548	0.0477		0.0447	0.0497	0.0523	0.0506	0.0598	0.0431		0.0371	0.0509	0.0453	0.0227
sp|Q88MP5|DAPE_PSEPK	VAFLITSDEEGPAHHGTK	27	0.0196	0.0342	0.0147	0.0168		0.0218	0.0366	0.0446	0.0436	0.0411		0.0426	0.0574	0.0638		0.0251	0.0256	0.0428	0.0235	0.0352	0.0659	0.0597	0.0369	0.0295	0.0219	0.0328	0.0404	0.048	0.0573	0.0484
tr|Q88E13|Q88E13_PSEPK	LYFDDEAQANAK	24	5.3697	6.4096	7.4957	5.3062	5.2941	5.6699	0.1159	0.0214	0.0322	0.0305	0.0293		0.0458	0.0318	0.041	0.1176	0.1041	0.1088	0.0266		0.0297			0.0385	0.0344		0.0351	0.0726	0.0508
tr|Q88EP9|Q88EP9_PSEPK	ALIHVAEQFHQASR	29	0.008	0.0174	0.0137	0.0069	0.0281	0.0176		0.0084	0.0302	0.0189	0.0095	0.025	0.0763	0.0511	0.0619	0.0457	0.0467	0.0533	0.0447	0.069	0.0337	0.0772	0.0437	0.1005	0.051	0.0564	0.049	0.1141	0.0365	0.0696
tr|Q88F66|Q88F66_PSEPK	EQQFTGFER	28	0.0172	0.012	0.0211	0.0196	0.0226	0.0214	0.0273		0.0194	0.0209	0.0183	0.0277	0.0363	0.0397	0.0487	0.0231	0.0223	0.0251	0.0351	0.0304	0.0318	0.0274	0.0419	0.0249	0.032	0.0317	0.0329	0.0327	0.0274
tr|Q88G03|Q88G03_PSEPK	HGQASFGADDYDVLSPVGVR	28	0.0208	0.0244	0.0351	0.0174		0.0412	0.0168	0.0271	0.0218	0.0232	0.0107	0.0152	0.025	0.0272	0.0219	0.0365	0.0286	0.0421	0.0153	0.0135	0.0163	0.0317	0.0378	0.0196	0.0261	0.025	0.034	0.0255	0.0234
tr|Q88GP7|Q88GP7_PSEPK	GHDLLLTAYTPLAR	29	0.6282	0.5896	0.6892	0.6758	0.6876	0.7474	0.0333	0.0257	0.0293	0.0237	0.0189	0.0299	0.0219	0.0243	0.0333	0.0391	0.0275		0.0256	0.0339	0.0358	0.0324	0.0323	0.0445	0.0276	0.0275	0.0258	0.0407	0.0427	0.0299
tr|Q88GS0|Q88GS0_PSEPK	TQVLGEDYVNR	22		0.0307	0.0268	0.0199	0.0401	0.0157	0.0122			0.0115	0.0151	0.0173		0.0192	0.0174	0.0805	0.0874	0.0561	0.0421	0.0226		0.0421	0.0201				0.0314	0.0463	0.015	0.0278
tr|Q88GU4|Q88GU4_PSEPK	WSEAEIAQFLK	29	0.0304	0.0262	0.0237	0.0225	0.018	0.0319	0.0186	0.0165	0.0183	0.0167	0.0132	0.0105	0.0104		0.0163	0.0832	0.1165	0.0872	0.0195	0.0286	0.0276	0.0228	0.0386	0.0415	0.01	0.0184	0.0237	0.0213	0.0107	0.0249
tr|Q88H28|Q88H28_PSEPK	GLNLAASDVNYLYR	27	18.032	9.0039	12.0853	10.2187	5.5185	12.4913	0.1095	0.0188	0.0309	0.0131	0.0322	0.0216	0.0122		0.0132	0.0283	0.021		0.0407	0.0265	0.0079	0.0426	0.0281	0.0284	0.0255		0.0082	0.0315	0.0178	0.0169
tr|Q88H28|Q88H28_PSEPK	LPAEVAADLVTGPALEK	28	8.7526	7.7957	9.9199	8.8576	9.0009	10.4669	0.1241	0.0322	0.0192	0.0333	0.0178	0.0361		0.0167	0.012		0.035	0.0568	0.0285	0.0223	0.0214	0.0363	0.033	0.0434	0.0219	0.023	0.026	0.0259	0.0225	0.0277
tr|Q88HH4|Q88HH4_PSEPK	NEPYPFPAVSIR	29	0.0306	0.0072		0.0109	0.0085	0.0163	0.5878	0.6221	0.5963	0.5976	0.5872	0.7067	0.7227	0.8027	0.802	0.0184	0.012	0.0167	0.6446	0.642	0.7678	0.7135	0.776	0.7026	0.8243	0.8313	0.9231	0.8445	0.9387	0.7405
tr|Q88HH8|Q88HH8_PSEPK	EELFASAPDAAALGR	29	0.0119		0.0113	0.0054	0.0097	0.0107	0.533	0.5468	0.5956	0.5574	0.7133	0.8144	0.8216	0.7111	0.7297	0.0451	0.0571	0.07	1.0398	1.0843	0.3524	1.5231	2.3791	1.6988	1.3863	1.188	0.7279	1.0956	0.427	1.187
tr|Q88HJ8|Q88HJ8_PSEPK	SIKPGLQAYK	26	6.03	5.4254	7.8731	6.8627	7.5418	8.0394	0.0739	0.0185	0.0112	0.0145	0.0097	0.0256	0.0131	0.0227		0.028	0.0222	0.0291		0.0191		0.0216	0.0147		0.014	0.0105	0.015	0.0146	0.0165	0.017
tr|Q88HJ9|Q88HJ9_PSEPK	HLKPALLELGGK	29	5.3649	5.094	7.0798	5.8228	6.6802	6.7728	0.0804	0.0212	0.0139	0.0177	0.0309	0.0378	0.0167	0.0143		0.0492	0.0544	0.0457	0.0126	0.017	0.0149	0.0167	0.0235	0.018	0.0306	0.0173	0.0281	0.0271	0.0123	0.0154
tr|Q88HK0|Q88HK0_PSEPK	LSSGVFVSVGPLR	29	4.6128	4.1528	4.4611	5.0013	4.7813	5.4842	0.0631	0.0156	0.011	0.0099	0.0235	0.0171	0.0075	0.0182	0.0133	0.0265	0.0363	0.0278	0.0103	0.0172	0.0088	0.0107	0.0166	0.0098	0.0215	0.0163	0.0212		0.0112	0.0135
tr|Q88HK0|Q88HK0_PSEPK	LVHWAQVRPDTTFIAAR	23	4.3941	3.5367	4.8166	4.1941	4.8478	5.0334	0.0589	0.0196		0.0163	0.0294	0.0343		0.0234	0.0182	0.0394	0.0343	0.0549		0.0195		0.018		0.0106	0.0191		0.0262	0.0184		0.0138
tr|Q88HK4|Q88HK4_PSEPK	VPAFVYYPATIK	27	0.7898	0.6458	0.8958	0.7908	0.8129	0.8565	0.0169	0.0088	0.0104	0.0109	0.0121	0.0097	0.008	0.0077		0.0188	0.0195	0.0151	0.0062	0.01	0.0049	0.0127	0.0193		0.0085	0.0107		0.0119	0.0044	0.0079
tr|Q88JJ7|Q88JJ7_PSEPK	LSRPLIGQLEAGR	28	0.1154	0.0684	0.1133	0.0854	0.1064	0.1018	0.0405		0.031		0.032	0.0345	0.0782	0.0957	0.083	0.0989	0.1255	0.1246	0.0654	0.1114	0.1195	0.0988	0.1176	0.0942	0.1133	0.0916	0.0926	0.1006	0.0586	0.0773
tr|Q88JU3|Q88JU3_PSEPK	GPLSLEIFNDGFR	29	0.1761	0.1701	0.1849	0.1506	0.1849	0.1606	0.0269	0.0294	0.0344	0.0388		0.0243	0.0257	0.026	0.034	0.0902	0.1124	0.1095	0.0454	0.0522	0.0334	0.0714	0.0479	0.0389	0.0311	0.0292	0.0353	0.0393	0.033	0.0369
tr|Q88JU3|Q88JU3_PSEPK	NTAIAHALSSYR	29	0.1865	0.13	0.1519	0.1455	0.194	0.1648	0.0389	0.0271		0.0191	0.0282	0.03	0.0516	0.031	0.0286	0.1175	0.1666	0.1503	0.0572	0.0481	0.0326	0.0637	0.0654	0.0683	0.0298	0.04	0.0423	0.0312	0.0209	0.0566
tr|Q88MX4|Q88MX4_PSEPK	LPAGGQATPMSYTGK	27	0.0101			0.0094	0.01		0.011	0.0194	0.0258	0.0083	0.0193	0.0232	0.0193	0.0206	0.0156	0.0273	0.0569	0.0641	0.0195	0.0279	0.0357	0.0422	0.0281	0.0491	0.0097	0.0159	0.0266	0.0249	0.0279	0.0222
tr|Q88PA6|Q88PA6_PSEPK	ANVELEQLSAGQGQAIVK	22				0.0236			0.0103	0.0169	0.0285		0.024	0.014	0.0143	0.0217		0.0191		0.0449	0.0159	0.0175	0.0171	0.0373	0.0151	0.0134	0.0433	0.0394	0.082	0.0312	0.0322	0.0226
tr|Q88QD9|Q88QD9_PSEPK	SGQGPSLIEVK	29	0.0076	0.0051	0.0083		0.0188	0.0059	0.0117	0.0062	0.0066	0.0068	0.0095	0.0071	0.0318	0.0172	0.0225	0.0339	0.0279	0.0243	0.0221	0.0116	0.0087	0.0169	0.0255	0.0096	0.0157	0.0288	0.0186	0.0121	0.0067	0.0081
tr|Q88QE1|Q88QE1_PSEPK	VIALDLPGHGESAK	23		0.0031	0.0051	0.0038	0.0052	0.0049	0.0029		0.0034					0.0101	0.0096	0.0114	0.0162	0.016	0.005	0.0031	0.0035	0.0056	0.0171	0.0046	0.0141	0.0098	0.0122	0.006	0.0074
tr|Q88JU3|Q88JU3_PSEPK	LAGVPLLEIPLNYYDDLAAR	30	0.164	0.1611	0.167	0.1613	0.1625	0.1755	0.0269	0.0216	0.0313	0.0243	0.0315	0.022	0.0338	0.0274	0.0211	0.0726	0.1065	0.0925	0.0421	0.0363	0.0223	0.038	0.0403	0.0477	0.0318	0.0232	0.0271	0.0427	0.024	0.0306
sp|P59319|ARGD_PSEPK	ITGISHVPYNDLEALK	30	0.2527	0.2125	0.2546	0.2624	0.2411	0.2919	0.2718	0.3114	0.2654	0.3043	0.2856	0.3052	0.3399	0.3182	0.355	0.2244	0.2491	0.3214	0.3279	0.3295	0.3718	0.3481	0.455	0.3605	0.3518	0.3716	0.4288	0.418	0.3638	0.2986
sp|P59319|ARGD_PSEPK	LEQIGQQYNLFSQVR	30	0.142	0.1257	0.1486	0.1403	0.1247	0.1754	0.173	0.1586	0.1657	0.1756	0.1428	0.1932	0.2126	0.2133	0.2127	0.1137	0.136	0.1536	0.2023	0.2169	0.2312	0.2031	0.2098	0.18	0.2206	0.1732	0.2037	0.2198	0.2207	0.2109
sp|P59319|ARGD_PSEPK	TLFTVSVGGQPK	30	0.487	0.4456	0.6148	0.5412	0.6084	0.6113	0.6086	0.684	0.7115	0.6599	0.6143	0.6633	0.6948	0.7883	0.7401	0.4869	0.5561	0.6066	0.6795	0.6286	0.7013	0.7301	0.8278	0.6078	0.7384	0.6982	0.7615	0.8671	0.8283	0.7268
sp|Q88C92|PYRE_PSEPK	AAGVLIALNR	30	0.172	0.1734	0.2444	0.2496	0.2657	0.2721	0.2433	0.258	0.2816	0.2547	0.2827	0.3083	0.4555	0.4984	0.3708	0.1314	0.2397	0.2695	0.3849	0.4079	0.4502	0.4587	0.2774	0.4203	0.455	0.2969	0.4855	0.3643	0.4861	0.485
sp|Q88C92|PYRE_PSEPK	GNGELSAIQEVER	30	0.428	0.4483	0.6915	0.4154	0.4831	0.4907	0.7297	0.693	0.5118	0.6664	0.6606	0.6962	0.9171	0.6721	0.8587	0.3426	0.4653	0.4619	0.6339	0.6126	0.7047	0.7108	0.6374	0.516	0.6243	0.8064	0.6893	0.6697	0.5855	0.7288
sp|Q88C92|PYRE_PSEPK	IPFDVLFGPAYK	30	0.2357	0.1758	0.2538	0.2543	0.2307	0.2748	0.2806	0.2773	0.2939	0.2662	0.3069	0.319	0.3221	0.3342	0.3457	0.1407	0.1838	0.1691	0.2793	0.2687	0.2436	0.2876	0.251	0.2442	0.3507	0.3278	0.2823	0.3129	0.2881	0.3014
sp|Q88CN0|RPIA_PSEPK	LVPVLGAFPLPVEVIPMAR	30	0.2158	0.1897	0.2303	0.2291	0.2324	0.2374	0.2763	0.2427	0.2824	0.2559	0.2916	0.2689	0.2136	0.2087	0.2001	0.1417	0.2259	0.1586	0.2128	0.1717	0.1949	0.1962	0.1685	0.1681	0.2118	0.224	0.1907	0.2418	0.1945	0.1788
sp|Q88CN0|RPIA_PSEPK	TAFDGAVASSEATAQR	30	0.4581	0.4956	0.6046	0.492	0.5439	0.5498	0.7189	0.6513	0.761	0.694	0.6536	0.6326	0.5733	0.6398	0.6393	0.4872	0.5726	0.6323	0.4997	0.6114	0.5432	0.6246	0.6436	0.6264	0.6353	0.7179	0.65	0.6505	0.6087	0.4658
sp|Q88CQ2|ILVD_PSEPK	AGGIFSILGSLAR	30	0.6731	0.5786	0.7338	0.7314	0.6964	0.7439	0.6643	0.6735	0.6951	0.6527	0.6957	0.6858	0.6459	0.6865	0.6382	0.4275	0.5881	0.5098	0.7114	0.6345	0.6752	0.7065	0.6063	0.651	0.6914	0.6658	0.7124	0.7391	0.6922	0.6712
sp|Q88CQ2|ILVD_PSEPK	AGPAGIPTQTAFSQSTR	30	0.1572	0.1292	0.138	0.1896	0.1847	0.2061	0.1399	0.1799	0.1805	0.1589	0.1696	0.1797	0.1639	0.1426	0.1665	0.1291	0.1322	0.1771	0.1963	0.1108	0.1736	0.1641	0.1887	0.2085	0.1843	0.1973	0.1997	0.2129	0.1603	0.1902
sp|Q88CQ2|ILVD_PSEPK	TAGVDESIHVFEGTAK	30	0.3771	0.3697	0.3732	0.4124	0.3639	0.3664	0.3328	0.4015	0.3895	0.3565	0.374	0.3916	0.3466	0.3253	0.3425	0.2189	0.2524	0.2635	0.3502	0.2713	0.3527	0.3273	0.3794	0.3582	0.2935	0.3743	0.4035	0.4576	0.3137	0.3544
sp|Q88CV2|AROB_PSEPK	AVLIDTTSLK	30	0.5038	0.4571	0.524	0.4766	0.5214	0.5811	0.5478	0.602	0.5255	0.5727	0.5314	0.5698	0.6029	0.5873	0.6499	0.4462	0.5347	0.6167	0.5805	0.5487	0.6249	0.5449	0.6305	0.5655	0.6372	0.614	0.7195	0.6521	0.6638	0.5278
sp|Q88CV2|AROB_PSEPK	EILQATLSADYR	30	0.1656	0.1498	0.1819	0.1959	0.1643	0.226	0.1806	0.2188	0.1817	0.1476	0.1692	0.2266	0.2717	0.272	0.2122	0.1452	0.1664	0.1889	0.2077	0.2187	0.1333	0.2351	0.2108	0.1654	0.241	0.2041	0.1421	0.2324	0.1692	0.2538
sp|Q88CV2|AROB_PSEPK	LGWIDQAER	30	0.6274	0.4665	0.5705	0.4588	0.439	0.5561	0.6098	0.6234	0.6091	0.5398	0.6023	0.6655	0.6658	0.6683	0.748	0.5674	0.5089	0.641	0.5957	0.5653	0.326	0.5682	0.604	0.4249	0.6216	0.7063	0.4687	0.7207	0.4439	0.614
sp|Q88CW7|BETB_PSEPK	EVGTWLTEHPR	30	0.0502	0.0529	0.0656	0.0458	0.0605	0.0585	0.048	0.0633	0.0556	0.0627	0.0588	0.0626	0.0776	0.0732	0.0822	0.1126	0.0933	0.1098	0.0631	0.0498	0.0694	0.081	0.0874	0.0713	0.0671	0.08	0.094	0.0848	0.0813	0.0741
sp|Q88CW7|BETB_PSEPK	LTAGDFAK	30	0.0828	0.0851	0.0967	0.0789	0.0925	0.0839	0.0859	0.0952	0.08	0.0962	0.082	0.097	0.089	0.0978	0.112	0.1405	0.1324	0.1757	0.0998	0.0902	0.1074	0.0863	0.1154	0.1212	0.0844	0.1134	0.1298	0.1137	0.0994	0.1161
sp|Q88CW7|BETB_PSEPK	VSFTGGTTTGK	30	0.0867	0.0952	0.1094	0.0999	0.1048	0.1118	0.0992	0.0974	0.1053	0.1001	0.0985	0.1107	0.0993	0.1006	0.1123	0.1654	0.1668	0.1876	0.0954	0.1085	0.1169	0.088	0.1284	0.1484	0.1082	0.118	0.1371	0.1185	0.0932	0.1098
sp|Q88CX4|GPMI_PSEPK	AFVEPDFTEFAR	30	0.4229	0.3655	0.5075	0.4558	0.4496	0.4531	0.4299	0.4547	0.4485	0.4449	0.3831	0.4636	0.509	0.505	0.5607	0.3062	0.2864	0.354	0.4756	0.5165	0.5456	0.5393	0.6242	0.5956	0.6023	0.6559	0.7181	0.6703	0.6304	0.5549
sp|Q88CX4|GPMI_PSEPK	IYLHAFLDGR	30	0.4685	0.3752	0.4749	0.4427	0.4603	0.535	0.4332	0.4885	0.3731	0.469	0.4589	0.4367	0.5112	0.5366	0.5163	0.2886	0.3615	0.3262	0.4673	0.5255	0.5637	0.5747	0.5322	0.5394	0.6483	0.5575	0.6694	0.6251	0.6008	0.5829
sp|Q88CX4|GPMI_PSEPK	SAQSSIELLDATFAK	30	1.4927	1.4491	1.7321	1.5192	1.5924	1.4882	1.4618	1.583	1.4664	1.5172	1.4783	1.6605	1.5778	1.4613	1.7118	0.8369	0.8887	1.0101	1.6074	1.6521	1.7002	1.9985	1.8552	1.7379	1.9151	2.0219	2.1664	2.0728	1.858	1.6479
sp|Q88CY9|F16PA_PSEPK	ILDIKPESLHQR	30	1.598	1.3037	1.7734	1.7253	1.7278	1.9055	1.702	1.7144	1.9435	1.9927	2.1828	1.9547	1.9734	2.2602	2.0895	1.7624	1.5749	1.8816	1.6372	1.7718	1.6726	1.8944	2.4151	1.9082	2.154	1.9424	2.615	2.188	2.2281	2.1743
sp|Q88CY9|F16PA_PSEPK	VPETTAEFAINMSNQR	30	0.3713	0.3196	0.4783	0.4473	0.504	0.4546	0.4988	0.4905	0.4715	0.455	0.5262	0.589	0.6219	0.7453	0.5918	0.3424	0.476	0.5237	0.6126	0.575	0.6461	0.727	0.5948	0.5637	0.7304	0.5696	0.7258	0.6038	0.6511	0.5918
sp|Q88CY9|F16PA_PSEPK	YVGELLAGETGPLK	30	0.1006	0.0959	0.1246	0.0967	0.119	0.1379	0.1121	0.1123	0.13	0.1363	0.1289	0.1421	0.1764	0.1749	0.1674	0.1177	0.1226	0.1786	0.156	0.158	0.1752	0.1719	0.1667	0.1797	0.1841	0.1664	0.1859	0.1775	0.1985	0.1635
sp|Q88D64|PGK_PSEPK	VAAAGPLLAAELDALGK	30	0.4874	0.4498	0.5878	0.5361	0.5555	0.6516	0.5185	0.5486	0.5543	0.5571	0.5251	0.5601	0.49	0.4662	0.5478	0.3681	0.3918	0.472	0.514	0.4833	0.5296	0.4856	0.5495	0.5452	0.5293	0.5624	0.6377	0.6306	0.6143	0.4924
sp|Q88D64|PGK_PSEPK	VLPAVAILEER	30	1.4996	1.4254	1.8864	1.716	1.7761	1.9285	1.643	1.7233	1.7348	1.7531	1.5781	1.8175	1.6706	1.5982	1.7484	1.2446	1.3114	1.5372	1.5947	1.5482	1.7818	1.687	1.7784	1.7667	1.6694	1.8579	1.9769	1.9755	1.979	1.6359
sp|Q88D64|PGK_PSEPK	VSVPLPVDVVVAK	30	1.2384	1.1363	1.5027	1.3055	1.4069	1.4803	1.2567	1.496	1.3222	1.4167	1.2792	1.4845	1.272	1.2765	1.3983	0.9804	1.0274	1.2011	1.1944	1.1889	1.393	1.2395	1.4182	1.3168	1.3744	1.4134	1.608	1.6557	1.5505	1.2038
sp|Q88DK3|PUR9_PSEPK	VNGGLLVQSR	30	0.2147	0.2045	0.2502	0.2197	0.249	0.2716	0.3127	0.3506	0.3316	0.3508	0.2941	0.36	0.304	0.3188	0.3471	0.1742	0.2246	0.2438	0.3072	0.2856	0.3182	0.3054	0.3175	0.3013	0.3525	0.3433	0.3957	0.3523	0.3538	0.3507
sp|Q88DK3|PUR9_PSEPK	YGENPHQSAAFYVEAK	30	0.1468	0.1245	0.1513	0.1671	0.1541	0.1225	0.222	0.2232	0.1826	0.2722	0.1929	0.2512	0.1787	0.2538	0.1412	0.1122	0.0832	0.1603	0.1499	0.1761	0.1711	0.2052	0.1939	0.1761	0.1756	0.2186	0.2637	0.2491	0.2372	0.1638
sp|Q88DV4|TPIS_PSEPK	GQLAAEDAEVAAK	30	0.0446	0.0343	0.0486	0.0469	0.0669	0.0598	0.0444	0.055	0.0377	0.0628	0.1078	0.0469	0.1129	0.0901	0.1304	0.0841	0.1394	0.112	0.1168	0.0623	0.0781	0.1033	0.0578	0.0898	0.093	0.1044	0.1084	0.0623	0.0732	0.0918
sp|Q88DV4|TPIS_PSEPK	VQLLYGGSVK	30	0.1854	0.1299	0.2246	0.1971	0.225	0.2325	0.226	0.2568	0.2259	0.2431	0.2401	0.2388	0.2528	0.2649	0.266	0.299	0.282	0.3281	0.2187	0.2197	0.2642	0.2291	0.282	0.2346	0.2469	0.2745	0.299	0.2575	0.3164	0.2369
sp|Q88DW7|G6PI2_PSEPK	DAMQSFSMR	30	0.2189	0.1759	0.2505	0.2407	0.2405	0.2699	0.2503	0.2394	0.2216	0.2363	0.2539	0.2726	0.251	0.2661	0.2267	0.2359	0.2602	0.3182	0.2823	0.2681	0.2635	0.269	0.2892	0.3316	0.2546	0.2334	0.2891	0.3573	0.3191	0.2346
sp|Q88DW7|G6PI2_PSEPK	TPHDVTALPAWQALQK	30	0.2603	0.2811	0.2788	0.2976	0.3075	0.3407	0.3133	0.4097	0.2886	0.3113	0.2731	0.3314	0.4066	0.3509	0.4	0.3493	0.3056	0.4105	0.3703	0.3574	0.3822	0.3696	0.4678	0.3734	0.3766	0.4078	0.4685	0.464	0.4756	0.3399
sp|Q88DW8|PANC_PSEPK	DYQQLAVIR	30	0.0811	0.0751	0.1074	0.1031	0.1097	0.1211	0.0677	0.0704	0.0539	0.0611	0.0581	0.0757	0.1168	0.1193	0.1014	0.0546	0.0813	0.0968	0.1247	0.1399	0.1365	0.1197	0.0907	0.1285	0.1155	0.098	0.1202	0.1084	0.1423	0.1245
sp|Q88DW8|PANC_PSEPK	LIDNLYLHLEEK	30	0.1261	0.1242	0.1242	0.1673	0.1258	0.1537	0.095	0.0994	0.0854	0.0852	0.0833	0.0925	0.0937	0.1031	0.0981	0.0554	0.0788	0.0682	0.1086	0.1228	0.1173	0.1083	0.128	0.113	0.1047	0.1035	0.0939	0.1154	0.1053	0.1011
sp|Q88DW9|PANB_PSEPK	IEGAAWLAETIR	30	0.2455	0.1873	0.2318	0.2277	0.2084	0.2441	0.1495	0.167	0.1528	0.1387	0.1677	0.1492	0.1999	0.2053	0.1842	0.1229	0.1679	0.163	0.1965	0.2226	0.2039	0.2039	0.2231	0.2076	0.1938	0.1858	0.1979	0.2205	0.2154	0.188
sp|Q88DW9|PANB_PSEPK	QVSFPGSEHGFSA	30	0.282	0.2578	0.3665	0.2936	0.2831	0.3546	0.2119	0.2072	0.2083	0.1899	0.2088	0.2128	0.2224	0.2576	0.2802	0.2148	0.2101	0.261	0.2562	0.304	0.2797	0.298	0.3368	0.2906	0.2613	0.2818	0.2857	0.3374	0.3218	0.2493
sp|Q88EH2|PHS_PSEPK	EIPDWNIEVR	30	0.0705	0.0507	0.0827	0.0727	0.0661	0.0812	0.0733	0.0676	0.0862	0.0616	0.0749	0.0922	0.4738	0.4797	0.5722	0.4025	0.4552	0.5136	0.2342	0.2477	0.2774	0.2983	0.3155	0.2697	0.5309	0.4871	0.5688	0.3043	0.3081	0.262
sp|Q88EH2|PHS_PSEPK	VTDEELAELIR	30	0.0634	0.0527	0.0741	0.0735	0.0748	0.0841	0.0641	0.0714	0.0721	0.0704	0.0739	0.0707	0.3909	0.3347	0.4494	0.3442	0.3326	0.4385	0.2062	0.1994	0.2502	0.2578	0.2381	0.2576	0.3908	0.3723	0.5119	0.3006	0.2505	0.2225
sp|Q88EH2|PHS_PSEPK	VTVTWWSHSIK	30	0.0107	0.0085	0.0093	0.008	0.0069	0.0098	0.0045	0.0132	0.0181	0.011	0.0163	0.0138	0.0457	0.0697	0.064	0.0505	0.0615	0.0439	0.0301	0.0355	0.038	0.0322	0.0349	0.0316	0.0729	0.0702	0.0516	0.0472	0.0384	0.0402
sp|Q88EH6|ACSA1_PSEPK	IGAIHSVVFGGFSPEALAGR	30	0.4601	0.2213	0.3298	0.301	0.2994	0.478	0.5682	0.5727	0.5558	0.4713	0.7576	0.7592	0.8547	0.9801	0.8491	0.4627	0.6355	0.5587	0.6079	0.6385	0.3811	0.753	0.8286	0.613	1.7283	1.076	0.6506	0.8058	0.398	0.8586
sp|Q88EH6|ACSA1_PSEPK	VAEAAVVGVPHDIK	30	0.19	0.1446	0.1915	0.1758	0.1659	0.218	0.2904	0.2993	0.2529	0.2643	0.3931	0.4243	0.3806	0.4096	0.4408	0.2384	0.2465	0.2831	0.321	0.2718	0.1486	0.3395	0.4438	0.2868	0.6416	0.5344	0.3209	0.4173	0.1913	0.3806
sp|Q88FB2|SUCC_PSEPK	DHDLALLEVNPLVIK	30	4.7367	4.601	6.717	6.6405	5.9919	6.0393	5.3278	5.096	5.0686	4.6769	4.9642	5.2813	6.822	5.5804	4.896	3.0134	5.228	5.8605	6.151	4.8736	3.7493	4.6833	2.914	4.4804	5.7939	3.7764	5.3146	3.4853	4.384	6.9191
sp|Q88FB2|SUCC_PSEPK	NLVTYQTDANGQPVSK	30	10.7739	9.0547	14.8001	11.9091	9.8596	13.3899	12.1262	11.1949	10.4527	9.8588	9.7763	11.376	6.8867	7.5594	8.0489	6.8696	7.2336	8.1891	7.6874	5.3665	4.593	5.9451	5.8703	5.4636	6.3628	7.0272	8.5167	5.7286	5.0575	6.3258
sp|Q88IS4|MQO3_PSEPK	LAVTWTPIGTDVNFGEITR	30	0.0537	0.0637	0.0686	0.0454	0.0551	0.0898	0.1251	0.1322	0.0757	0.066	0.1133	0.0902	0.2382	0.1732	0.1403	0.0802	0.0906	0.0992	0.2546	0.2066	0.2705	0.2104	0.1849	0.2299	0.1534	0.1199	0.1776	0.1721	0.2049	0.1819
sp|Q88IS4|MQO3_PSEPK	LSSEVQDITR	30	0.2197	0.1575	0.1534	0.1119	0.3051	0.2897	0.5213	0.5038	0.2223	0.2338	0.4277	0.4785	1.0942	1.0418	1.1964	0.4164	0.4297	0.5286	1.2136	0.8506	1.2096	1.1931	1.1351	1.0609	0.6759	0.8809	1.0248	0.8528	0.977	0.8773
sp|Q88IS4|MQO3_PSEPK	WVPLMMEGR	30	0.0337	0.0349	0.0325	0.0209	0.0549	0.0561	0.0841	0.0848	0.0263	0.0316	0.0697	0.0789	0.2711	0.2921	0.2117	0.0546	0.1004	0.1032	0.3048	0.2288	0.3389	0.2953	0.1632	0.2715	0.1962	0.1233	0.2582	0.1342	0.2743	0.2687
sp|Q88K27|SYT_PSEPK	AEVIDVFK	30	0.5061	0.4182	0.5038	0.4702	0.4986	0.5615	0.8426	0.8822	0.7359	0.7716	0.721	0.779	0.7289	0.6935	0.7718	0.3498	0.4108	0.4799	0.7294	0.8746	0.8922	0.7199	0.8584	0.8198	0.7141	0.7605	0.8054	0.815	0.9109	0.7971
sp|Q88K27|SYT_PSEPK	LDASYIAEDNSR	30	1.194	1.2647	1.7764	1.1972	1.7457	1.4135	2.5052	2.1631	1.8775	3.1973	1.9817	2.481	3.0225	2.4362	2.5239	1.0938	1.6039	2.1858	2.9118	3.2978	4.3065	3.7937	2.0729	3.8989	3.3255	2.3916	3.4724	2.0961	3.1522	3.7891
sp|Q88K27|SYT_PSEPK	NEPSGALHGIMR	30	0.4295	0.3702	0.4727	0.3872	0.4499	0.4355	0.7208	0.6399	0.6069	0.5622	0.6056	0.7232	0.724	0.7109	0.6933	0.3812	0.4857	0.5463	0.7233	0.8579	0.8721	0.6831	0.703	0.7378	0.7365	0.6907	0.842	0.7508	0.9905	0.7018
sp|Q88K84|AROQ2_PSEPK	QTNHEGELIDWIHAAR	30	0.163	0.1368	0.194	0.2267	0.2622	0.2477	0.0222	0.0335	0.0327	0.0363	0.0368	0.0307	0.0423	0.0455	0.0398	0.0367	0.0412	0.0574	0.0341	0.0384	0.0338	0.0523	0.0509	0.0459	0.021	0.0172	0.0273	0.0557	0.0505	0.0305
sp|Q88KX1|TAL_PSEPK	AAAIPGYADLLK	30	0.3471	0.3147	0.4044	0.36	0.433	0.4189	0.3158	0.3382	0.2968	0.324	0.2978	0.3397	0.4422	0.482	0.5089	0.459	0.4622	0.5414	0.4964	0.4883	0.6148	0.5699	0.6561	0.6284	0.5059	0.4574	0.6058	0.6942	0.5977	0.4494
sp|Q88KX1|TAL_PSEPK	LKPVDATTNPSLLLK	30	0.2328	0.2028	0.2529	0.2548	0.249	0.2807	0.209	0.2357	0.2078	0.2346	0.2277	0.2203	0.3081	0.292	0.3046	0.2751	0.2787	0.3832	0.3667	0.3286	0.3437	0.3942	0.4496	0.3992	0.3314	0.3265	0.3725	0.4206	0.3742	0.3128
sp|Q88KX1|TAL_PSEPK	LSFDEPALLNK	30	0.1979	0.1609	0.2193	0.1842	0.1815	0.2335	0.1807	0.1872	0.1567	0.1522	0.148	0.1961	0.23	0.2598	0.2743	0.248	0.23	0.2881	0.2817	0.3043	0.2271	0.2813	0.3695	0.2932	0.2535	0.2762	0.2561	0.3383	0.2462	0.2787
sp|Q88KY8|STHA_PSEPK	GQIEVDEAYR	30	0.0639	0.1139	0.1053	0.0777	0.0941	0.0792	0.1187	0.1114	0.0863	0.1669	0.1813	0.1177	0.1977	0.1768	0.1664	0.0891	0.1145	0.1076	0.1297	0.0992	0.1302	0.1449	0.1204	0.1386	0.1534	0.1679	0.1663	0.1316	0.1324	0.17
sp|Q88KY8|STHA_PSEPK	WFSFPDVLK	30	0.1238	0.1043	0.1335	0.1253	0.1182	0.1429	0.1555	0.1659	0.1572	0.157	0.1647	0.1769	0.1641	0.1855	0.1692	0.1045	0.129	0.1276	0.1589	0.1554	0.1549	0.1654	0.1453	0.1511	0.2005	0.1724	0.1618	0.1845	0.1605	0.1697
sp|Q88L02|FADB_PSEPK	LGIYPGFGGTVR	30	0.1571	0.1391	0.1629	0.1458	0.2261	0.2481	0.0823	0.0998	0.0798	0.0859	0.0817	0.0943	0.1257	0.1288	0.1306	0.1534	0.1642	0.1907	0.1239	0.1437	0.1255	0.1428	0.1807	0.1551	0.14	0.1249	0.1418	0.1365	0.1444	0.1182
sp|Q88L02|FADB_PSEPK	VLFPYFGGFAK	30	0.0845	0.0753	0.0813	0.068	0.0928	0.1137	0.0443	0.0516	0.0411	0.0369	0.0482	0.0474	0.0334	0.0398	0.0545	0.071	0.0486	0.0514	0.0398	0.0338	0.0361	0.0437	0.0705	0.048	0.036	0.0574	0.0398	0.0639	0.0388	0.0325
sp|Q88LE5|LEU3_PSEPK	ANVLASSQLWR	30	0.5646	0.4588	0.6008	0.6124	0.6193	0.7351	0.7065	0.8911	0.8369	0.8172	0.746	0.9442	0.9729	1.2463	1.0482	0.7486	1.0433	0.9795	0.9025	0.8676	0.9311	0.985	0.7098	0.8843	1.467	1.262	1.5027	0.9581	1.174	1.0652
sp|Q88LE5|LEU3_PSEPK	HGVPLADETLER	30	0.7066	0.8498	1.3163	0.9341	1.0245	1.0917	1.3752	1.2165	1.2496	1.6273	1.2487	1.4421	1.6299	1.502	1.7565	1.1144	1.3168	1.697	1.3938	1.3439	1.7778	1.9884	1.0894	1.5294	2.365	2.1743	3.1389	1.2734	1.7416	1.5783
sp|Q88LE5|LEU3_PSEPK	YSFNQSAAAEAIEK	30	0.8544	0.6381	0.9008	0.7386	0.8185	0.9266	1.1121	1.159	1.3909	1.1269	1.2707	1.2786	1.197	1.0479	1.2616	0.8979	0.9176	1.159	1.0626	0.8498	0.8613	0.9678	1.1862	0.8915	1.3196	1.6378	1.3806	1.2717	1.0331	1.0673
sp|Q88LW9|G6PI1_PSEPK	GFSMSEAFAADAK	30	0.1091	0.0749	0.085	0.0879	0.0999	0.0949	0.1211	0.1151	0.0894	0.0929	0.0885	0.0987	0.1343	0.1452	0.1207	0.067	0.0657	0.0944	0.1231	0.1313	0.108	0.1647	0.1186	0.1788	0.1421	0.1071	0.1467	0.1652	0.1329	0.1521
sp|Q88LW9|G6PI1_PSEPK	TPHDVTALPAWK	30	0.2362	0.2161	0.2274	0.2227	0.2355	0.2827	0.2428	0.267	0.2576	0.2426	0.233	0.2658	0.3054	0.3134	0.3236	0.2013	0.1895	0.2187	0.2949	0.2826	0.3293	0.3233	0.3131	0.2971	0.3542	0.2958	0.3303	0.3922	0.3901	0.3162
sp|Q88M04|KCY_PSEPK	LQQIILEGEDVSNVIR	30	0.27	0.2667	0.3255	0.2472	0.2856	0.3437	0.4467	0.3283	0.3469	0.2756	0.3721	0.355	0.4942	0.6337	0.5037	0.1754	0.2947	0.3707	0.4048	0.473	0.3979	0.4631	0.3178	0.8042	0.5323	0.3637	0.6191	0.4308	0.4769	0.5784
sp|Q88M04|KCY_PSEPK	VFLTASAEER	30	0.2688	0.2302	0.3212	0.2799	0.3236	0.3095	0.3479	0.4073	0.3787	0.3885	0.3449	0.3607	0.3651	0.3146	0.3765	0.2522	0.2631	0.2982	0.3242	0.3237	0.3904	0.3969	0.3617	0.3563	0.3386	0.3933	0.4454	0.3486	0.4093	0.3442
sp|Q88M20|FUMC_PSEPK	FAALAGHEPLTSLAGALK	30	0.0966	0.0763	0.1061	0.0831	0.0704	0.0875	0.0482	0.0582	0.0462	0.0439	0.0748	0.0614	0.177	0.169	0.106	0.2136	0.4759	0.5209	0.2141	0.228	0.1948	0.2857	0.3019	0.2869	0.169	0.121	0.1743	0.1982	0.2116	0.2282
sp|Q88M20|FUMC_PSEPK	NGDLPADIAR	30	0.1174	0.1621	0.1877	0.1147	0.1594	0.1455	0.111	0.1217	0.0714	0.138	0.1278	0.1301	0.2209	0.2116	0.2613	0.5801	0.637	0.7916	0.2367	0.2871	0.283	0.3233	0.4039	0.3782	0.2368	0.2652	0.2846	0.2483	0.2261	0.2635
sp|Q88M20|FUMC_PSEPK	SLINFAIGK	30	0.1555	0.1328	0.1534	0.15	0.1526	0.1643	0.1016	0.1201	0.0936	0.0964	0.0974	0.098	0.1891	0.2036	0.1933	0.5743	0.6687	0.6606	0.251	0.2955	0.25	0.2957	0.3942	0.3317	0.2355	0.2169	0.2371	0.2953	0.2501	0.2197
sp|Q88MF9|ENO_PSEPK	LGANAILAVSLAAAK	30	3.0121	2.636	3.1726	3.4597	3.3539	3.4857	3.6946	4.3126	3.6384	3.4804	3.9482	3.6423	3.6822	4.083	3.3966	2.7771	3.7331	3.0918	2.9289	3.8531	4.2602	4.2964	3.6073	3.9322	3.5879	3.3259	4.4598	4.1647	4.1548	3.6359
sp|Q88MF9|ENO_PSEPK	VQLVGDDLFVTNTK	30	1.8367	1.3899	2.1153	1.7992	1.954	1.8469	2.0788	2.1757	2.0457	2.2804	2.0073	2.1456	2.0072	1.8216	1.8699	1.4053	1.6138	1.8572	1.9448	1.874	2.0979	1.9955	2.109	1.7109	1.9263	2.0476	2.2778	2.2831	2.2198	1.7109
sp|Q88MP5|DAPE_PSEPK	FSTESTVEGLQAR	30	0.1302	0.104	0.1415	0.1184	0.1433	0.1719	0.3002	0.3112	0.3021	0.314	0.255	0.3335	0.2357	0.234	0.2635	0.1326	0.1806	0.1764	0.2302	0.3122	0.2909	0.2426	0.2898	0.2513	0.2665	0.2792	0.2568	0.3128	0.2803	0.2861
sp|Q88MR4|CAPP_PSEPK	IAFLQAELK	30	0.0397	0.0423	0.0376	0.0337	0.0421	0.0484	0.0326	0.0318	0.0298	0.0268	0.0328	0.0294	0.0387	0.0549	0.0426	0.0648	0.0778	0.0864	0.0535	0.0544	0.0504	0.0489	0.064	0.0683	0.0472	0.0427	0.0487	0.0599	0.0567	0.0437
sp|Q88MR4|CAPP_PSEPK	YDAIAGQLAAQDHR	30	0.0629	0.0447	0.0957	0.1237	0.0737	0.06	0.0304	0.0554	0.0676	0.0995	0.0874	0.0697	0.088	0.0752	0.0751	0.115	0.1334	0.1149	0.1446	0.1047	0.0893	0.1608	0.1488	0.1271	0.0724	0.0977	0.1441	0.0917	0.0892	0.0966
sp|Q88NF9|MQO2_PSEPK	AIEINEAFQISR	30	0.051	0.0435	0.0326	0.0274	0.0499	0.0671	0.1643	0.152	0.0449	0.038	0.1094	0.0952	0.3395	0.3995	0.3205	0.0339	0.0398	0.0462	0.2816	0.2269	0.2201	0.3106	0.2633	0.2953	0.2282	0.1395	0.2031	0.2412	0.2333	0.352
sp|Q88NF9|MQO2_PSEPK	FLFIGAGGGALK	30	0.034	0.0287	0.0227	0.0203	0.0506	0.0541	0.0962	0.1038	0.0394	0.0393	0.0806	0.0754	0.2036	0.2319	0.1969	0.021	0.0316	0.0272	0.2411	0.1708	0.2548	0.1996	0.1805	0.2076	0.1424	0.1212	0.159	0.1576	0.187	0.1709
sp|Q88NF9|MQO2_PSEPK	VILFGPFATFSTK	30	0.0572	0.0458	0.0313	0.0335	0.08	0.0812	0.165	0.1497	0.0653	0.0628	0.1294	0.121	0.3643	0.3371	0.2915	0.0324	0.0487	0.0449	0.3963	0.2839	0.3854	0.3104	0.2397	0.2943	0.2139	0.1986	0.212	0.2407	0.2753	0.2725
sp|Q88PU7|MQO1_PSEPK	ISADNDAALDLAESSPAAK	30	0.9741	0.8805	1.3452	0.8743	0.9841	1.0189	1.2063	1.1067	1.0932	1.1715	0.9358	1.1627	1.1108	0.8237	1.0338	0.3387	0.3088	0.5038	0.6854	0.7295	1.0651	0.9649	0.8132	0.8753	0.8747	1.2133	1.445	1.0765	0.9478	0.9673
sp|Q88PU7|MQO1_PSEPK	TLATDAALYHK	30	1.7419	1.621	2.2726	1.8011	1.9448	2.4395	1.8561	2.3238	2.4522	2.2285	1.9262	2.1887	2.2587	2.0818	2.4027	0.8407	0.8234	0.9092	1.6603	1.427	2.022	1.8258	2.0816	1.985	2.0699	2.1368	2.7801	2.1047	2.5084	1.8115
sp|Q88PU7|MQO1_PSEPK	TSLLFGPYAGFTTK	30	0.5761	0.5306	0.6063	0.5632	0.6168	0.6685	0.5943	0.6204	0.5937	0.6028	0.5923	0.6615	0.6445	0.7322	0.6934	0.2444	0.2786	0.2953	0.4997	0.4612	0.5947	0.5632	0.5422	0.5037	0.7229	0.6678	0.7771	0.6633	0.6401	0.5511
sp|Q88Q44|MDH_PSEPK	ILPAVAILEGEYGR	30	0.0078	0.0092	0.0112	0.0101	0.0094	0.0162	0.0074	0.0123	0.008	0.0101	0.0114	0.01	0.0133	0.0143	0.0087	0.0647	0.0671	0.0745	0.0152	0.0274	0.0247	0.0132	0.0359	0.0299	0.0088	0.0148	0.0136	0.0195	0.0147	0.0102
sp|Q88QC7|SPEA_PSEPK	FPDILQDR	30	0.1478	0.1179	0.1774	0.1383	0.1534	0.1539	0.2137	0.2052	0.2134	0.2109	0.1839	0.2439	0.2028	0.2187	0.2357	0.1953	0.2124	0.2393	0.2069	0.1636	0.2026	0.1862	0.214	0.2376	0.2014	0.2298	0.2595	0.2158	0.2296	0.212
sp|Q88QC7|SPEA_PSEPK	YVHLSPEELMTHYR	30	0.1286	0.1307	0.1485	0.1384	0.1533	0.1749	0.18	0.2233	0.2146	0.204	0.2181	0.234	0.168	0.1972	0.1829	0.1797	0.206	0.2258	0.1834	0.153	0.1837	0.2259	0.2003	0.2022	0.2206	0.2035	0.2657	0.2424	0.2479	0.1989
sp|Q88QD4|AROQ1_PSEPK	EPGHYGAVTLAQINQDLEQR	30	0.2997	0.2392	0.3658	0.2818	0.2548	0.3064	0.3257	0.3107	0.2765	0.3441	0.3296	0.292	0.3913	0.3751	0.414	0.3792	0.4861	0.5945	0.3419	0.3056	0.401	0.3473	0.4114	0.4404	0.3584	0.3988	0.4216	0.3979	0.4196	0.3875
sp|Q88QD4|AROQ1_PSEPK	LALESALEQLAANAQPK	30	0.2838	0.2273	0.3091	0.2736	0.2888	0.2906	0.2712	0.2945	0.2974	0.272	0.2652	0.313	0.3144	0.2934	0.3648	0.3937	0.4339	0.5032	0.3039	0.2768	0.3399	0.3115	0.3594	0.3098	0.3062	0.3765	0.3605	0.3613	0.369	0.3235
sp|Q88QX8|MASZ_PSEPK	FALNAANAR	30	0.8781	0.7794	1.2572	1.1323	0.8596	0.8967	0.3784	0.4672	0.3584	0.3798	0.3724	0.4299	0.4027	0.4154	0.5209	0.4667	0.5468	0.6367	0.5523	0.5355	0.5654	0.5399	0.6206	0.5696	0.4498	0.4676	0.5333	0.6592	0.5809	0.586
sp|Q88QX8|MASZ_PSEPK	VVFINTGFLDR	30	1.8587	1.611	2.4344	2.3811	1.8072	1.9272	0.8627	0.7752	0.7452	0.7532	0.7949	0.7246	0.8029	0.8561	0.6578	0.6415	1.1125	0.893	1.1372	1.0985	1.0903	1.0279	0.8137	1.0289	0.8168	0.6567	0.7147	1.068	0.9126	1.0546
sp|Q88R42|HIS4_PSEPK	AGVSYVIIGTK	30	0.2681	0.2526	0.3291	0.3228	0.3443	0.3558	0.4056	0.4457	0.4621	0.4313	0.436	0.4251	0.4025	0.4509	0.3904	0.1676	0.1966	0.1906	0.3289	0.2857	0.3752	0.3335	0.3075	0.321	0.3669	0.3863	0.3826	0.4044	0.3783	0.3557
sp|Q88R42|HIS4_PSEPK	IPVIASGGIHNLGDIK	30	0.4801	0.4922	0.7443	0.6412	0.7077	0.7894	0.8266	0.9848	0.9317	0.865	0.8587	1.0224	0.9333	0.9362	0.906	0.4724	0.3705	0.5112	0.8612	0.6032	1.1089	0.8599	0.8183	0.8517	0.9968	1.0542	1.2769	1.021	1.0226	0.9154
sp|Q88R42|HIS4_PSEPK	SLETIEHYVK	30	0.2785	0.2898	0.4278	0.38	0.4656	0.4597	0.5309	0.5339	0.5113	0.5348	0.535	0.5757	0.5351	0.4466	0.5828	0.223	0.2324	0.2393	0.3503	0.4038	0.3655	0.4791	0.44	0.4585	0.4614	0.5183	0.6198	0.5839	0.5181	0.4822
sp|Q88R44|HIS5_PSEPK	GHYGVDFAAALADGSR	30	0.4919	0.4344	0.4817	0.4719	0.534	0.5581	0.5862	0.6634	0.53	0.5721	0.7141	0.6412	0.6435	0.6619	0.5298	0.3777	0.3479	0.3887	0.5619	0.4695	0.6241	0.7018	0.682	0.5363	0.5985	0.6585	0.7064	0.6861	0.6235	0.6157
sp|Q88R44|HIS5_PSEPK	VLVTSDASVIR	30	0.685	0.7014	0.819	0.659	0.8613	0.8291	1.0374	0.9791	0.9133	0.9709	0.8714	1.15	0.9767	1.0513	1.0928	0.5922	0.5842	0.6939	0.8939	0.8024	1.0282	0.8729	1.0083	0.986	1.098	1.0657	1.3063	0.9313	1.1056	1.1093
sp|Q88R44|HIS5_PSEPK	VVFPGVGAIR	30	0.0534	0.046	0.0738	0.071	0.0838	0.0929	0.0671	0.0747	0.0806	0.0838	0.0828	0.0959	0.1938	0.2043	0.1467	0.0664	0.1247	0.1272	0.1435	0.1697	0.1521	0.1748	0.1002	0.1584	0.1948	0.1235	0.2078	0.1288	0.2053	0.1936
tr|Q88C17|Q88C17_PSEPK	IIDSTGALSLPQVPK	30	0.0542	0.0581	0.0643	0.0549	0.0648	0.072	0.0674	0.0589	0.0672	0.0554	0.058	0.068	0.0901	0.0812	0.0751	0.0851	0.1098	0.1198	0.068	0.0961	0.0803	0.0803	0.0959	0.0849	0.0897	0.0836	0.0817	0.0904	0.0977	0.0654
tr|Q88C17|Q88C17_PSEPK	SYDVVIIGGGPGGYNAAIR	30	0.1149	0.1114	0.0745	0.112	0.1299	0.1232	0.1424	0.0838	0.1285	0.1074	0.1319	0.1071	0.1185	0.1091	0.0546	0.0594	0.2034	0.1125	0.1307	0.1095	0.1302	0.1269	0.0977	0.13	0.086	0.0549	0.063	0.1044	0.0889	0.0886
tr|Q88C32|Q88C32_PSEPK	ALKPITGQDVQDK	30	0.0251	0.0314	0.043	0.032	0.0313	0.029	0.0376	0.0215	0.0308	0.0275	0.0263	0.0291	0.0348	0.0272	0.0413	0.0371	0.036	0.0361	0.0169	0.025	0.0329	0.0344	0.0401	0.0359	0.0283	0.0311	0.0348	0.0418	0.0282	0.0338
tr|Q88C32|Q88C32_PSEPK	FANALLEPVWR	30	0.0201	0.0142	0.0234	0.0124	0.0184	0.0193	0.0154	0.0189	0.0157	0.0166	0.0123	0.017	0.0207	0.0285	0.0222	0.0214	0.0194	0.0266	0.0186	0.018	0.0134	0.0211	0.0274	0.0166	0.0147	0.0151	0.0223	0.026	0.022	0.0217
tr|Q88C32|Q88C32_PSEPK	IGGQEVPAYYFEK	30	0.0188	0.021	0.0248	0.0229	0.0233	0.0289	0.0225	0.0203	0.0181	0.0209	0.0172	0.0262	0.0257	0.0265	0.0306	0.023	0.0252	0.0349	0.0232	0.0268	0.0326	0.0278	0.0272	0.0276	0.0272	0.028	0.0306	0.0293	0.0267	0.0249
tr|Q88C36|Q88C36_PSEPK	AFGSAEVFLEK	30	0.3324	0.2715	0.3311	0.2959	0.3265	0.3986	0.8168	0.7895	0.8447	0.8317	0.8516	0.9556	0.817	0.8467	0.8605	0.3499	0.3719	0.4373	0.5763	0.5341	0.5622	0.6509	0.588	0.5446	1.0368	0.9207	0.9623	0.7201	0.6712	0.7094
tr|Q88C36|Q88C36_PSEPK	LIEIAPSPQLTPEQR	30	0.3592	0.3025	0.4072	0.3683	0.3656	0.4207	0.9055	0.9449	1.031	1.0165	1.0504	1.0648	0.9372	0.8837	1.0892	0.4381	0.4181	0.521	0.6565	0.5484	0.6404	0.7075	0.7144	0.6345	1.0276	1.2296	1.1705	0.9015	0.7986	0.7976
tr|Q88C36|Q88C36_PSEPK	VQVEHTITEEITGIDIVR	30	1.3638	1.0523	0.9576	0.8796	0.7274	1.2918	3.301	2.9563	3.0923	2.0096	3.8614	3.1731	3.1416	2.7885	1.533	0.7723	1.1506	1.1513	2.0764	1.536	1.322	2.3141	1.6296	2.0288	2.8954	2.0604	1.5098	2.1257	0.9129	2.534
tr|Q88C37|Q88C37_PSEPK	IHVTDTILR	30	3.5733	2.4731	3.2383	3.0153	3.8056	3.6659	8.1296	8.124	7.7467	8.3664	7.404	8.6714	8.9533	8.1535	9.818	3.9262	4.4805	4.8183	6.0318	5.0893	7.2876	5.9265	6.1317	5.8434	10.2829	9.6885	11.7659	7.1014	7.5494	6.5853
tr|Q88C37|Q88C37_PSEPK	LYLQGGYGK	30	2.3195	2.2138	3.1185	2.3965	2.6147	3.7399	6.4108	7.0954	6.917	6.5578	7.2906	7.7656	6.0384	7.3134	6.9997	3.5254	3.4856	3.5106	4.8542	4.3858	4.0908	4.9779	4.9225	3.9743	8.4681	8.3274	7.2431	6.2539	5.3534	5.4334
tr|Q88CU5|Q88CU5_PSEPK	LITVVSDAVAK	30	11.57	9.7248	12.83	11.3361	13.2412	13.6032	12.8306	12.8884	12.3105	12.4841	12.091	13.254	11.9878	13.9621	13.1359	7.0129	7.3779	9.5696	12.7475	12.3982	13.3228	12.9837	13.8041	13.5177	12.9733	12.5311	15.3994	15.5853	14.3476	12.7597
tr|Q88CU5|Q88CU5_PSEPK	LSVELSKPTATAR	30	5.2931	4.5306	6.1135	6.2404	5.5309	5.6835	5.6285	6.2104	5.8256	6.0975	5.5277	6.0183	6.0914	5.9838	6.6424	3.6601	4.0594	4.5732	5.7299	5.8982	6.3486	6.2662	6.6802	6.4842	6.4524	6.2531	7.4549	7.8438	7.9403	5.9801
tr|Q88CU5|Q88CU5_PSEPK	SDYPNQVNNVLGFPFIFR	30	0.649	0.6185	0.6726	0.7725	0.7398	0.6965	0.7471	0.6183	0.8098	0.7384	0.8262	0.6853	0.7029	0.6414	0.5338	0.2618	0.5225	0.3546	0.7596	0.6729	0.6623	0.6643	0.5023	0.6635	0.6413	0.5459	0.508	0.7089	0.5999	0.6453
tr|Q88D62|Q88D62_PSEPK	FEAYNWQVIR	30	0.9997	0.8049	0.9608	0.9729	0.9954	1.2014	0.964	1.0545	1.0172	1.0227	1.0262	1.0739	1.1709	1.2001	0.9049	0.7142	0.944	0.96	0.9765	0.9357	1.0489	1.0484	1.0323	1.0817	1.1433	1.0079	1.1163	1.1762	1.1028	1.0174
tr|Q88D62|Q88D62_PSEPK	GVEANDASGNYVFYGVR	30	0.4338	0.2273	0.3475	0.2619	0.2288	0.3816	0.3658	0.3419	0.3143	0.2588	0.5013	0.4621	0.4564	0.5619	0.5419	0.2712	0.3184	0.444	0.4401	0.4085	0.2776	0.4665	0.4491	0.3857	0.4779	0.5366	0.3004	0.4933	0.2197	0.516
tr|Q88D62|Q88D62_PSEPK	IAIEAAHADFWYK	30	0.233	0.1147	0.1427	0.1364	0.1175	0.1679	0.2078	0.1929	0.1285	0.1195	0.2258	0.2027	0.2018	0.2563	0.1759	0.1075	0.1624	0.1482	0.2033	0.2162	0.1206	0.2093	0.156	0.1394	0.2254	0.18	0.1116	0.2454	0.1042	0.2405
tr|Q88D67|Q88D67_PSEPK	FTKPPTGDVLAIDR	30	0.9343	0.8165	1.0137	0.8996	0.9902	1.0003	0.884	1.0152	0.955	0.9311	0.9126	1.0223	0.9708	1.1113	1.0711	0.9908	0.9308	1.1374	0.9594	0.9805	1.0862	1.0203	1.1948	1.0594	1.0896	1.1165	1.3171	1.2024	1.2019	0.9783
tr|Q88D67|Q88D67_PSEPK	TDSPVIVQASAGAR	30	0.1083	0.1145	0.1428	0.1609	0.1533	0.173	0.1061	0.1395	0.1247	0.1306	0.1261	0.1584	0.2615	0.2833	0.238	0.1626	0.2967	0.345	0.2329	0.3096	0.2869	0.3172	0.2001	0.3275	0.2736	0.1925	0.3614	0.2109	0.376	0.3116
tr|Q88D67|Q88D67_PSEPK	TQVDALAIAIGTSHGAYK	30	1.0666	0.9155	1.0872	1.2452	1.2421	1.1342	1.0032	1.0592	1.1503	1.021	1.1167	1.0008	1.1043	1.1422	0.9832	0.8821	1.0647	1.2026	0.9916	1.136	1.2916	1.2735	1.0479	1.2033	1.0565	1.0246	1.091	1.1905	1.2048	1.1225
tr|Q88DY8|Q88DY8_PSEPK	HSHSYVESLPDFIK	30	0.534	0.4667	0.5669	0.5389	0.6172	0.6537	0.5191	0.5906	0.5454	0.4958	0.5252	0.6083	0.5506	0.6108	0.4768	0.4442	0.4514	0.5192	0.529	0.5416	0.6426	0.5971	0.635	0.5461	0.5005	0.6258	0.7463	0.672	0.6975	0.6841
tr|Q88DY8|Q88DY8_PSEPK	IIHIDIDPASISK	30	0.305	0.2764	0.3678	0.3313	0.3528	0.3771	0.3235	0.3366	0.3188	0.3221	0.3199	0.3534	0.3222	0.3134	0.3521	0.2191	0.2175	0.2683	0.3252	0.2834	0.3279	0.3113	0.319	0.3118	0.3598	0.3858	0.4155	0.3719	0.354	0.3232
tr|Q88DY8|Q88DY8_PSEPK	MELLSGAEMVVR	30	0.5126	0.4477	0.5956	0.6211	0.6252	0.7151	0.5733	0.6138	0.5023	0.5111	0.5637	0.5749	0.5421	0.4875	0.4456	0.2739	0.37	0.3356	0.5838	0.5046	0.5583	0.5328	0.4013	0.5144	0.5235	0.4528	0.6309	0.5103	0.5524	0.5102
tr|Q88E12|Q88E12_PSEPK	TIKPGPYPWR	30	2.4187	2.2454	2.6583	2.3518	2.3609	2.3962	0.0372	0.0202	0.0149	0.015	0.0191	0.0185	0.0162	0.0171	0.0162	0.0386	0.0445	0.039	0.0095	0.0096	0.0111	0.0132	0.0153	0.0173	0.019	0.0204	0.0206	0.0179	0.0175	0.0144
tr|Q88E12|Q88E12_PSEPK	YLAPLDPNFGGVGR	30	3.9045	3.3775	3.7593	3.4607	3.3669	3.7469	0.0525	0.0227	0.0193	0.0194	0.0201	0.0248	0.0221	0.0232	0.0257	0.0433	0.0602	0.0616	0.0212	0.0165	0.0174	0.0191	0.0246	0.021	0.0227	0.0242	0.0285	0.0237	0.0183	0.0215
tr|Q88E13|Q88E13_PSEPK	GINIHLHTR	30	5.5872	5.1534	6.1889	5.7372	6.0397	6.3011	0.0811	0.0445	0.0431	0.0493	0.0686	0.1017	0.0367	0.0443	0.0432	0.0853	0.1102	0.1056	0.0304	0.0238	0.0226	0.042	0.0464	0.0358	0.0323	0.0429	0.0519	0.0456	0.0295	0.0219
tr|Q88E31|Q88E31_PSEPK	LLPVYDQLLNR	30	0.032	0.0237	0.0265	0.0204	0.0204	0.0274	0.0598	0.0562	0.0521	0.0425	0.0594	0.0781	0.1697	0.197	0.1129	0.0224	0.0359	0.0362	0.0822	0.1865	0.1731	0.2006	0.1819	0.1721	0.1883	0.1321	0.1703	0.1993	0.2398	0.1266
tr|Q88E31|Q88E31_PSEPK	TLGLLHEAHER	30	0.0581	0.0623	0.0683	0.0653	0.0551	0.0621	0.1402	0.1529	0.1305	0.1273	0.1389	0.154	0.326	0.2798	0.3139	0.0666	0.059	0.0594	0.1271	0.2902	0.3373	0.3156	0.3762	0.28	0.3567	0.3806	0.3469	0.3943	0.4629	0.1944
tr|Q88E31|Q88E31_PSEPK	VLSLGLVDGR	30	0.2107	0.1852	0.1702	0.1736	0.1609	0.1651	0.3812	0.4344	0.4358	0.3984	0.4457	0.4489	1.0116	1.0005	1.038	0.1906	0.1902	0.1908	0.3998	0.9334	1.1242	0.9415	1.2046	0.9551	1.101	1.1655	1.1203	1.264	1.4057	0.5644
tr|Q88EH7|Q88EH7_PSEPK	GFAFVGPAFTDAK	30	0.321	0.2777	0.4092	0.4282	0.4318	0.4172	0.3729	0.4066	0.4366	0.4819	0.4005	0.4882	0.5247	0.5401	0.6149	0.7808	0.886	0.9957	0.5574	0.6912	0.6344	0.5609	0.8557	0.6039	0.6207	0.6082	0.535	0.6167	0.5437	0.5552
tr|Q88EH7|Q88EH7_PSEPK	IGIEAAYPPFAFK	30	0.1531	0.1477	0.2302	0.2074	0.2207	0.2234	0.1907	0.2292	0.2218	0.2232	0.216	0.2462	0.2938	0.3004	0.3352	0.4268	0.5003	0.5385	0.3416	0.3913	0.35	0.3217	0.4403	0.3589	0.3803	0.2874	0.2878	0.3279	0.3102	0.2887
tr|Q88EH7|Q88EH7_PSEPK	LDGTVADATLLEDGFLK	30	0.3556	0.3475	0.5452	0.4581	0.4678	0.546	0.4575	0.5174	0.4457	0.5815	0.4653	0.4892	0.6111	0.5149	0.6946	0.807	0.7812	1.0698	0.7723	0.7885	0.6863	0.6676	1.0832	0.8516	0.6355	0.7728	0.4995	0.8112	0.5564	0.618
tr|Q88EI3|Q88EI3_PSEPK	LAAGTLVVDPLTAK	30	0.0661	0.0594	0.0848	0.0794	0.0995	0.0946	0.087	0.0822	0.0797	0.0784	0.0776	0.0912	0.1412	0.1399	0.1415	0.0746	0.084	0.1121	0.1289	0.1236	0.1201	0.1299	0.1727	0.1409	0.1369	0.1305	0.1521	0.1205	0.1303	0.1228
tr|Q88EI3|Q88EI3_PSEPK	SSDLPALIELAR	30	0.0762	0.0582	0.0757	0.0755	0.0837	0.0878	0.0948	0.1062	0.096	0.0941	0.0871	0.1014	0.141	0.1297	0.1497	0.0821	0.0891	0.1059	0.1367	0.1282	0.1286	0.1338	0.1906	0.1549	0.1431	0.1418	0.1683	0.1474	0.1451	0.1394
tr|Q88EI3|Q88EI3_PSEPK	STGTTGLTTLPANEER	30	0.1655	0.1798	0.1804	0.173	0.1865	0.2413	0.2351	0.2682	0.2276	0.3118	0.2675	0.34	0.403	0.3254	0.3761	0.2276	0.2309	0.298	0.3456	0.35	0.3644	0.3105	0.4527	0.4059	0.3139	0.3291	0.3712	0.3503	0.3227	0.3779
tr|Q88EP9|Q88EP9_PSEPK	LDIGQSVTWK	30	0.0105	0.0077	0.0062	0.0128	0.0128	0.0168	0.0101	0.0139	0.0115	0.009	0.0094	0.0114	0.034	0.036	0.0369	0.0556	0.0585	0.0671	0.0395	0.0378	0.0602	0.0607	0.0557	0.0521	0.0397	0.0463	0.0383	0.0524	0.0554	0.0439
tr|Q88EP9|Q88EP9_PSEPK	LEADQVLVAVGR	30	0.0546	0.06	0.0642	0.0326	0.0594	0.063	0.0432	0.0602	0.0496	0.033	0.0518	0.0471	0.1964	0.2317	0.2276	0.1207	0.1626	0.2345	0.149	0.1423	0.1183	0.1706	0.2069	0.3024	0.2003	0.1568	0.2464	0.249	0.2586	0.3211
tr|Q88EZ9|Q88EZ9_PSEPK	APILNLTPNLNTAR	30	0.0286	0.0194	0.0216	0.0145	0.0225	0.0244	0.0153	0.0244	0.0222	0.0251	0.0206	0.0242	0.0139	0.017	0.0231	0.0333	0.0445	0.0519	0.0138	0.0151	0.0132	0.0156	0.0166	0.0223	0.0196	0.0252	0.0186	0.0266	0.0177	0.0135
tr|Q88EZ9|Q88EZ9_PSEPK	ILATLGPAINGIDDIR	30	0.0136	0.0142	0.0188	0.0132	0.0152	0.0128	0.0136	0.0155	0.0142	0.017	0.0114	0.0145	0.016	0.0131	0.0121	0.0201	0.0287	0.029	0.0128	0.0103	0.0092	0.0123	0.0182	0.0132	0.019	0.0198	0.0144	0.0137	0.0131	0.0119
tr|Q88F66|Q88F66_PSEPK	NPIGALQQDQR	30	0.0314	0.0187	0.0264	0.0164	0.0208	0.0306	0.0237	0.0321	0.0304	0.0488	0.0196	0.0532	0.0449	0.0609	0.0578	0.0214	0.0181	0.0188	0.0689	0.034	0.0456	0.0403	0.055	0.0508	0.052	0.0394	0.0637	0.035	0.0463	0.0498
tr|Q88FA4|Q88FA4_PSEPK	IFILHADHEQNASTSTVR	30	3.8388	3.2656	4.3124	4.2118	3.9894	5.2628	2.3295	2.4189	2.1651	2.0278	2.4898	2.4727	2.6262	2.6938	2.387	1.9087	2.3704	2.6067	2.521	2.4061	2.6407	3.2965	2.7125	2.2846	2.9126	2.2401	3.0736	3.1452	2.5281	2.1123
tr|Q88FA4|Q88FA4_PSEPK	LEEIALTDPYFIER	30	4.3	3.7945	4.8519	4.7964	4.5009	4.7414	2.6484	2.4479	2.5837	2.7542	2.5903	2.7336	2.8717	2.3478	2.4997	1.6453	2.1621	2.5078	2.6996	2.6506	2.8817	2.5824	2.2987	2.9442	2.8729	2.5792	3.0908	2.7882	2.6472	2.6254
tr|Q88FA4|Q88FA4_PSEPK	SLYPNVDFYSGIILK	30	2.3381	2.3172	2.4886	3.501	3.6235	2.9967	1.5562	1.5681	1.7696	1.7617	1.7112	1.2335	2.0701	1.8938	1.0523	0.8655	2.3609	1.2281	1.8483	2.1157	2.6412	2.3127	0.9802	2.7766	1.9294	1.2336	1.9542	1.3671	1.7583	1.4555
tr|Q88FA5|Q88FA5_PSEPK	ACLTSPLAK	30	0.1322	0.0491	0.0621	0.0522	0.0477	0.0687	0.0277	0.0223	0.0247	0.0179	0.0267	0.0259	0.083	0.0825	0.1561	0.1193	0.1427	0.0822	0.066	0.174	0.0676	0.0438	0.0357	0.0438	0.2415	0.1342	0.0944	0.0438	0.0424	0.0594
tr|Q88FA5|Q88FA5_PSEPK	SLGSEEGFGEVK	30	0.0742	0.0707	0.1199	0.0701	0.0986	0.0832	0.0425	0.0329	0.0344	0.0629	0.0363	0.0319	0.1269	0.1155	0.1548	0.0663	0.1632	0.1292	0.156	0.1499	0.1387	0.145	0.0618	0.1477	0.1535	0.0991	0.1892	0.0652	0.0866	0.1262
tr|Q88FA5|Q88FA5_PSEPK	SQRPVNLDLR	30	3.1806	3.3684	3.4514	3.3145	3.3768	4.1775	1.3164	1.5586	1.5525	1.3376	1.4551	1.5924	1.7194	1.5846	1.5809	1.3023	1.6462	1.6049	1.4225	1.4563	1.578	1.5773	1.722	1.4292	1.6189	1.4684	1.8427	1.4677	1.6092	1.6367
tr|Q88FA6|Q88FA6_PSEPK	MVTNVTNLSR	30	1.9837	1.8014	2.0595	1.9526	1.8383	2.1323	0.7018	0.7112	0.6355	0.6511	0.6989	0.7221	0.6674	0.697	0.6435	0.477	0.5185	0.5524	0.6774	0.5437	0.5456	0.5897	0.551	0.5388	0.7417	0.6684	0.8744	0.6173	0.5765	0.6425
tr|Q88FA6|Q88FA6_PSEPK	SGLYDWMAQR	30	0.6922	0.5233	0.7008	0.6684	0.6489	0.8537	0.2546	0.3103	0.2908	0.2416	0.3055	0.308	0.4449	0.352	0.4097	0.2644	0.3691	0.3723	0.3791	0.369	0.4779	0.356	0.2548	0.3961	0.4838	0.3807	0.5905	0.3761	0.3789	0.3405
tr|Q88FA7|Q88FA7_PSEPK	AGTTFLNEYYAVDLVK	30	3.011	2.5175	2.4258	2.5397	2.4729	2.8946	1.3962	1.0632	1.1593	1.1337	1.478	1.0324	1.068	0.9313	0.8151	0.4343	0.8423	0.6302	1.021	0.8797	0.6008	0.8312	0.5619	0.6506	0.8871	0.6432	0.6585	0.712	0.5495	0.8918
tr|Q88FA7|Q88FA7_PSEPK	LDHLGEEVLHSR	30	2.7102	2.6731	3.5923	2.8151	3.2471	3.0714	1.3257	1.5682	1.4484	1.243	1.2221	1.4777	1.1869	1.2139	1.4542	1.0582	1.0147	1.2991	1.1736	1.1772	1.2386	1.0933	1.2839	1.1787	1.3231	1.4241	1.5669	1.3588	1.3343	1.2058
tr|Q88FA7|Q88FA7_PSEPK	TGHALLHTLYQGNLK	30	2.4555	2.2117	2.953	2.7195	2.4936	2.9358	1.1796	1.0369	1.0952	0.7662	1.0913	1.1445	0.9204	1.1193	0.9775	0.7787	0.7303	0.9498	0.8125	0.9733	0.6885	0.8727	0.9354	0.7948	1.0517	1.2702	0.8267	1.1476	0.7856	0.9382
tr|Q88FA8|Q88FA8_PSEPK	FLGPAALLQAYR	30	0.4586	0.3293	0.4759	0.4067	0.3875	0.4802	0.163	0.1808	0.1623	0.1485	0.2066	0.2199	0.3504	0.421	0.3184	0.1931	0.3616	0.3558	0.316	0.3935	0.2223	0.3023	0.1766	0.2254	0.4989	0.2948	0.2854	0.2213	0.2247	0.3633
tr|Q88FA8|Q88FA8_PSEPK	LASLDDPFSVFR	30	5.3241	4.1502	5.1396	4.3384	4.0116	5.0884	1.9577	2.0683	1.8243	1.7687	2.0707	2.3087	2.1554	2.2259	2.3792	1.6882	1.8408	2.0297	2.0431	2.0266	1.4799	1.8284	1.9173	1.4129	2.5343	2.4541	1.9276	2.3233	1.6999	2.1002
tr|Q88FA8|Q88FA8_PSEPK	VKPFLQNDTPAPAIER	30	5.6766	4.9636	6.2711	5.5494	5.6411	6.243	2.6224	2.4093	2.5532	2.4873	2.5089	2.6965	2.2894	2.276	2.4744	1.8565	1.8	2.0923	2.1179	2.0346	2.1813	2.0982	2.2968	2.0365	2.1876	2.546	2.885	2.1793	2.3403	2.0324
tr|Q88FA9|Q88FA9_PSEPK	DASTYIPLQNLFPGQPR	30	2.7958	2.1361	2.8246	2.412	2.1389	2.8584	2.1294	2.2846	2.1674	1.9438	2.5112	2.3312	1.8799	2.0793	2.192	1.5003	1.6134	1.8383	1.9029	1.6912	1.4967	1.737	1.7129	1.5611	2.1313	1.9868	1.8426	1.8845	1.5356	2.0155
tr|Q88FA9|Q88FA9_PSEPK	TIGAEFTHIVDSEQR	30	3.4369	2.7103	3.7175	3.0381	3.1757	3.8466	3.0405	2.7456	2.911	2.6459	2.7533	3.0791	2.4984	2.4621	2.6704	1.6927	1.8554	2.165	2.3153	2.0029	1.7071	2.0676	2.1919	1.7635	2.3206	2.4967	2.2195	2.2448	1.7487	2.3014
tr|Q88FB0|Q88FB0_PSEPK	EAVTFLVTIK	30	6.0405	5.3039	4.6524	6.4749	4.7692	5.4169	5.5021	4.4625	4.8848	3.9003	6.5233	3.8386	3.804	3.5451	2.2741	1.3965	3.7012	1.6528	3.7138	4.0582	2.1029	3.6659	1.5725	2.6218	2.7853	2.1039	1.5277	2.4948	1.5511	3.2025
tr|Q88FB0|Q88FB0_PSEPK	LAEENGIDLATVAGTGK	30	0.9151	0.8947	1.0151	0.974	0.9633	1.0638	0.8856	0.8966	0.8669	0.8224	0.8057	0.8926	0.8496	0.8032	0.6905	0.5089	0.674	0.806	0.8564	0.7967	0.7722	0.7532	0.7327	0.8054	0.838	0.74	1.0177	0.6691	0.7041	0.9252
tr|Q88FB1|Q88FB1_PSEPK	ESFNVHGISTGEVK	30	6.6183	5.5801	6.3583	6.1344	6.4567	6.4437	5.4648	5.1841	5.1801	5.9029	5.3994	6.1659	5.5469	4.2745	4.9842	3.6587	3.9345	4.5213	4.5632	4.3479	4.0612	4.4011	4.817	4.1774	4.2704	4.3077	5.8857	4.6949	5.2935	4.5686
tr|Q88FB1|Q88FB1_PSEPK	FDVVVIGAGPGGYVAAIK	30	0.6906	0.7477	0.7164	1.0008	0.9566	0.7956	1.3402	0.4559	0.7438	0.6547	0.7928	0.4613	1.1183	0.894	0.3504	0.1419	0.741	0.3869	0.8455	0.8304	0.7479	0.676	0.2029	1.6459	0.7867	0.2808	0.4719	0.366	0.3932	0.9445
tr|Q88FB1|Q88FB1_PSEPK	NLTGGVATLFK	30	3.8664	3.588	4.732	4.0175	4.0912	4.9535	3.6772	3.8743	3.1265	3.1555	3.7489	3.9802	3.1308	3.5068	3.6816	2.6	2.9239	3.0027	3.3116	2.6041	3.5019	2.7027	3.3943	2.973	3.3794	3.0467	3.9025	3.1577	3.1944	3.2884
tr|Q88FB3|Q88FB3_PSEPK	DSILEAAFGGIK	30	7.3793	5.965	8.643	7.5785	7.6257	8.5721	6.139	6.4281	6.1939	6.3376	6.5774	7.194	6.4653	5.9994	6.3353	4.9946	6.1204	6.97	6.6187	5.3441	4.0473	5.0782	4.1123	4.2814	7.4362	6.175	6.454	4.4406	4.8351	6.3616
tr|Q88FB3|Q88FB3_PSEPK	FAALQDAGVK	30	8.0716	6.9919	9.2891	8.0313	8.5143	8.5546	7.5689	7.6454	7.0206	7.2637	7.5534	8.3483	5.1627	5.2283	6.2116	5.4436	5.3999	5.8761	5.8457	4.2767	4.5286	4.0557	4.6809	5.1005	5.4949	5.6155	6.9058	4.9721	4.5204	5.4141
tr|Q88FB3|Q88FB3_PSEPK	GGTTHLGLPVFNTVK	30	5.1823	4.9701	6.5785	5.9888	6.5992	6.867	4.888	5.6701	5.4002	5.2771	5.2569	5.5406	3.7957	4.237	4.6013	3.7833	3.964	4.694	4.0886	3.0716	3.2143	3.5614	3.5123	3.4548	4.0724	4.1958	5.005	3.3008	3.6917	4.1904
tr|Q88FI0|Q88FI0_PSEPK	GSVQPEHTFAR	30	3.1297	3.4886	8.6062	6.9006	3.3023	3.4572	0.355	0.2738	0.2984	0.3087	0.2577	0.2884	0.7594	0.6662	0.8612	0.5014	0.5083	0.6643	0.5785	0.6149	0.7313	0.7002	0.7593	0.9374	0.9842	0.7528	0.7896	0.695	0.6045	0.6067
tr|Q88FI0|Q88FI0_PSEPK	LAADVSGVPTIILAR	30	4.1001	3.6101	9.134	8.4037	4.1408	4.586	0.3956	0.3324	0.3263	0.3325	0.2894	0.3346	1.0154	0.9325	1.0124	0.6606	0.6279	0.8196	0.7768	0.7974	0.8619	1.0229	0.9911	1.0104	1.4595	0.865	0.8189	0.939	0.9585	0.7757
tr|Q88FI0|Q88FI0_PSEPK	VLVPTQEAVQK	30	5.2577	4.8646	12.9222	11.161	5.4718	6.1173	0.5263	0.4327	0.4219	0.4258	0.3972	0.4764	1.1288	1.0273	1.3875	0.9001	0.7855	0.9789	0.9006	0.9177	1.0757	1.0608	1.3541	1.3333	1.609	1.0739	1.1753	1.2238	1.058	0.9138
tr|Q88FP6|Q88FP6_PSEPK	AEHGYIHAGPPGAGHYVK	30	0.0223	0.0213	0.0195	0.0218	0.0274	0.0247	0.0206	0.0202	0.0172	0.0219	0.0111	0.0237	0.023	0.0261	0.0213	0.0529	0.0406	0.0514	0.0225	0.0358	0.0346	0.0364	0.0408	0.0278	0.0321	0.028	0.04	0.0385	0.039	0.0271
tr|Q88FP6|Q88FP6_PSEPK	ALAPGVGDIPR	30	0.083	0.0749	0.1055	0.0978	0.1046	0.1036	0.0706	0.0774	0.0686	0.0709	0.069	0.0757	0.1354	0.1407	0.1473	0.2554	0.267	0.2994	0.1725	0.1877	0.184	0.2044	0.2798	0.2334	0.1646	0.151	0.18	0.2229	0.2042	0.1571
tr|Q88FP7|Q88FP7_PSEPK	GAFYDSTGALR	30	0.0393	0.0286	0.0481	0.0253	0.0303	0.03	0.0241	0.0368	0.029	0.0193	0.0266	0.0337	0.0486	0.044	0.056	0.0488	0.0584	0.0972	0.0585	0.0516	0.058	0.0611	0.0627	0.04	0.0649	0.063	0.0503	0.0752	0.0511	0.0644
tr|Q88FP7|Q88FP7_PSEPK	LLMPALYNLSR	30	0.0119	0.0089	0.0132	0.011	0.0143	0.0146	0.0113	0.0112	0.0079	0.011	0.01	0.0102	0.0201	0.0219	0.0233	0.0277	0.0341	0.0366	0.0198	0.0188	0.0231	0.0263	0.0268	0.0252	0.0262	0.0208	0.0258	0.0294	0.0256	0.0203
tr|Q88FP7|Q88FP7_PSEPK	VMIDNWR	30	0.0169	0.0127	0.0197	0.0149	0.0158	0.0234	0.0164	0.0142	0.0127	0.0157	0.0123	0.0225	0.0386	0.0357	0.0327	0.0427	0.0534	0.0533	0.0315	0.0327	0.0254	0.0423	0.051	0.0332	0.0328	0.0371	0.0391	0.0419	0.0391	0.0298
tr|Q88FS2|Q88FS2_PSEPK	GPLTTPVGGGIR	30	0.9022	0.7808	1.0113	0.9059	0.7735	0.9487	0.5242	0.5208	0.4877	0.4661	0.489	0.5299	0.9074	1.0318	1.0516	7.444	7.531	8.042	1.3355	1.6752	1.1718	1.7213	3.0625	1.5742	1.2566	1.0954	1.0933	1.5708	1.1525	1.0357
tr|Q88FS2|Q88FS2_PSEPK	TVTYDFER	30	0.3635	0.3822	0.4745	0.3012	0.3582	0.3868	0.276	0.2829	0.2051	0.2901	0.2571	0.2679	0.4319	0.4067	0.5014	2.6431	3.0099	3.4071	0.6029	0.6419	0.5743	0.6832	1.1542	0.787	0.4219	0.4788	0.5504	0.5901	0.4287	0.4513
tr|Q88FS2|Q88FS2_PSEPK	VNPGSVILSAEMMLR	30	0.154	0.1592	0.2089	0.247	0.2353	0.2235	0.112	0.1057	0.0983	0.1158	0.118	0.1073	0.2704	0.2657	0.1639	0.7899	2.2972	1.8246	0.3869	0.4799	0.3759	0.5065	0.3829	0.6147	0.2767	0.1598	0.3048	0.255	0.2735	0.279
tr|Q88FX5|Q88FX5_PSEPK	IELEVVPQGNLAER	30	1.6882	1.6764	2.3238	2.0891	2.484	2.4163	0.0427	0.0226	0.0182	0.0225	0.0194	0.0218	0.0417	0.0358	0.0252	0.0325	0.0554	0.0715	0.0684	0.0566	0.0391	0.0978	0.0679	0.1092	0.0445	0.0307	0.0488	0.04	0.0487	0.0437
tr|Q88FX5|Q88FX5_PSEPK	VVAVTGAAASSIAK	30	6.1919	4.93	6.1625	5.9173	6.3607	7.573	0.1174	0.0773	0.07	0.0646	0.0604	0.0408	0.0856	0.0811	0.0641	0.1053	0.1517	0.1348	0.1183	0.1181	0.0711	0.1238	0.1856	0.1921	0.0811	0.1182	0.0867	0.1301	0.0953	0.0849
tr|Q88FX5|Q88FX5_PSEPK	WGNLTYR	30	3.0176	2.7635	3.7285	3.2561	3.5757	4.578	0.0647	0.0392	0.0315	0.038	0.0213	0.0317	0.0513	0.0498	0.0566	0.0671	0.0872	0.0939	0.073	0.0732	0.0409	0.0791	0.0888	0.1174	0.0686	0.0501	0.059	0.1029	0.0605	0.0708
tr|Q88G03|Q88G03_PSEPK	ALLPDLLPEEPDALHVLR	30	0.0149	0.0148	0.0164	0.0149	0.0187	0.0192	0.0101	0.0099	0.0096	0.0111	0.0123	0.0126	0.0108	0.0115	0.014	0.0153	0.0188	0.0234	0.0134	0.0107	0.015	0.0176	0.0147	0.0121	0.0135	0.0117	0.019	0.0186	0.0136	0.0094
tr|Q88G03|Q88G03_PSEPK	APELVTYR	30	0.042	0.0398	0.0371	0.0309	0.0411	0.0389	0.0292	0.0309	0.026	0.0263	0.0201	0.0326	0.0399	0.043	0.0518	0.0375	0.0347	0.0434	0.0431	0.0427	0.0264	0.0386	0.0428	0.0316	0.0355	0.0246	0.018	0.0452	0.0354	0.0387
tr|Q88GP7|Q88GP7_PSEPK	GQAAAQPVIQAIAR	30	0.8596	0.7189	1.0583	0.9501	0.9412	1.0609	0.0387	0.0392	0.0333	0.0255	0.0283	0.0281	0.0448	0.0327	0.0306	0.0554	0.0465	0.0643	0.0445	0.0433	0.0364	0.0525	0.0744	0.0569	0.0426	0.0478	0.0445	0.0494	0.0347	0.0348
tr|Q88GQ6|Q88GQ6_PSEPK	LLQAFVDQHR	30	1.2141	1.0982	1.6945	1.4073	1.6013	1.4574	1.6153	1.5459	1.6115	1.5069	1.586	1.6613	1.924	1.9487	2.4062	1.1098	1.3223	1.6133	2.1458	2.0448	2.2617	2.3076	2.1995	2.1246	2.4896	2.02	2.2916	2.5269	1.7715	2.1115
tr|Q88GQ6|Q88GQ6_PSEPK	LYEIIIDDPAEVAR	30	0.4116	0.3621	0.3578	0.4596	0.4605	0.3632	0.4888	0.3258	0.4623	0.3898	0.5042	0.3083	0.5532	0.3603	0.2859	0.1424	0.312	0.2053	0.5771	0.4886	0.468	0.4817	0.2949	0.7135	0.3665	0.3237	0.2441	0.4261	0.2532	0.4164
tr|Q88GQ6|Q88GQ6_PSEPK	NDAFHFNWLLK	30	0.0695	0.0666	0.0796	0.0803	0.0682	0.0769	0.0828	0.0809	0.0755	0.0774	0.1038	0.0662	0.1043	0.1214	0.1005	0.0506	0.1001	0.075	0.1018	0.1306	0.0871	0.1266	0.1081	0.1442	0.1028	0.0814	0.0869	0.1193	0.0992	0.1109
tr|Q88GU4|Q88GU4_PSEPK	GLAFNEK	30	0.0149	0.023	0.0224	0.0183	0.0173	0.0184	0.0175	0.0155	0.0163	0.0187	0.0166	0.015	0.0238	0.0153	0.0209	0.0812	0.098	0.0934	0.021	0.0212	0.0155	0.026	0.0353	0.0335	0.0159	0.0177	0.0259	0.0254	0.0138	0.0241
tr|Q88GU4|Q88GU4_PSEPK	VVAAGVPDAYR	30	0.0282	0.0283	0.0285	0.0384	0.0264	0.0364	0.015	0.011	0.018	0.027	0.0178	0.0235	0.0231	0.0236	0.0307	0.1847	0.2137	0.2627	0.0371	0.0421	0.0346	0.0422	0.058	0.0505	0.0304	0.0291	0.0409	0.0407	0.0365	0.0284
tr|Q88GZ6|Q88GZ6_PSEPK	VADNVQTDMPGGVIR	30	0.2146	0.1779	0.2582	0.1918	0.1827	0.2159	0.0345	0.0261	0.0314	0.0426	0.0425	0.0314	0.0501	0.0362	0.0497	0.102	0.1156	0.1571	0.0367	0.0416	0.0327	0.0541	0.0652	0.0354	0.035	0.031	0.0356	0.0476	0.0361	0.0445
tr|Q88GZ6|Q88GZ6_PSEPK	WAFDPGNPEDR	30	0.2619	0.2479	0.3301	0.2458	0.2532	0.2633	0.0417	0.0545	0.0348	0.043	0.0359	0.0382	0.0511	0.0595	0.0516	0.1524	0.1762	0.2144	0.0595	0.0523	0.0645	0.0712	0.1016	0.0574	0.072	0.0746	0.0898	0.071	0.0617	0.0532
tr|Q88H28|Q88H28_PSEPK	VDLLAQYSPLALR	30	10.2676	5.1206	7.3223	5.1123	3.0864	7.3321	0.0628	0.0112	0.0094	0.0112	0.0246	0.0153	0.0089	0.0097	0.0075	0.0166	0.0132	0.0189	0.0177	0.0143	0.0054	0.0225	0.0192	0.0135	0.0126	0.0128	0.0043	0.0189	0.0043	0.0192
tr|Q88HB7|Q88HB7_PSEPK	GSFFYPALLYPVSR	30	0.0956	0.076	0.0946	0.1012	0.1047	0.1059	0.4068	0.4559	0.4551	0.4329	0.4417	0.4835	0.6866	0.7238	0.6815	1.9326	2.5766	2.5198	2.381	2.4945	2.5849	2.9491	2.953	2.9357	0.5882	0.5064	0.5522	0.835	0.706	0.6561
tr|Q88HB7|Q88HB7_PSEPK	IQHVESFLAR	30	0.1066	0.0428	0.0489	0.059	0.063	0.0655	0.2369	0.2412	0.252	0.251	0.4143	0.341	0.4352	0.5078	0.6346	1.7768	1.8667	2.3248	1.8042	1.9658	1.8866	2.4189	2.9389	2.2999	0.4745	0.4625	0.4931	0.7169	0.5078	0.5417
tr|Q88HB7|Q88HB7_PSEPK	LLDSLFPSAENIPETWR	30	0.1122	0.0896	0.1198	0.1123	0.1127	0.132	0.4653	0.525	0.5602	0.5394	0.5234	0.5363	0.7376	0.7579	0.8541	2.4556	2.5506	3.0588	2.596	2.8949	2.8321	3.3979	3.7439	3.4094	0.6224	0.6702	0.7205	0.9653	0.8307	0.8065
tr|Q88HE4|Q88HE4_PSEPK	AGWLVR	30	0.0439	0.0202	0.1393	0.1424	0.0356	0.0299	1.7796	1.965	1.8531	1.9705	1.7241	2.0349	1.6347	1.9835	1.8783	0.0408	0.0538	0.0587	1.4342	1.4449	1.49	1.5473	1.3398	1.5208	2.2767	2.0746	2.3961	2.1154	1.8609	1.7388
tr|Q88HE4|Q88HE4_PSEPK	LIEGDAFHPAENIR	30	0.0857	0.0457	0.2666	0.221	0.0658	0.059	2.7068	2.8668	3.1014	3.017	2.9434	3.3565	2.689	2.3973	2.8058	0.0775	0.0796	0.0925	1.9941	2.3198	2.2453	2.3336	1.9574	2.5062	3.0552	3.2518	3.8225	3.0262	2.5548	2.7468
tr|Q88HE4|Q88HE4_PSEPK	MSAGIPLDDSDR	30	0.0378	0.0215	0.1811	0.1343	0.0336	0.0352	1.7472	1.8029	1.6991	2.3101	1.771	1.9745	1.7912	1.5303	1.481	0.0541	0.0716	0.073	1.2293	1.2474	1.4278	1.4205	0.8808	1.5708	1.7803	1.8224	2.1681	1.6703	1.5072	1.6883
tr|Q88HH4|Q88HH4_PSEPK	LEAGELVFESVPAK	30	0.0209	0.019	0.0382	0.0234	0.0187	0.0368	0.6402	0.6578	0.6122	0.6072	0.576	0.6563	0.7141	0.5819	0.61	0.0194	0.0324	0.0319	0.6345	0.6027	0.8191	0.6719	0.6378	0.6208	0.7113	0.7166	0.8057	0.6128	0.7239	0.6732
tr|Q88HH5|Q88HH5_PSEPK	SNPFPLPAQK	30	0.0135	0.0124	0.0171	0.0125	0.0131	0.013	0.4301	0.468	0.4014	0.423	0.4481	0.4605	0.4774	0.5233	0.5937	0.012	0.0182	0.0187	0.4455	0.4157	0.5302	0.4641	0.5223	0.4772	0.5557	0.5488	0.5771	0.5665	0.5813	0.5051
tr|Q88HH8|Q88HH8_PSEPK	AVEYPLVGEDLLALTR	30	0.0546	0.0232	0.0251	0.0227	0.0248	0.0198	2.0272	2.156	2.6278	2.5945	2.4932	2.6152	1.8627	1.6532	1.7706	0.1211	0.1488	0.1713	2.4433	2.1359	1.669	3.3196	6.1932	5.614	2.859	3.0012	3.1532	3.4476	1.635	2.2383
tr|Q88HH8|Q88HH8_PSEPK	GQEQFLDLLAAAGVSR	30	0.0426	0.022	0.0216	0.0347	0.0211	0.0229	1.0271	1.0555	1.1939	1.0414	1.4163	1.3926	1.1618	1.1105	0.9588	0.059	0.1267	0.1008	1.5692	1.4837	0.7212	2.1132	3.0941	3.0191	1.795	1.5186	1.048	1.8083	0.6735	1.4902
tr|Q88HH9|Q88HH9_PSEPK	LGDAGAYFR	30	0.0166	0.0064	0.011	0.0107	0.0109	0.0072	0.5676	0.5614	0.6285	0.6505	0.6188	0.7678	0.5042	0.4478	0.6381	0.0232	0.0268	0.0403	0.6679	0.6119	0.4516	1.0764	2.1872	1.4253	0.8881	1.0003	0.9262	0.9518	0.5091	0.712
tr|Q88HJ8|Q88HJ8_PSEPK	AAEMGLVNDSVPLAELR	30	18.1327	16.6195	22.0569	18.7051	20.6711	21.8173	0.2427	0.03	0.0181	0.0117	0.0249	0.0248	0.02	0.0154	0.0132	0.0169	0.0214	0.0265	0.0107	0.0129	0.0179	0.0167	0.0141	0.0191	0.0201	0.0235	0.0252	0.0139	0.0136	0.0158
tr|Q88HJ9|Q88HJ9_PSEPK	LLAGADLLQAR	30	13.2105	10.5633	13.1602	12.891	13.2611	13.4449	0.1309	0.0329	0.0194	0.021	0.0272	0.0308	0.0228	0.02	0.0203	0.0793	0.09	0.092	0.021	0.0125	0.0192	0.0216	0.0247	0.0205	0.0341	0.0283	0.0231	0.0228	0.0163	0.0185
tr|Q88HJ9|Q88HJ9_PSEPK	TAIDQFTQLR	30	14.6758	13.2042	15.3307	14.5808	15.3226	17.2061	0.1634	0.0553	0.0425	0.039	0.0443	0.0592	0.0615	0.0623	0.0748	0.1448	0.15	0.1428	0.0313	0.0395	0.0333	0.0592	0.0687	0.0494	0.0526	0.0632	0.0908	0.0667	0.0506	0.0518
tr|Q88IB9|Q88IB9_PSEPK	GLMLSMIER	30	0.0623	0.0604	0.0735	0.0632	0.0564	0.0555	0.0395	0.0344	0.0359	0.033	0.0316	0.0333	0.0262	0.0293	0.0235	0.1015	0.1456	0.1528	0.0212	0.0159	0.0166	0.0162	0.0116	0.0218	0.0237	0.0194	0.0275	0.0186	0.0228	0.0178
tr|Q88IB9|Q88IB9_PSEPK	SALEYADR	30	0.1714	0.2081	0.2702	0.1806	0.1828	0.1659	0.1266	0.1194	0.1283	0.1789	0.1809	0.1534	0.1401	0.0959	0.169	0.4203	0.5413	0.5763	0.073	0.0535	0.0742	0.0618	0.0549	0.0726	0.1073	0.1306	0.1204	0.0711	0.0781	0.0894
tr|Q88IS1|Q88IS1_PSEPK	AVLPDPASLAPGYTGK	30	0.8196	0.739	0.8423	0.9743	0.8765	0.8278	1.1581	1.1385	1.1221	1.169	1.2833	1.2511	1.0597	0.9791	1.3035	0.4423	0.4818	0.5549	0.9227	0.8727	1.137	0.915	0.9594	0.82	1.3731	1.399	1.6608	1.1746	1.2761	1.12
tr|Q88IS1|Q88IS1_PSEPK	NITAILGVGFDPGVVNSYAK	30	0.5257	0.4383	0.4357	0.5446	0.5012	0.4781	0.7209	0.7037	0.754	0.6102	0.808	0.6198	0.5452	0.516	0.3955	0.1428	0.2786	0.158	0.4295	0.5019	0.4122	0.44	0.3075	0.3659	0.488	0.3443	0.4158	0.4414	0.3797	0.4885
tr|Q88IS1|Q88IS1_PSEPK	YFATNFDPEINFR	30	1.0235	0.8395	1.0616	1.0014	0.9765	1.0366	1.4051	1.6133	1.4661	1.3597	1.5032	1.4739	1.313	1.4591	1.4297	0.4655	0.5315	0.6564	1.2306	1.0745	1.0513	1.1498	0.9873	1.0272	1.7842	1.5287	1.4907	1.3148	1.322	1.4237
tr|Q88JJ7|Q88JJ7_PSEPK	TAALLLQHWR	30	0.0714	0.0734	0.072	0.0702	0.0851	0.088	0.0214	0.0212	0.0234	0.015	0.0156	0.0179	0.056	0.0567	0.0536	0.0674	0.0801	0.0739	0.0442	0.053	0.061	0.0671	0.0617	0.0616	0.0455	0.0457	0.0486	0.0808	0.0632	0.0364
tr|Q88JJ7|Q88JJ7_PSEPK	VPVSEDIR	30	0.0849	0.1264	0.1174	0.1256	0.1672	0.1279	0.0271	0.037	0.0255	0.0281	0.0425	0.0235	0.1171	0.1205	0.1405	0.1231	0.1482	0.1398	0.1096	0.111	0.1441	0.1431	0.1426	0.133	0.1463	0.138	0.1159	0.1056	0.1151	0.1315
tr|Q88KF1|Q88KF1_PSEPK	AIAEYLQSNITLLR	30	2.3926	2.0983	2.5454	2.8214	2.469	2.705	1.6786	1.6734	1.6618	1.4094	1.7817	1.5711	1.553	1.6596	1.1261	0.7176	1.1034	0.8266	1.6353	1.7239	1.6907	1.6854	1.3301	1.5184	1.4437	1.0438	1.368	1.4903	1.3396	1.2427
tr|Q88KF1|Q88KF1_PSEPK	VPPGVDEAAYVK	30	1.4308	1.667	2.6195	2.129	2.2131	2.1814	1.2897	1.2318	1.2273	1.2862	1.1648	1.4646	2.0788	1.8661	1.8743	0.7944	1.2292	1.6943	2.024	2.5376	2.2498	2.3262	1.6135	2.4962	1.9538	1.4768	2.6616	1.6866	1.9606	2.0731
tr|Q88KF1|Q88KF1_PSEPK	YLSFDQIAEFR	30	4.7593	4.1996	5.0203	5.1966	4.8727	5.0445	3.3935	3.0193	3.257	2.9269	3.1761	3.0464	3.0692	3.0521	2.5034	1.3423	2.0409	1.8103	3.2692	3.3306	3.4924	3.2548	2.6775	3.3305	2.7994	2.4103	2.5974	3.1005	2.8595	2.7244
tr|Q88KF4|Q88KF4_PSEPK	DLDFPWFPAR	30	0.077	0.0625	0.0786	0.0714	0.076	0.0811	0.0679	0.0632	0.0673	0.0646	0.0673	0.0658	0.0723	0.0767	0.0787	0.1238	0.1461	0.1586	0.0872	0.085	0.0802	0.0944	0.1014	0.0982	0.0896	0.0788	0.0875	0.1029	0.0825	0.0879
tr|Q88KF4|Q88KF4_PSEPK	LPEIVGVELTGK	30	0.2299	0.21	0.2574	0.2315	0.2545	0.2339	0.2345	0.2119	0.1973	0.1846	0.2088	0.2368	0.2161	0.2013	0.2353	0.3543	0.4262	0.4826	0.2422	0.2614	0.2298	0.2882	0.3075	0.3186	0.2727	0.2683	0.2779	0.2872	0.2321	0.2651
tr|Q88KF4|Q88KF4_PSEPK	TLSFDLSSVVR	30	0.205	0.17	0.2161	0.188	0.1968	0.2398	0.1788	0.1835	0.1671	0.1809	0.1885	0.1897	0.1762	0.2219	0.206	0.3535	0.3793	0.4217	0.2127	0.2513	0.1825	0.2706	0.2628	0.2277	0.2127	0.2142	0.2157	0.2703	0.2019	0.2061
tr|Q88KG6|Q88KG6_PSEPK	FLGINQEGGVSIVTTK	30	0.4279	0.3523	0.4225	0.4119	0.4379	0.4378	0.4713	0.5097	0.3838	0.365	0.42	0.4112	0.5747	0.7529	0.5243	0.1796	0.2639	0.2584	0.4215	0.4631	0.5327	0.5239	0.4788	0.5983	0.5173	0.4604	0.6413	0.6043	0.6422	0.6164
tr|Q88KG6|Q88KG6_PSEPK	GLINDPYLDDSFK	30	0.502	0.4979	0.6629	0.5823	0.6807	0.665	0.6759	0.7491	0.6144	0.7464	0.6221	0.7054	0.8169	0.7955	1.0268	0.3982	0.4717	0.5222	0.8422	0.85	0.8433	0.8112	0.7973	0.8533	0.7147	0.8739	1.0695	0.8373	1.0588	0.8101
tr|Q88KS2|Q88KS2_PSEPK	AFEVTLSEGVR	30	0.6009	0.5186	0.6472	0.6348	0.5851	0.6332	0.5485	0.5223	0.4673	0.4819	0.4405	0.4878	0.6254	0.68	0.5963	0.8144	1.0793	0.9808	0.6991	0.9211	0.7844	0.9568	0.7605	0.8039	0.6008	0.6311	0.6356	0.8235	0.7267	0.6945
tr|Q88KS2|Q88KS2_PSEPK	IVPQAELVEEALK	30	0.8467	0.7354	0.9404	0.8162	0.907	0.9312	0.751	0.7964	0.7275	0.7461	0.6593	0.7637	0.9107	0.8434	1.0538	1.2648	1.2401	1.7075	1.0383	1.089	1.0836	1.0007	1.2754	1.1607	0.8933	0.9971	1.0759	1.1966	1.0682	0.9864
tr|Q88KS2|Q88KS2_PSEPK	VFHAAFSTEDQK	30	0.1696	0.1455	0.1593	0.1366	0.1511	0.1866	0.1322	0.1559	0.1357	0.1175	0.1191	0.1764	0.1907	0.2054	0.139	0.1945	0.1943	0.2015	0.1601	0.1791	0.176	0.1948	0.2023	0.2242	0.2028	0.1663	0.1889	0.2012	0.1969	0.1929
tr|Q88KZ0|Q88KZ0_PSEPK	HAGVVDAEATIANDNR	30	3.8843	2.8325	4.2682	3.1788	3.1291	3.4097	2.9397	3.692	2.8447	3.188	3.3494	3.4964	3.3758	3.2415	3.9907	1.7431	1.5513	1.7011	3.0585	3.0911	2.6216	3.532	2.9712	2.2716	2.8669	3.5028	2.3656	3.6353	2.7349	3.4042
tr|Q88KZ0|Q88KZ0_PSEPK	NIVHGINHGDITADDK	30	0.8489	0.8953	1.3197	1.2376	1.0255	1.1853	0.9132	0.8898	0.8815	0.9075	0.8266	1.0613	1.1706	1.0083	0.7745	0.5747	0.6575	0.9581	0.9244	0.9206	1.2117	1.1276	1.0648	1.2207	0.8159	0.8525	1.3992	1.044	1.2244	1.0962
tr|Q88KZ0|Q88KZ0_PSEPK	NNNVVSSIYGR	30	6.3241	5.0216	6.2871	5.6902	5.3844	5.9856	4.4371	4.8117	4.7235	4.63	4.8808	5.7013	5.9266	5.9319	6.4541	2.8565	3.1283	3.1994	5.0685	5.1212	4.3062	5.7532	5.8284	4.4368	6.3619	6.1386	4.9128	6.418	5.7731	6.3627
tr|Q88L24|Q88L24_PSEPK	AIGSADLTVASVLSGNR	30	0.1162	0.0781	0.0932	0.1028	0.0991	0.0949	0.0534	0.0865	0.0596	0.0599	0.066	0.064	0.2246	0.1355	0.1692	0.4383	0.5225	0.5557	0.2198	0.2685	0.2494	0.2546	0.53	0.3704	0.1662	0.143	0.2489	0.278	0.2437	0.1886
tr|Q88L24|Q88L24_PSEPK	FVEFYGDGLAELPLADR	30	0.0558	0.0604	0.0527	0.0601	0.062	0.0696	0.0359	0.0474	0.0374	0.0384	0.0406	0.0317	0.1009	0.0959	0.0917	0.2223	0.3102	0.2686	0.1473	0.1502	0.1398	0.1632	0.2246	0.212	0.0962	0.0781	0.0866	0.1571	0.1063	0.1158
tr|Q88L24|Q88L24_PSEPK	TYHYFSLTEAAR	30	0.0384	0.0665	0.0705	0.0766	0.0765	0.0807	0.0364	0.0567	0.0338	0.0348	0.0322	0.0535	0.1004	0.1252	0.1154	0.2672	0.3327	0.3302	0.1631	0.1799	0.1618	0.1947	0.2581	0.2188	0.0927	0.1141	0.15	0.1791	0.1405	0.1534
tr|Q88L53|Q88L53_PSEPK	LVEGISTLAAAFYPK	30	1.0316	0.8932	1.0614	1.0319	1.0816	1.2067	1.0387	1.1206	1.0109	0.9842	1.0192	1.0863	1.1032	1.2643	0.9982	0.6538	0.9278	0.8407	1.029	0.9914	1.037	1.1351	1	0.8779	1.1653	0.9373	1.1201	1.1617	1.1332	1.0294
tr|Q88L53|Q88L53_PSEPK	LYIVQARPETVK	30	0.6375	0.5898	0.7794	0.8388	0.843	0.8801	0.7475	0.7703	0.7525	0.8016	0.7467	0.8103	1.0615	1.1747	0.9822	0.6149	0.8715	1.0133	0.9101	0.886	1.2685	1.0717	0.8696	1.0452	1.1678	0.9253	1.3377	1.0179	1.2633	1.0413
tr|Q88L53|Q88L53_PSEPK	TLGEASQVVDLLAENGLAR	30	3.3265	2.9532	3.7637	3.2783	3.3674	3.8165	3.6688	3.6246	3.5783	3.8629	3.3759	3.7348	3.8427	3.5025	4.1812	2.342	2.9298	3.4882	3.7407	3.4712	4.1847	4.3653	3.9392	4.0561	4.1119	4.4924	4.4431	4.8167	4.1944	3.5819
tr|Q88LD5|Q88LD5_PSEPK	GQDAAGIVTSHDGR	30	0.6132	0.7788	0.9698	0.6422	0.721	0.7376	1.1077	1.0154	0.925	1.1353	1.0383	1.074	1.0558	0.8714	1.0831	0.6162	0.619	0.7394	0.8375	0.8365	1.0306	0.9586	0.864	0.9038	0.8419	1.0372	1.12	0.9724	0.8411	0.9611
tr|Q88LD5|Q88LD5_PSEPK	SNVNQALYDALTVLQHR	30	1.0545	0.9757	1.2009	1.1984	1.1824	1.3568	1.5114	1.6148	1.8225	1.5651	1.5347	1.5327	1.7333	1.6234	1.5988	0.8814	0.986	1.2596	1.446	1.4674	1.5609	1.4545	1.3913	1.4897	1.5813	1.4593	1.6357	1.7147	1.5919	1.4564
tr|Q88LE4|Q88LE4_PSEPK	EAGWQGYWIDAASSLR	30	2.3306	2.0552	2.378	2.371	2.3883	2.3057	2.7031	2.6215	2.5104	2.4829	2.9765	2.5574	2.3969	2.0225	2.0073	1.7776	2.7788	2.372	2.5926	2.4292	2.1113	2.4903	1.9829	2.1553	2.4529	2.1506	2.0761	2.6368	2.0714	2.359
tr|Q88LE4|Q88LE4_PSEPK	VIDQQLDAGTK	30	1.4766	1.6101	1.9735	1.557	1.8006	1.6321	2.095	2.1191	2.0304	2.2089	2.0554	2.068	1.7196	1.5686	2.1946	1.7554	1.6982	2.352	1.5616	1.4581	1.7762	1.6187	1.8702	2.0979	1.9297	2.372	2.6896	1.8862	1.6934	1.7673
tr|Q88LE4|Q88LE4_PSEPK	VTGTLNIPVGR	30	1.4778	1.3166	1.7627	1.5512	1.6779	1.8249	1.7589	1.9521	1.794	1.8508	1.8227	2.0145	2.097	2.2708	2.2043	2.1187	2.1292	2.3795	1.9898	1.8726	2.1989	2.1209	2.1475	1.9816	2.5285	2.5278	2.6358	2.5309	2.6072	2.1806
tr|Q88LQ7|Q88LQ7_PSEPK	ALVIINPNNPTGAVYSK	30	0.1563	0.0966	0.1125	0.1078	0.1331	0.1142	0.1501	0.1391	0.1104	0.1033	0.1687	0.1732	0.174	0.1908	0.1904	0.1076	0.1365	0.1539	0.1657	0.1727	0.1637	0.1911	0.1539	0.1745	0.1996	0.1645	0.1537	0.196	0.1406	0.2109
tr|Q88LQ7|Q88LQ7_PSEPK	FALDLLLSEK	30	0.1327	0.0618	0.068	0.0676	0.0667	0.082	0.1127	0.0882	0.0689	0.0599	0.1645	0.1322	0.1803	0.1613	0.1081	0.0576	0.1368	0.0869	0.1749	0.1933	0.1121	0.1643	0.0786	0.1469	0.1525	0.1001	0.0832	0.1166	0.0823	0.1723
tr|Q88LQ7|Q88LQ7_PSEPK	SGWLIISGPK	30	0.2218	0.0616	0.082	0.0617	0.066	0.087	0.163	0.1193	0.0888	0.0755	0.2595	0.2069	0.2156	0.2484	0.2032	0.1071	0.1443	0.1475	0.2519	0.2045	0.1398	0.2292	0.15	0.1845	0.2192	0.1897	0.113	0.2149	0.0985	0.2785
tr|Q88LR3|Q88LR3_PSEPK	LIDTLNPANDPGR	30	0.0999	0.1187	0.1433	0.0872	0.1148	0.1458	0.1254	0.1068	0.1556	0.1002	0.1269	0.1161	0.1347	0.1672	0.1702	0.1391	0.1547	0.2005	0.1394	0.1773	0.1444	0.1305	0.1499	0.1298	0.1681	0.1335	0.2205	0.1405	0.1642	0.1583
tr|Q88LR3|Q88LR3_PSEPK	SSGDETIGDVTLPAYR	30	0.129	0.1046	0.1298	0.131	0.1062	0.136	0.1533	0.1174	0.1381	0.1488	0.1208	0.1522	0.1226	0.1468	0.1435	0.1474	0.1223	0.1734	0.1391	0.1337	0.1509	0.1519	0.1614	0.1387	0.159	0.1478	0.1965	0.1787	0.1579	0.1455
tr|Q88LR3|Q88LR3_PSEPK	VEQTLASYPPLVFAGEAR	30	0.1051	0.0805	0.0815	0.0849	0.0822	0.1091	0.093	0.0992	0.0907	0.0967	0.096	0.1008	0.1041	0.0899	0.1311	0.095	0.0921	0.1122	0.091	0.0868	0.0795	0.0963	0.1197	0.095	0.0972	0.1166	0.1056	0.1306	0.0891	0.1094
tr|Q88LY5|Q88LY5_PSEPK	FSVHTLDAAR	30	0.6308	0.582	0.6808	0.643	0.6693	0.7586	0.7534	0.7668	0.7493	0.667	0.7257	0.8205	0.7653	0.8194	0.8074	0.6438	0.6232	0.7321	0.7799	0.8568	0.8873	0.7895	0.8493	0.7372	0.8931	0.9323	1.0715	0.9559	0.9836	0.8265
tr|Q88LY5|Q88LY5_PSEPK	YGWGTNPYYYLAGK	30	0.7966	0.7042	0.7209	0.7164	0.792	0.8871	0.8104	0.932	0.914	0.8378	0.8842	0.9668	0.9229	0.971	0.8978	0.6933	0.7848	0.8342	0.9131	0.8052	0.93	1.0134	0.8851	0.906	1.0957	0.9211	1.1287	1.0626	1.1091	0.9383
tr|Q88LZ4|Q88LZ4_PSEPK	GLHYQLAPHAQGK	30	1.0021	0.8839	1.0687	1.2313	1.1059	1.1905	1.2604	1.494	1.2751	1.3779	1.1441	1.3852	1.4895	1.4465	1.4353	0.5144	0.5621	0.6625	0.9715	1.0496	1.2773	1.4093	1.3992	1.0938	1.4078	1.5856	1.6052	1.5755	1.5902	1.2328
tr|Q88LZ4|Q88LZ4_PSEPK	VFSEVTGLQPDFVQDNHSR	30	1.0284	0.7964	1.1015	1.0797	1.032	1.211	1.3982	1.3162	1.4259	1.4249	1.306	1.3708	1.3328	1.1782	1.3574	0.4107	0.4142	0.6478	1.2209	1.2021	1.1762	1.1876	1.0953	1.0564	1.4931	1.4716	1.369	1.8639	1.3181	1.2994
tr|Q88M05|Q88M05_PSEPK	LALLDLGDAIITDVGSAK	30	0.1597	0.1465	0.1709	0.1594	0.1574	0.1657	0.2096	0.1915	0.2004	0.1952	0.2206	0.1822	0.2006	0.1657	0.1351	0.1131	0.1833	0.1341	0.1984	0.1721	0.1881	0.1874	0.144	0.1847	0.1766	0.1375	0.1722	0.1883	0.1637	0.1635
tr|Q88M05|Q88M05_PSEPK	TTVTEPAPTR	30	0.2767	0.3056	0.4036	0.2944	0.4082	0.3332	0.3756	0.376	0.3058	0.5185	0.5345	0.3808	0.4815	0.3067	0.6551	0.2942	0.4348	0.3001	0.4139	0.3437	0.3528	0.4679	0.3313	0.3381	0.499	0.517	0.2897	0.256	0.3124	0.3695
tr|Q88M05|Q88M05_PSEPK	VILTPLAETDPAALVLVDR	30	0.0525	0.0656	0.0776	0.0954	0.0899	0.0861	0.0866	0.0814	0.0826	0.0901	0.0961	0.0923	0.1136	0.1008	0.0902	0.0727	0.078	0.0943	0.1137	0.1041	0.0938	0.1046	0.0777	0.0932	0.0952	0.097	0.099	0.0969	0.1269	0.1075
tr|Q88MC0|Q88MC0_PSEPK	IAGETSNTLLLK	30	0.2301	0.205	0.2324	0.1997	0.2806	0.2566	0.2466	0.2612	0.2557	0.2779	0.2664	0.2765	0.2852	0.2659	0.3141	0.2168	0.193	0.2443	0.2634	0.2725	0.2934	0.2907	0.2947	0.2605	0.2768	0.315	0.3352	0.3242	0.3591	0.2639
tr|Q88MC0|Q88MC0_PSEPK	YLSTGLFDPR	30	0.3891	0.381	0.4949	0.4181	0.4694	0.5125	0.496	0.5725	0.4998	0.422	0.527	0.5721	0.5044	0.6353	0.5632	0.4095	0.5221	0.5389	0.5024	0.4861	0.6207	0.4987	0.6535	0.4965	0.613	0.62	0.6566	0.6125	0.6871	0.5414
tr|Q88MF5|Q88MF5_PSEPK	AAVAFEAK	30	0.4838	0.4986	0.6793	0.4828	0.5933	0.6172	0.4376	0.3778	0.3678	0.4484	0.4723	0.527	0.4235	0.3557	0.5907	0.3433	0.3228	0.4123	0.2502	0.2332	0.2209	0.2134	0.3077	0.3024	0.4885	0.6093	0.5981	0.3145	0.2257	0.2692
tr|Q88MF5|Q88MF5_PSEPK	IIAIDINPAK	30	0.1621	0.1655	0.23	0.1913	0.2467	0.2416	0.1161	0.1139	0.1186	0.1372	0.1532	0.171	0.2304	0.2788	0.2223	0.1293	0.1817	0.202	0.1554	0.1315	0.1132	0.144	0.1174	0.1192	0.2587	0.2311	0.2648	0.1473	0.1532	0.1615
tr|Q88MF5|Q88MF5_PSEPK	TNLCQAIR	30	0.378	0.1236	0.2268	0.1471	0.2019	0.2595	0.0738	0.0775	0.0639	0.0645	0.1048	0.1404	0.4015	0.4625	0.603	0.4689	0.4195	0.3943	0.163	0.3396	0.1823	0.0996	0.095	0.0586	0.7058	0.7355	0.5781	0.1474	0.1114	0.1828
tr|Q88MX4|Q88MX4_PSEPK	GVSYYDENR	30	0.0338	0.0568	0.0522	0.0361	0.0488	0.0436	0.0853	0.1096	0.0522	0.1041	0.1029	0.0769	0.1267	0.0798	0.1149	0.1761	0.2115	0.2258	0.0922	0.1247	0.1074	0.134	0.1322	0.1331	0.0945	0.1029	0.1133	0.0976	0.0734	0.131
tr|Q88MX4|Q88MX4_PSEPK	LLALDPDTGAEIWR	30	0.0869	0.0819	0.1054	0.0826	0.0734	0.0776	0.1627	0.1633	0.1449	0.157	0.1514	0.1727	0.1622	0.1706	0.1795	0.31	0.3245	0.3908	0.1911	0.2218	0.194	0.2217	0.2975	0.2479	0.1749	0.1886	0.1978	0.2487	0.2035	0.1678
tr|Q88N35|Q88N35_PSEPK	AVLGDAHVDR	30	2.5909	2.8518	4.1563	2.2507	3.2738	3.1041	0.1163	0.1137	0.074	0.1364	0.1066	0.1016	0.1311	0.1374	0.1774	0.296	0.2853	0.4021	0.1495	0.111	0.1145	0.1681	0.1792	0.2382	0.1456	0.2092	0.1679	0.1411	0.1586	0.1364
tr|Q88N35|Q88N35_PSEPK	LNDFNGEFQEMITR	30	0.5035	0.458	0.5902	0.4845	0.5425	0.6106	0.039	0.0257	0.0166	0.02	0.0135	0.0166	0.0205	0.0294	0.0203	0.0356	0.0529	0.053	0.0207	0.0239	0.0213	0.0295	0.0281	0.0417	0.0294	0.0213	0.0231	0.0337	0.028	0.0309
tr|Q88N36|Q88N36_PSEPK	GHGASLVTEGPYSIEQLGR	30	4.0594	3.2614	4.5697	4.5858	4.5595	5.1797	0.2213	0.1772	0.1882	0.1468	0.1666	0.1762	0.2066	0.2091	0.1943	0.4659	0.3705	0.482	0.239	0.2841	0.229	0.3114	0.3836	0.3507	0.2272	0.2321	0.2631	0.2488	0.2084	0.1841
tr|Q88N36|Q88N36_PSEPK	WFTPGFAQAQAEQAQR	30	1.7429	1.648	2.3194	2.1718	2.1079	2.3851	0.1081	0.0762	0.0984	0.0685	0.0939	0.0747	0.1187	0.1262	0.1212	0.1997	0.2036	0.2184	0.1052	0.1268	0.1141	0.1557	0.1781	0.1252	0.1211	0.0968	0.1096	0.1414	0.1358	0.0917
tr|Q88N37|Q88N37_PSEPK	LLDPAHYLGQAR	30	0.7784	0.6467	0.794	0.7075	0.7606	0.8487	0.0381	0.0316	0.0341	0.0313	0.0352	0.0349	0.0439	0.0432	0.0473	0.0911	0.0922	0.1066	0.0535	0.0551	0.0358	0.054	0.0784	0.0608	0.046	0.0549	0.043	0.0777	0.0491	0.0502
tr|Q88N37|Q88N37_PSEPK	LVEFASVLGLVAGSLGK	30	0.1907	0.1884	0.1686	0.2215	0.2116	0.2324	0.0326	0.0099	0.0104	0.0086	0.0136	0.0091	0.0184	0.0243	0.0106	0.008	0.0243	0.0128	0.0153	0.0143	0.0106	0.0131	0.0106	0.06	0.0158	0.0077	0.0112	0.0139	0.0096	0.018
tr|Q88N37|Q88N37_PSEPK	NPVGAAVLIGAATR	30	1.6646	1.3512	1.7401	1.6595	1.9001	2.1225	0.0853	0.0659	0.0641	0.075	0.0747	0.0576	0.0981	0.1307	0.1263	0.2097	0.2419	0.2291	0.1255	0.1485	0.1031	0.1273	0.1955	0.168	0.1056	0.1165	0.0969	0.1447	0.1056	0.1455
tr|Q88N54|Q88N54_PSEPK	LAAEMDLDYLAVSFPR	30	0.1635	0.1765	0.1243	0.1942	0.2211	0.1858	0.4411	0.2882	0.3886	0.3475	0.4491	0.287	0.3755	0.2672	0.1688	0.1026	0.2968	0.1195	0.3969	0.3536	0.3961	0.3383	0.1637	0.4037	0.2396	0.1427	0.1903	0.2285	0.2064	0.233
tr|Q88N54|Q88N54_PSEPK	LNFSHGTPDEHK	30	0.1925	0.184	0.1902	0.1703	0.1902	0.2454	0.4861	0.5034	0.4286	0.4841	0.3914	0.4297	0.457	0.3775	0.3991	0.316	0.3536	0.417	0.3767	0.3698	0.4499	0.4627	0.4809	0.4029	0.3985	0.4539	0.5412	0.439	0.3958	0.4079
tr|Q88NF7|Q88NF7_PSEPK	AAGSVPGIQIAHAGR	30	0.0814	0.0998	0.1284	0.0976	0.1265	0.1635	0.0544	0.0624	0.0689	0.075	0.0563	0.0653	0.0511	0.0974	0.075	0.0702	0.0449	0.0883	0.0646	0.0842	0.0874	0.0582	0.0807	0.0653	0.0702	0.0502	0.0998	0.0822	0.0991	0.0906
tr|Q88NF7|Q88NF7_PSEPK	FLLETLAAVR	30	0.1142	0.099	0.1108	0.1114	0.1368	0.1291	0.0625	0.0601	0.0602	0.0568	0.0582	0.0571	0.0563	0.0639	0.0496	0.0284	0.0465	0.0338	0.0667	0.0675	0.0584	0.0559	0.0523	0.0713	0.0571	0.047	0.0505	0.0687	0.0586	0.0592
tr|Q88NN0|Q88NN0_PSEPK	ADLNQLVPFK	30	0.1711	0.1454	0.1861	0.1749	0.1791	0.1927	0.1772	0.1845	0.1929	0.1789	0.2071	0.2338	0.3461	0.3959	0.3514	0.151	0.1899	0.2461	0.3655	0.4462	0.314	0.3722	0.267	0.3119	0.416	0.2985	0.368	0.3511	0.3668	0.4153
tr|Q88NN0|Q88NN0_PSEPK	GNTPAQAAAAATLDK	30	0.1316	0.1421	0.1812	0.1561	0.2219	0.1852	0.1878	0.1919	0.1746	0.2108	0.1532	0.1856	0.3739	0.3346	0.2834	0.1085	0.2098	0.2973	0.3798	0.5847	0.4509	0.4424	0.1801	0.4853	0.3646	0.2896	0.5267	0.3443	0.5083	0.5226
tr|Q88NN7|Q88NN7_PSEPK	SLSVPVK	30	0.0017	0.0057	0.0075	0.0038	0.0026	0.0043	0.0029	0.0035	0.0024	0.0078	0.0028	0.0067	0.0025	0.0083	0.0043	0.0146	0.0112	0.0155	0.0037	0.0068	0.0034	0.0049	0.0048	0.0043	0.0051	0.0064	0.0059	0.0053	0.0036	0.0059
tr|Q88P29|Q88P29_PSEPK	AFGGPFGDIR	30	0.1339	0.0786	0.3519	0.3407	0.1274	0.1331	2.0175	2.1584	2.0067	2.0092	1.9463	2.2478	2.5093	2.6622	2.724	1.0517	1.2031	1.289	2.4699	2.6721	2.5133	2.7734	2.393	2.2716	2.6954	2.4987	2.687	3.0618	3.1212	2.6285
tr|Q88P29|Q88P29_PSEPK	ILPVITIAR	30	0.0716	0.0554	0.2366	0.2236	0.0851	0.095	1.2215	1.3505	1.2074	1.3424	1.215	1.456	2.514	2.8711	2.0835	0.7097	1.3039	1.4384	2.5957	2.577	3.0253	2.9494	1.8196	2.9654	2.752	1.7691	2.8038	2.4263	3.3554	2.8477
tr|Q88P29|Q88P29_PSEPK	LFPAEISGGVAAIK	30	0.1604	0.1198	0.4753	0.45	0.1644	0.1905	2.5726	2.828	2.5417	2.5144	2.6169	2.805	3.2447	3.6467	3.4626	1.2358	1.5872	1.6531	3.1695	3.5254	3.688	3.5701	3.1075	3.3648	3.7893	2.8068	3.7769	3.5311	4.3779	3.6489
tr|Q88P30|Q88P30_PSEPK	FVGLYQQAENLDAAALK	30	0.1208	0.1336	0.3257	0.3539	0.1713	0.1775	1.7421	1.7229	1.7247	1.4624	1.4672	1.6949	2.0471	2.1629	2.0804	0.9396	1.1893	1.6133	2.1004	2.0688	1.6477	1.898	1.8742	2.0078	1.9055	2.0825	1.6492	2.3804	2.3096	2.4863
tr|Q88P30|Q88P30_PSEPK	WVPVEHADSNAGLLAR	30	0.185	0.1577	0.5139	0.4443	0.1768	0.2012	2.7941	2.9949	2.6241	2.6413	2.5861	3.1833	3.0986	3.2999	3.4096	2.0528	2.0115	2.4198	3.2483	2.8412	2.4007	3.0964	3.5481	2.8588	2.8634	3.1423	3.1191	4.0885	3.405	3.5291
tr|Q88P31|Q88P31_PSEPK	HVPEADIEPAALGR	30	0.1272	0.0938	0.2737	0.2437	0.1191	0.1364	1.5284	1.3246	1.5363	1.3734	1.4623	1.4498	1.7419	1.7333	1.7666	1.2427	1.0922	1.6788	1.8069	1.8265	1.8427	1.9122	1.8073	2.0153	1.6324	1.796	2.0715	2.0633	2.0089	1.8997
tr|Q88P31|Q88P31_PSEPK	VVLEKPIGHDLESSR	30	0.0433	0.0354	0.0905	0.1257	0.0667	0.0443	0.4935	0.5264	0.5335	0.5408	0.5101	0.6166	0.7339	0.7079	0.7123	0.4608	0.5362	0.5986	0.6566	0.6558	0.8315	0.7683	0.7475	0.8256	0.7783	0.6815	0.8768	0.8696	0.7388	0.6433
tr|Q88P31|Q88P31_PSEPK	WSGVPFYLR	30	0.0848	0.0572	0.1669	0.1608	0.0776	0.0738	0.9739	1.0033	0.9321	0.8896	1.0482	1.0456	1.127	1.3516	1.3141	0.8856	0.9607	0.9309	1.2493	1.1537	1.1513	1.3084	1.2981	1.155	1.3021	1.2731	1.1634	1.6792	1.2256	1.2253
tr|Q88P42|Q88P42_PSEPK	ALPGEGGHVDLPVGNAR	30	0.0848	0.0808	0.1666	0.1336	0.1121	0.0811	0.5431	0.6556	0.6886	0.6794	0.6878	0.5863	1.0971	0.727	0.8267	0.8002	0.6568	0.9437	0.7173	0.6287	0.5659	0.7274	0.6884	0.532	0.6023	0.6688	0.9356	0.8221	0.6356	0.5133
tr|Q88P42|Q88P42_PSEPK	GGVYIVGGVIPR	30	0.0363	0.0293	0.0618	0.0583	0.0357	0.0387	0.283	0.3314	0.2904	0.2561	0.316	0.3166	0.3215	0.384	0.3483	0.3934	0.485	0.487	0.3072	0.3413	0.2934	0.3776	0.3517	0.3428	0.3851	0.3588	0.3279	0.3864	0.3014	0.3435
tr|Q88P42|Q88P42_PSEPK	VAGNNVLTLGAR	30	0.0421	0.0229	0.0684	0.0493	0.034	0.0465	0.3039	0.3234	0.2516	0.243	0.3407	0.3802	0.3439	0.4036	0.4217	0.4859	0.4779	0.5194	0.3305	0.3618	0.3093	0.3764	0.4227	0.3658	0.4524	0.4434	0.3686	0.4537	0.3151	0.4121
tr|Q88P43|Q88P43_PSEPK	DALTAEAAQQVTR	30	0.4669	0.3677	0.8582	0.9109	0.3907	0.5107	4.7566	5.0852	5.7375	6.3842	5.1526	5.4475	4.6873	3.9896	5.4267	4.0775	3.8044	4.8749	4.3116	4.3703	4.6595	4.4826	5.0983	4.8202	4.5565	5.1963	5.8917	5.1	4.959	5.3713
tr|Q88P43|Q88P43_PSEPK	LTPFLGVLQDR	30	0.0962	0.0766	0.185	0.1868	0.1016	0.1023	1.0952	1.1428	1.1501	1.1376	1.0956	1.2033	0.8274	0.9736	1.1449	0.9357	0.855	0.9139	0.9082	0.7837	0.8723	0.9322	1.1906	0.8325	1.0148	1.1886	1.0728	1.2814	0.9729	0.8214
tr|Q88P43|Q88P43_PSEPK	VSAVAPEHQVVEAPAR	30	0.1948	0.1617	0.4743	0.4307	0.2023	0.2617	2.4021	2.5825	2.6374	2.3436	2.1643	2.4722	1.8924	1.8984	1.8777	1.9954	1.8311	2.1903	2.0962	1.7569	2.0875	2.211	2.1622	2.3823	2.058	2.2664	2.7366	2.2859	2.1669	2.1564
tr|Q88P44|Q88P44_PSEPK	GADATVVYGVNHDILR	30	0.3225	0.2488	0.9084	0.9202	0.3289	0.3447	5.2972	6.0078	6.5374	6.5307	6.2109	6.6669	4.1511	4.2348	3.6949	8.6029	8.6027	12.1549	4.45	3.8459	3.6385	4.4383	5.6739	4.9775	4.8368	5.127	6.0505	5.717	4.0633	4.283
tr|Q88P44|Q88P44_PSEPK	TGAAEAVGLVLPELAGK	30	0.1549	0.1108	0.4049	0.3345	0.1604	0.155	2.5296	2.7854	2.914	3.0265	2.5867	3.0056	1.8761	1.7556	2.105	3.9334	4.108	5.1057	1.9275	1.7118	1.6515	2.0254	2.6967	2.5853	2.3726	2.4517	2.9057	2.3432	1.8778	1.9477
tr|Q88PA6|Q88PA6_PSEPK	AVDNFPISGQR	30	0.0232	0.0167	0.0241	0.0284	0.0276	0.0249	0.0414	0.0466	0.0485	0.0275	0.0357	0.0544	0.0716	0.0717	0.0571	0.0536	0.069	0.0831	0.0473	0.0614	0.0716	0.0796	0.0716	0.0942	0.1479	0.1662	0.1874	0.1039	0.09	0.0925
tr|Q88PF3|Q88PF3_PSEPK	AYNLPENVLR	30	1.3079	1.1991	1.4894	1.307	1.3111	1.5152	1.2844	1.4091	1.3263	1.3854	1.3288	1.485	1.5518	1.6696	1.7156	1.3234	1.3852	1.6394	1.6377	1.7003	1.7336	1.7084	1.6782	1.6913	1.6604	1.5234	1.8312	1.9302	1.8406	1.6211
tr|Q88PF3|Q88PF3_PSEPK	DSIAQILINSR	30	2.0088	1.6146	1.3717	1.7204	1.2187	1.2725	1.7687	1.5978	1.907	1.0616	2.0335	1.1464	3.0558	3.2706	3.1806	0.6621	1.0352	1.0101	1.6293	1.5037	1.1292	1.326	1.4181	2.4291	2.8661	1.817	1.8349	2.852	1.9154	2.5252
tr|Q88PF3|Q88PF3_PSEPK	IAESLAVEVK	30	1.7606	1.7912	2.0915	1.962	1.7137	2.0835	2.1197	2.1501	1.9929	2.0342	1.6701	2.1966	2.0624	2.1984	2.116	1.507	1.4719	1.7041	1.9721	2.3965	2.4013	2.6037	2.1991	2.1681	1.756	2.1242	2.8332	2.5753	2.4628	1.919
tr|Q88QS3|Q88QS3_PSEPK	AGLVFNPATSLDALK	30	0.2259	0.2162	0.3068	0.2624	0.2922	0.3105	0.2426	0.2675	0.2504	0.2436	0.2541	0.2944	0.2861	0.3132	0.3156	0.2102	0.2201	0.2448	0.298	0.3244	0.3173	0.3268	0.3538	0.266	0.3131	0.3182	0.3258	0.3628	0.3595	0.2974
tr|Q88QS3|Q88QS3_PSEPK	FIPGTLDK	30	0.1618	0.1592	0.2342	0.199	0.1983	0.2601	0.1675	0.1943	0.2037	0.1962	0.1745	0.2261	0.2205	0.2723	0.265	0.1433	0.1783	0.2015	0.2374	0.2811	0.324	0.2313	0.2349	0.2699	0.2554	0.2255	0.2821	0.2762	0.3412	0.2733
tr|Q88QS3|Q88QS3_PSEPK	LEIDGGVNVNNIR	30	0.4956	0.4757	0.5477	0.4828	0.6261	0.5596	0.5285	0.5316	0.5097	0.4834	0.5108	0.6061	0.6486	0.7011	0.6776	0.4748	0.4845	0.5448	0.5939	0.7409	0.8928	0.7983	0.7905	0.7395	0.584	0.695	0.753	0.8686	0.9725	0.6642
tr|Q88QZ5|Q88QZ5_PSEPK	GFLIGGTAGR	30	0.6587	0.4946	0.73	0.6208	0.832	0.8959	3.615	3.9456	3.6262	3.4627	3.4497	4.0027	3.8106	4.4119	4.4839	3.1445	3.4517	4.1036	3.7309	3.1387	3.5551	3.8253	3.9026	3.6194	4.7021	4.5629	5.076	4.517	4.3679	4.2116
tr|Q88QZ5|Q88QZ5_PSEPK	IIQELEGVFR	30	0.5587	0.4216	0.5931	0.5373	0.6683	0.7141	3.0202	3.2237	2.8997	2.7426	3.1704	3.4008	3.1672	3.4849	3.3654	2.4743	2.6761	3.0515	3.2394	2.7766	3.0176	2.9703	3.0033	3.1014	3.5999	3.5782	3.7136	3.5049	3.2145	3.1325
tr|Q88QZ5|Q88QZ5_PSEPK	SFSVPTPPLETLK	30	0.3333	0.2858	0.3903	0.3572	0.4595	0.4586	1.7569	2.0284	1.7114	1.8382	1.6631	1.9554	1.7597	2.0509	2.163	1.4819	1.6095	1.6402	1.5765	1.5573	1.7755	1.7451	1.8926	1.8211	2.1151	2.1296	2.785	2.1974	2.053	1.8315
tr|Q88QZ6|Q88QZ6_PSEPK	LTVLPLLLK	30	0.1257	0.0738	0.1029	0.0801	0.0839	0.1263	0.5381	0.5236	0.4335	0.3713	0.6186	0.6706	0.6923	0.8657	0.9048	0.5621	0.6994	0.606	0.66	0.6988	0.3709	0.5756	0.6008	0.3608	1.1528	1.0217	0.5478	0.7503	0.4098	0.7285
tr|Q88QZ6|Q88QZ6_PSEPK	SLLQLAAEAAALAEK	30	0.7717	0.6328	0.9189	0.8526	1.0084	1.0925	4.2623	4.4888	4.2404	4.1554	4.1875	4.7147	4.6595	4.5695	4.8414	3.0544	3.7599	4.1632	4.5583	3.9199	4.3589	3.9727	3.8909	4.2958	5.177	5.0134	5.7871	4.9933	4.9724	4.3197

## Sheet: Supplementary Table 6
Sample Name	Coumarate						Glucose						Glucose			Fructose			Fructose + Glucose			Fructose + Glucose + Gluconate			Gluconate			Glucose + Gluconate
Growth Medium	MOPs						MOPs						M9			M9			M9			M9			M9			M9
Replicate	1	2	3	4	5	6	1	2	3	4	5	6	1	2	3	1	2	3	1	2	3	1	2	3	1	2	3	1	2	3
LC-SRM platform	microflow LC-SRM
Protein Name
sp|P0A101|PCAJ_PSEPK	3.0223	2.8193	3.293	3.4345	3.5726	3.461	0.0824	0.0433	0.0358	0.0298	0.0287	0.0292	0.0442	0.0311	0.0285	0.0434	0.0513	0.0383	0.0443	0.0442	0.0408	0.0945	0.0757	0.1099	0.0475	0.037	0.0363	0.0654	0.0263	0.033
sp|P59319|ARGD_PSEPK	0.527621	0.448231	0.552144	0.5412	0.508558	0.615711	0.6086	0.656843	0.615681	0.652466	0.602423	0.6633	0.716959	0.7883	0.74881	0.473332	0.525432	0.6066	0.691647	0.695022	0.784246	0.734255	0.8278	0.668815	0.74206	0.6982	0.7615	0.8671	0.820042	0.7268
sp|Q88C92|PYRE_PSEPK	0.428	0.400856	0.57871	0.479769	0.510715	0.523017	0.639819	0.632294	0.541277	0.606984	0.6606	0.6962	0.875539	0.762037	0.788259	0.320822	0.460739	0.4619	0.636855	0.612685	0.7047	0.7108	0.572326	0.55682	0.79966	0.747444	0.6893	0.700239	0.65692	0.7288
sp|Q88CN0|RPIA_PSEPK	0.52784	0.51475	0.626437	0.563627	0.596862	0.606512	0.748206	0.667455	0.778254	0.707476	0.732903	0.692399	0.587473	0.613451	0.600444	0.441098	0.603782	0.53163	0.547441	0.543932	0.546239	0.587688	0.552847	0.544761	0.615813	0.673213	0.591056	0.665807	0.577641	0.484485
sp|Q88CQ2|ILVD_PSEPK	0.6731	0.5786	0.710795	0.742281	0.6964	0.7439	0.63385	0.704306	0.706655	0.6527	0.6957	0.703523	0.6459	0.619565	0.651845	0.4275	0.517561	0.5098	0.7114	0.516717	0.6752	0.642449	0.722604	0.682226	0.6914	0.71289	0.768505	0.8335	0.627572	0.674989
sp|Q88CV2|AROB_PSEPK	0.55274	0.453315	0.552412	0.5141	0.460542	0.607924	0.569077	0.633324	0.57048	0.484037	0.547426	0.665921	0.729349	0.73112	0.683191	0.492206	0.499013	0.59671	0.603185	0.602952	0.357472	0.626752	0.611889	0.4546	0.663716	0.65108	0.442551	0.701801	0.46996	0.676937
sp|Q88CW7|BETB_PSEPK	0.0867	0.094501	0.107382	0.0876161	0.102718	0.0944517	0.0953894	0.102202	0.0897694	0.101233	0.094936	0.107716	0.0993	0.108604	0.124373	0.1654	0.150638	0.1876	0.101879	0.100164	0.1169	0.0958336	0.1284	0.134589	0.1082	0.125927	0.144139	0.12626	0.110381	0.119639
sp|Q88CX4|GPMI_PSEPK	1.4927	1.21398	1.6407	1.47356	1.48933	1.4882	1.40165	1.58057	1.44996	1.5172	1.4783	1.49878	1.64555	1.63262	1.7118	0.933783	0.925905	1.05544	1.53757	1.6698	1.76387	1.85948	1.8552	1.74526	1.94718	2.0219	2.1664	2.0728	1.94393	1.79394
sp|Q88CY9|F16PA_PSEPK	1.3165	1.255	1.69025	1.5807	1.7278	1.80463	1.702	1.7144	1.70125	1.78369	1.85952	1.9547	2.19771	2.28883	2.09134	1.54028	1.60441	1.8816	2.0415	2.03197	2.28323	2.24957	2.18152	1.99204	2.40923	2.01289	2.56488	2.188	2.3009	2.13965
sp|Q88D64|PGK_PSEPK	1.56704	1.44465	1.88983	1.716	1.78599	1.9285	1.643	1.7638	1.7348	1.79113	1.62632	1.8175	1.61717	1.5982	1.76123	1.2446	1.30619	1.52703	1.5947	1.5482	1.771	1.57585	1.7784	1.75287	1.70175	1.80817	2.04435	2.02744	1.97503	1.58311
sp|Q88DK3|PUR9_PSEPK	0.228632	0.205489	0.250565	0.246752	0.252266	0.234904	0.339311	0.360256	0.316895	0.397953	0.306741	0.387274	0.300163	0.366322	0.285103	0.180044	0.176045	0.25459	0.276356	0.288813	0.300492	0.32239	0.319535	0.296645	0.320405	0.352793	0.416002	0.381506	0.373073	0.308662
sp|Q88DV4|TPIS_PSEPK	0.165459	0.121456	0.190104	0.174944	0.223241	0.214551	0.18227	0.216246	0.167918	0.224823	0.292735	0.192563	0.3074	0.281107	0.338882	0.288538	0.360765	0.348804	0.290814	0.212877	0.261373	0.279918	0.232304	0.264102	0.275722	0.308028	0.327581	0.230463	0.276913	0.268332
sp|Q88DW7|G6PI2_PSEPK	0.279451	0.260321	0.309383	0.313329	0.318366	0.355004	0.327836	0.366641	0.29606	0.317517	0.308275	0.351872	0.373996	0.357734	0.352535	0.336054	0.330124	0.42311	0.378511	0.362386	0.37152	0.369138	0.430601	0.411946	0.362506	0.361177	0.430849	0.476674	0.456069	0.330587
sp|Q88DW8|PANC_PSEPK	0.104866	0.10015	0.119765	0.13619	0.121818	0.141474	0.083162	0.0867457	0.0703545	0.0748185	0.0721405	0.0867736	0.108483	0.115005	0.103424	0.0570322	0.0829998	0.0842555	0.120675	0.135918	0.131215	0.118067	0.111732	0.124957	0.114034	0.104436	0.110168	0.115981	0.126936	0.11634
sp|Q88DW9|PANB_PSEPK	0.309966	0.258865	0.343366	0.304595	0.286143	0.346591	0.209677	0.219138	0.21017	0.19119	0.220443	0.20991	0.248392	0.270914	0.267635	0.191407	0.22126	0.242984	0.264323	0.306452	0.281332	0.290389	0.322923	0.289351	0.2651	0.269561	0.280118	0.321322	0.310156	0.255037
sp|Q88EH2|PHS_PSEPK	0.0720025	0.0598507	0.0827	0.0727	0.0661	0.0812	0.0727975	0.081088	0.0862	0.0799523	0.0839272	0.0922	0.44394	0.4797	0.510377	0.390903	0.4552	0.497998	0.234179	0.2477	0.284149	0.29278	0.270407	0.2697	0.5309	0.4871	0.5688	0.341387	0.295927	0.262
sp|Q88EH6|ACSA1_PSEPK	0.423326	0.256122	0.359817	0.329355	0.319096	0.462183	0.581595	0.592773	0.536791	0.505323	0.781346	0.812618	0.816607	0.907166	0.875935	0.475526	0.56668	0.569418	0.632471	0.596454	0.340722	0.723918	0.868236	0.600332	1.50769	1.0857	0.654205	0.830251	0.395067	0.818468
sp|Q88FB2|SUCC_PSEPK	9.07851	8.20264	12.671	11.3013	9.76792	11.4281	10.2147	9.59876	9.25014	8.62941	8.85324	9.85044	8.71067	8.25404	7.97773	5.78208	7.81511	8.80391	8.73882	6.49921	5.27368	6.70573	5.25612	6.28765	7.71614	6.54667	8.5499	5.67851	5.98403	8.40761
sp|Q88IS4|MQO3_PSEPK	0.2197	0.175152	0.163108	0.1119	0.275526	0.2897	0.5213	0.5038	0.2223	0.2338	0.4277	0.402453	1.0942	1.0418	1.06246	0.357835	0.4297	0.517929	1.2136	0.921805	1.2096	1.1931	0.824984	1.0609	0.684438	0.618805	1.0248	0.767874	0.977	0.8773
sp|Q88K27|SYT_PSEPK	1.59755	1.37698	1.75823	1.44021	1.71216	1.61987	2.68106	2.38014	2.2574	2.64962	2.25256	2.67503	2.69296	2.4362	2.57877	1.20119	1.6039	2.03199	2.69035	3.19101	3.24382	2.54083	2.61485	2.81514	2.73945	2.5691	3.13187	2.79264	3.1522	2.73719
sp|Q88K84|AROQ2_PSEPK	0.0737	0.0658	0.0674	0.064	0.0648	0.0667	0.032	0.032	0.032	0.032	0.032	0.032	0.032	0.032	0.032	0.032	0.032	0.032	0.032	0.032	0.032	0.032	0.032	0.032	0.032	0.032	0.032	0.032	0.032	0.032
sp|Q88KX1|TAL_PSEPK	0.353843	0.311446	0.4044	0.36	0.378466	0.426649	0.317669	0.358251	0.303316	0.324	0.2978	0.3397	0.445199	0.482	0.5089	0.459	0.445199	0.55766	0.545272	0.499454	0.522405	0.5699	0.683367	0.606762	0.50371	0.496262	0.56618	0.65483	0.568763	0.475439
sp|Q88KY8|STHA_PSEPK	0.0812398	0.139026	0.128529	0.1086	0.1182	0.111126	0.144885	0.135974	0.105337	0.157	0.1647	0.162059	0.230249	0.197417	0.1692	0.108755	0.139758	0.131336	0.1589	0.1554	0.158921	0.176864	0.14696	0.169174	0.187239	0.173424	0.202985	0.16063	0.161607	0.1697
sp|Q88L02|FADB_PSEPK	0.157968	0.148053	0.1629	0.1784	0.243463	0.272855	0.116222	0.126853	0.0798	0.096808	0.126454	0.0953965	0.0882161	0.113518	0.142982	0.1534	0.1642	0.163097	0.104416	0.1437	0.1255	0.1428	0.1807	0.1551	0.14	0.1249	0.126853	0.167643	0.1444	0.0852645
sp|Q88LE5|LEU3_PSEPK	0.91179	0.8498	1.21244	0.988983	1.0245	1.18714	1.3752	1.43906	1.35154	1.51676	1.2487	1.52482	1.61111	1.502	1.69806	1.20854	1.3168	1.58182	1.43022	1.3439	1.50366	1.59071	1.14628	1.42808	2.365	2.1743	2.42676	1.54726	1.7416	1.5783
sp|Q88LW9|G6PI1_PSEPK	0.252211	0.199885	0.218432	0.219819	0.240985	0.25734	0.269406	0.275426	0.238426	0.235865	0.225611	0.254476	0.318188	0.335154	0.310505	0.182461	0.175307	0.225747	0.299349	0.302642	0.296291	0.362544	0.302758	0.362115	0.352478	0.279644	0.345844	0.399917	0.357735	0.344553
sp|Q88M04|KCY_PSEPK	0.287934	0.264826	0.345589	0.28114	0.324923	0.348591	0.421339	0.390831	0.387388	0.349729	0.382889	0.382458	0.453998	0.477219	0.465441	0.224794	0.29761	0.355354	0.387189	0.418214	0.421249	0.458221	0.362366	0.572119	0.453752	0.404232	0.561245	0.414189	0.472206	0.476888
sp|Q88M20|FUMC_PSEPK	0.154595	0.140703	0.169799	0.13299	0.1594	0.1455	0.107647	0.1217	0.0739368	0.102137	0.119707	0.103832	0.2209	0.215717	0.204804	0.5801	0.708497	0.7916	0.265938	0.313086	0.283	0.3233	0.41766	0.3782	0.249516	0.229809	0.278943	0.312874	0.264984	0.2635
sp|Q88MF9|ENO_PSEPK	3.20734	2.61009	3.53252	3.40212	3.49083	3.45986	3.77904	4.17696	3.72021	3.84159	3.83881	3.81201	3.70715	3.71884	3.43655	2.69384	3.34696	3.26758	3.25448	3.66422	4.0766	3.99273	3.76115	3.53689	3.58487	3.55851	4.34617	4.2048	4.14117	3.40102
sp|Q88MP5|DAPE_PSEPK	0.138439	0.163439	0.124986	0.122224	0.0889389	0.167761	0.287257	0.322859	0.314517	0.311323	0.118642	0.326646	0.318758	0.334845	0.120603	0.158101	0.186339	0.23812	0.201563	0.287285	0.379437	0.329805	0.283392	0.235957	0.209361	0.262253	0.279134	0.335799	0.347307	0.322483
sp|Q88MR4|CAPP_PSEPK	0.0697102	0.0606596	0.0836808	0.090069	0.0777053	0.0751751	0.0439159	0.0585523	0.0626119	0.0720368	0.074691	0.0631489	0.081409	0.0896336	0.0789043	0.120424	0.142116	0.138993	0.122698	0.105281	0.0935873	0.123701	0.136134	0.129975	0.0815485	0.0901025	0.116862	0.103389	0.0992087	0.0906369
sp|Q88NF9|MQO2_PSEPK	0.0572	0.0458	0.0352157	0.0314925	0.0784985	0.0812	0.165	0.161031	0.0611234	0.0609682	0.125039	0.116972	0.3643	0.359759	0.305462	0.0325784	0.0487	0.0449	0.374032	0.264971	0.3854	0.3104	0.280019	0.322061	0.220913	0.188024	0.227957	0.244493	0.2753	0.2725
sp|Q88P21|GUAA_PSEPK	2.0463	0.8101	1.1447	0.7768	0.6881	1.0641	1.5347	1.3308	1.1075	0.8182	2.357	2.1243	2.1711	2.7017	2.2117	0.9746	1.3988	1.7814	2.2356	2.3006	1.4571	2.4087	2.0477	2.0153	2.5096	2.0372	1.2991	2.4438	1.0996	2.5437
sp|Q88PU7|MQO1_PSEPK	1.93475	1.78194	2.2726	1.81289	2.04056	2.24506	1.99587	2.29477	2.26678	2.2285	1.94041	2.22155	2.2587	2.0818	2.32868	0.820782	0.8234	0.991722	1.6603	1.51264	2.022	1.89143	1.8209	1.81496	2.0699	2.24271	2.7801	2.2276	2.14968	1.85079
sp|Q88Q44|MDH_PSEPK	0.0078	0.0092	0.0112	0.0101	0.0094	0.0162	0.0074	0.0123	0.008	0.0101	0.0114	0.01	0.0133	0.0143	0.0087	0.0647	0.0671	0.0745	0.0152	0.0274	0.0247	0.0132	0.0359	0.0299	0.0088	0.0148	0.0136	0.0195	0.0147	0.0102
sp|Q88QC7|SPEA_PSEPK	0.140151	0.126192	0.164998	0.140643	0.155892	0.166783	0.199378	0.217606	0.217546	0.210859	0.20359	0.242858	0.187641	0.211114	0.211069	0.190443	0.212642	0.236305	0.198024	0.160833	0.196116	0.208491	0.210468	0.222819	0.214275	0.219835	0.266934	0.232504	0.242529	0.208749
sp|Q88QD4|AROQ1_PSEPK	0.308474	0.246632	0.355664	0.293696	0.286924	0.315617	0.314357	0.31995	0.30331	0.32359	0.312715	0.319766	0.370992	0.350891	0.411052	0.408682	0.485765	0.578516	0.340944	0.30763	0.390496	0.347897	0.406715	0.390691	0.350393	0.409854	0.412355	0.401042	0.416198	0.374491
sp|Q88QX8|MASZ_PSEPK	1.71829	1.50712	2.35298	2.20846	1.67637	1.7681	0.768467	0.809428	0.695089	0.71937	0.73178	0.750676	0.764788	0.802075	0.787306	0.735931	1.04902	1.01417	1.06592	1.03157	1.05602	1.00196	0.95578	1.02965	0.815243	0.745316	0.830362	1.12853	0.979288	1.05733
sp|Q88R42|HIS4_PSEPK	0.513002	0.533817	0.771685	0.699967	0.807326	0.834292	0.951065	0.9848	0.941824	0.985111	0.98548	1.0224	0.943796	0.9362	0.915423	0.41077	0.428085	0.446925	0.771216	0.669919	0.879782	0.8599	0.810488	0.844565	0.86032	0.954718	1.14168	1.021	0.95435	0.888221
sp|Q88R44|HIS5_PSEPK	0.685	0.7014	0.778578	0.659	0.8613	0.8291	0.947483	0.9791	0.856646	0.924693	0.8714	1.03638	1.0401	1.06984	1.0928	0.5922	0.5842	0.6939	0.908207	0.8024	1.0282	1.13433	1.0083	0.986	1.098	1.06434	1.3063	1.02819	1.1056	1.1093
tr|Q88C16|Q88C16_PSEPK	0.5699	0.5769	0.729	0.7793	0.6493	0.9847	0.7777	0.712	0.7252	1.0236	0.7727	0.8298	0.9517	0.8352	0.9986	0.4658	0.5866	0.6229	0.6994	0.9495	0.8935	1.0232	0.9158	0.7838	1.1452	0.8384	1.052	1.0502	1.1398	0.9293
tr|Q88C17|Q88C17_PSEPK	0.0923405	0.0941376	0.0809872	0.0917546	0.107356	0.110206	0.114635	0.0822076	0.108735	0.0902588	0.102346	0.0998577	0.120908	0.110134	0.0749288	0.0831937	0.174868	0.135843	0.110313	0.120033	0.119645	0.118119	0.113263	0.12293	0.102773	0.0792724	0.0839487	0.113676	0.109051	0.0890714
tr|Q88C32|Q88C32_PSEPK	0.0251	0.026303	0.0390151	0.0286828	0.0306785	0.0321791	0.0281818	0.0254263	0.0261768	0.0275	0.0215434	0.0291	0.0345133	0.0331919	0.0383273	0.0356805	0.0323458	0.0437131	0.0290586	0.0300116	0.0329	0.0348202	0.0401	0.0345697	0.0283	0.0311	0.037181	0.0418	0.0334424	0.0338
tr|Q88C36|Q88C36_PSEPK	0.97396	0.795518	0.970151	0.8796	0.924433	1.16793	2.39329	2.38921	2.60692	2.43695	2.65598	2.79999	2.39388	2.4809	2.52134	1.02524	1.0897	1.28133	1.68861	1.536	1.61928	1.90719	1.72289	1.60436	2.8954	2.69773	2.81962	2.1257	1.96667	2.0786
tr|Q88C37|Q88C37_PSEPK	3.22197	2.61866	3.55648	3.00845	3.5303	4.1439	8.07941	8.49694	8.19231	8.28968	8.2225	9.18378	8.2289	8.64213	9.2777	4.1637	4.42274	4.60285	6.0558	5.28741	6.11062	6.07871	6.14855	5.39327	10.4434	10.0525	10.3315	7.45824	7.11476	6.69442
tr|Q88CU5|Q88CU5_PSEPK	11.57	9.7248	12.83	13.0103	13.2412	13.6032	12.8306	12.8884	12.3105	12.7124	12.091	13.254	12.6997	12.6239	13.1359	7.0129	8.46326	9.53446	12.7475	12.3982	13.2359	13.0641	13.8041	13.5177	12.9733	12.5311	15.3994	15.5853	14.3476	12.7006
tr|Q88D62|Q88D62_PSEPK	0.477017	0.242266	0.334119	0.283587	0.246013	0.379788	0.413672	0.385325	0.301533	0.263862	0.504803	0.459205	0.45535	0.569397	0.463238	0.256189	0.341186	0.384882	0.448803	0.445898	0.274533	0.468837	0.397142	0.347911	0.492444	0.466308	0.274722	0.522041	0.227018	0.528559
tr|Q88D67|Q88D67_PSEPK	1.0349	0.896317	1.08834	1.09723	1.14973	1.10424	0.976279	1.07503	1.08658	1.0108	1.04656	1.04862	1.0734	1.168	1.06387	0.969184	1.03204	1.21247	1.01117	1.09413	1.22793	1.18173	1.16001	1.1705	1.1123	1.10882	1.24273	1.24035	1.24752	1.08638
tr|Q88DY8|Q88DY8_PSEPK	0.53546	0.48525	0.645713	0.581633	0.619379	0.66204	0.567939	0.590938	0.557159	0.565481	0.561619	0.620432	0.565657	0.550208	0.494267	0.384654	0.41041	0.47103	0.570924	0.5416	0.619276	0.590991	0.560039	0.547399	0.580675	0.6258	0.729455	0.652911	0.621485	0.567413
tr|Q88E12|Q88E12_PSEPK	3.44377	3.126	3.7593	3.4607	3.2868	3.61656	0.0525	0.028122	0.0207435	0.0194	0.0265906	0.0257553	0.0221	0.0238063	0.0257	0.0433	0.061952	0.0616	0.0132257	0.0152256	0.0174	0.0191	0.0246	0.0240847	0.0227	0.0242	0.0286789	0.0237	0.0243631	0.0213716
tr|Q88E13|Q88E13_PSEPK	6.35415	6.66726	7.90129	6.40069	6.55977	6.93395	0.11247	0.0357991	0.0432167	0.044984	0.0520093	0.0382681	0.047561	0.0435412	0.0488224	0.116189	0.124251	0.124346	0.0329885	0.0185125	0.0300551	0.0245924	0.0258485	0.0430682	0.0386692	0.0248545	0.0495133	0.0667476	0.0449084	0.0177582
tr|Q88E31|Q88E31_PSEPK	0.207466	0.1852	0.171808	0.1736	0.1609	0.177643	0.387702	0.4344	0.401278	0.391438	0.427107	0.473538	1.0116	1.0005	0.965219	0.1906	0.1902	0.1908	0.3998	0.9334	1.12226	0.970446	1.17932	0.9551	1.101	1.1655	1.10411	1.264	1.42338	0.597765
tr|Q88EH7|Q88EH7_PSEPK	0.3556	0.316573	0.488223	0.4581	0.468075	0.475601	0.4251	0.486102	0.470408	0.549358	0.458107	0.522157	0.6111	0.615705	0.700976	0.890099	1.01003	1.13508	0.724487	0.7885	0.723205	0.6676	0.975484	0.761178	0.707588	0.693338	0.609891	0.703028	0.619809	0.618
tr|Q88EI3|Q88EI3_PSEPK	0.179881	0.161648	0.194199	0.193686	0.214722	0.2413	0.236757	0.2682	0.2276	0.241402	0.223444	0.260129	0.384253	0.332729	0.384036	0.210617	0.228593	0.298	0.350687	0.336358	0.329907	0.343247	0.469976	0.397376	0.367105	0.355135	0.413916	0.3503	0.354591	0.357613
tr|Q88EP9|Q88EP9_PSEPK	0.0460365	0.06	0.0494795	0.0326	0.0594	0.063565	0.0432	0.0602	0.0504209	0.0394598	0.0412136	0.0499824	0.1964	0.184555	0.223561	0.165052	0.168664	0.2345	0.161441	0.165731	0.121712	0.266135	0.2069	0.3024	0.184194	0.202999	0.176971	0.249	0.242897	0.251371
tr|Q88EZ9|Q88EZ9_PSEPK	0.0233911	0.0196853	0.0239003	0.0164085	0.0219337	0.0209603	0.0171085	0.0230653	0.0210581	0.0244996	0.0181754	0.0222172	0.0176875	0.0176994	0.0198288	0.0306844	0.0423857	0.046013	0.0157631	0.0147913	0.0130701	0.0164291	0.0206152	0.0203487	0.0228877	0.026493	0.0194105	0.0226412	0.0180601	0.0150327
tr|Q88F66|Q88F66_PSEPK	0.0282659	0.0182199	0.0287063	0.0218064	0.0263706	0.0311245	0.0309378	0.0168796	0.0295374	0.0388434	0.023035	0.0466907	0.0491033	0.0598051	0.0645302	0.0270425	0.0244358	0.0264211	0.0598133	0.0391031	0.0463159	0.0404168	0.0583879	0.043258	0.0496148	0.0429845	0.0556804	0.0411474	0.0433212	0.0210245
tr|Q88FA4|Q88FA4_PSEPK	4.01978	3.63016	4.5157	4.7964	4.5009	4.7414	2.43932	2.45661	2.5837	2.7542	2.60718	2.58927	2.8717	2.8208	2.49953	1.6453	2.48215	2.5078	2.6996	2.6506	2.8817	3.45191	2.2987	2.9442	3.02263	2.34571	3.0908	2.7882	2.64728	2.28021
tr|Q88FA5|Q88FA5_PSEPK	0.120016	0.0713958	0.104563	0.0733021	0.0831036	0.0916141	0.0415773	0.0328226	0.0353224	0.0406606	0.0377252	0.0348311	0.124363	0.118288	0.188369	0.10777	0.184924	0.124879	0.122958	0.195703	0.117337	0.0965703	0.0569181	0.0974652	0.233311	0.139745	0.161945	0.0647565	0.0734284	0.104917
tr|Q88FA6|Q88FA6_PSEPK	1.64012	1.35894	1.68151	1.59899	1.52869	1.88842	0.59164	0.657519	0.601695	0.555129	0.646747	0.660078	0.762686	0.693281	0.718669	0.497063	0.612305	0.634738	0.709285	0.626923	0.714705	0.641301	0.524441	0.646603	0.838433	0.706043	1.00574	0.674406	0.654159	0.654661
tr|Q88FA7|Q88FA7_PSEPK	3.22585	2.90557	3.5923	3.57268	3.27591	3.85684	1.54967	1.53908	1.4484	1.243	1.43367	1.49449	1.20915	1.34814	1.28417	1.023	1.0147	1.24778	1.1736	1.27344	0.9045	1.14649	1.22886	1.04415	1.3231	1.4241	1.08606	1.3588	1.03206	1.23254
tr|Q88FA8|Q88FA8_PSEPK	5.93115	4.89671	6.12503	5.2937	5.1323	6.08077	2.44452	2.40837	2.32842	2.26289	2.45907	2.69188	2.3966	2.42834	2.61771	1.90999	1.96386	2.22331	2.24424	2.19076	1.93841	2.11315	2.26401	1.83008	2.5403	2.69679	2.54421	2.42763	2.15188	2.22898
tr|Q88FA9|Q88FA9_PSEPK	3.43769	2.66839	3.59364	3.00207	2.89032	3.67731	2.82183	2.7775	2.78561	2.51503	2.91607	2.9712	2.40342	2.50924	2.68311	1.7673	1.91876	2.21242	2.32778	2.04107	1.77267	2.10167	2.14885	1.84007	2.46634	2.46996	2.24271	2.28096	1.8173	2.38846
tr|Q88FB0|Q88FB0_PSEPK	4.71937	4.3727	4.36221	5.04091	4.30246	4.81858	4.43095	4.01515	4.13068	3.59504	4.60186	3.71559	3.60862	3.38719	2.51536	1.69219	3.1704	2.31681	3.57982	3.60934	2.55792	3.33548	2.15463	2.91688	3.0667	2.50462	2.50289	2.59344	2.09773	3.45522
tr|Q88FB1|Q88FB1_PSEPK	6.13132	5.42344	6.64845	6.01716	6.22957	6.8478	5.43342	5.43201	4.87782	5.23111	5.45321	6.00452	5.05103	4.69273	5.1921	3.73833	4.11106	4.46596	4.71174	4.07846	4.57095	4.1803	4.90107	4.27148	4.60449	4.39102	5.80895	4.66687	4.98418	4.69798
tr|Q88FB3|Q88FB3_PSEPK	7.43511	6.78152	8.97612	8.0313	8.5143	8.63693	6.6695	7.6454	7.0206	7.20041	7.17285	7.55995	5.17909	5.78123	6.27831	5.16217	5.40873	6.40479	5.8457	4.2767	4.38579	4.8594	4.6809	4.71395	5.55664	5.72502	6.82914	4.50382	4.87166	5.71765
tr|Q88FI0|Q88FI0_PSEPK	5.18367	4.8646	12.9222	10.7638	5.23513	5.79799	0.5263	0.427082	0.4219	0.4258	0.3972	0.449855	1.18454	1.03916	1.34333	0.835183	0.792862	1.0362	0.902362	0.95914	1.08968	1.09219	1.25303	1.3333	1.609	1.0936	1.1753	1.18716	1.058	0.946349
tr|Q88FP6|Q88FP6_PSEPK	0.083	0.0749	0.1055	0.0978	0.1046	0.1036	0.0706	0.0774	0.0686	0.0709	0.069	0.0757	0.1354	0.1407	0.1473	0.2554	0.267	0.2994	0.1725	0.1877	0.184	0.2044	0.2798	0.2334	0.1646	0.151	0.18	0.2229	0.2042	0.1571
tr|Q88FP7|Q88FP7_PSEPK	0.0293836	0.021976	0.0325936	0.0253	0.0303	0.0360505	0.0271037	0.0276552	0.0209889	0.0259469	0.0246921	0.0337	0.0496312	0.0540758	0.056	0.0683972	0.0842002	0.0903732	0.052059	0.0516	0.0570388	0.0649403	0.0661749	0.0548686	0.0646934	0.061314	0.0637057	0.0725949	0.0632119	0.050125
tr|Q88FS2|Q88FS2_PSEPK	0.829621	0.7808	1.0113	0.9059	0.817525	0.9487	0.5242	0.5208	0.468103	0.510641	0.520343	0.5299	0.985731	1.0318	1.0516	6.03238	7.531	8.042	1.37601	1.6752	1.31073	1.7213	2.63425	1.79618	1.22016	1.09277	1.25619	1.34679	1.1525	1.0357
tr|Q88FX5|Q88FX5_PSEPK	5.03159	4.6079	6.1625	5.42927	6.08844	7.573	0.107882	0.0653627	0.0525236	0.0633618	0.0475506	0.052857	0.0856	0.0830372	0.0641	0.1053	0.145399	0.15657	0.121721	0.122055	0.0711	0.131892	0.166427	0.195754	0.109072	0.0835375	0.0983775	0.1301	0.100879	0.107111
tr|Q88G03|Q88G03_PSEPK	0.0372313	0.0393118	0.0409794	0.0309	0.0411	0.0479759	0.0270671	0.0309	0.026	0.0277361	0.0201	0.0314842	0.0399	0.043	0.0352839	0.0382308	0.0460786	0.0584707	0.0334832	0.0267366	0.0264	0.0439779	0.0428	0.0315783	0.0355	0.0292353	0.0474762	0.0452	0.0354	0.0234882
tr|Q88GP7|Q88GP7_PSEPK	0.880173	0.779802	1.02294	0.959765	0.963563	1.06656	0.042998	0.0380173	0.0374134	0.0294453	0.027701	0.0347184	0.0375174	0.0337636	0.0382344	0.0557461	0.0428316	0.0295252	0.040427	0.0458897	0.0432378	0.0493996	0.0587163	0.0602708	0.0410705	0.0434262	0.0405846	0.0537071	0.0461052	0.0386364
tr|Q88GQ6|Q88GQ6_PSEPK	1.36837	1.31127	1.69314	1.58101	1.6013	1.51407	1.63023	1.5459	1.6115	1.52391	2.0437	1.4589	2.05354	1.9487	1.97872	0.996253	1.47641	1.47666	2.1458	2.31209	2.21461	2.3076	2.12836	2.83912	2.02401	1.60267	1.71096	2.34887	1.7715	2.1115
tr|Q88GS0|Q88GS0_PSEPK	0.00575	0.0307	0.0268	0.0199	0.0401	0.0157	0.0122	0.00575	0.00575	0.0115	0.0151	0.0173	0.00575	0.0192	0.0174	0.0805	0.0874	0.0561	0.0421	0.0226	0.00575	0.0421	0.0201	0.00575	0.00575	0.00575	0.0314	0.0463	0.015	0.0278
tr|Q88GU4|Q88GU4_PSEPK	0.0282	0.0360759	0.0351348	0.0362054	0.0271353	0.0364	0.0274491	0.024312	0.0255668	0.027	0.0212405	0.0235	0.0231	0.0236	0.0307	0.133879	0.187463	0.1465	0.0329389	0.0421	0.0346	0.0407815	0.058	0.0525453	0.0249394	0.0291	0.0406246	0.0398403	0.0216455	0.0378013
tr|Q88GZ6|Q88GZ6_PSEPK	0.282577	0.250312	0.347981	0.258804	0.256363	0.284189	0.0452098	0.0449545	0.0394012	0.0510145	0.0465582	0.0412811	0.0603093	0.0553182	0.0603612	0.14861	0.170113	0.218754	0.0556989	0.0555971	0.0547405	0.0739765	0.097012	0.0537295	0.059835	0.0573199	0.0673935	0.0692927	0.0562537	0.057995
tr|Q88H28|Q88H28_PSEPK	18.7419	9.34687	13.3657	9.33172	6.87584	13.3836	0.1241	0.0234241	0.0192	0.0204439	0.04012	0.0279278	0.0152007	0.0167	0.0136901	0.0303008	0.0261652	0.0344991	0.0323086	0.0261025	0.00985688	0.0410703	0.0350115	0.0353853	0.0229994	0.023	0.0102169	0.0344991	0.0221781	0.0277
tr|Q88HB7|Q88HB7_PSEPK	0.1122	0.0888135	0.110549	0.1123	0.1127	0.123755	0.4653	0.525	0.53183	0.505887	0.5234	0.540033	0.7376	0.80419	0.8541	2.4556	2.95624	3.0588	2.78243	2.91507	2.98776	3.44632	3.7439	3.43066	0.68737	0.6702	0.7205	0.97578	0.825031	0.8065
tr|Q88HE4|Q88HE4_PSEPK	0.0701541	0.035762	0.2666	0.223388	0.0568903	0.0585499	2.84388	2.99885	2.96133	3.14894	2.9434	3.28428	2.689	2.54542	2.8058	0.0775	0.0859747	0.0938051	2.04476	2.30901	2.37493	2.36279	1.9574	2.5062	3.0552	3.2518	3.8225	3.0262	2.5548	2.77868
tr|Q88HH4|Q88HH4_PSEPK	0.0442789	0.0232789	0.0468028	0.0286698	0.0229113	0.0450876	0.784376	0.80594	0.750071	0.743945	0.705718	0.804102	0.874919	0.712947	0.747375	0.0266252	0.0396967	0.0390841	0.777393	0.738431	1.00357	0.823215	0.781436	0.760607	0.871489	0.877982	0.987148	0.750806	0.886926	0.824808
tr|Q88HH5|Q88HH5_PSEPK	0.0155802	0.0106567	0.0181688	0.0085	0.0085	0.0113555	0.522354	0.570571	0.498595	0.549083	0.548035	0.696705	0.6963	0.6516	0.729199	0.0160724	0.0151989	0.0215815	0.573017	0.591186	0.670849	0.6692	0.625951	0.564632	0.7614	0.756977	0.77532	0.806242	0.70841	0.702994
tr|Q88HH6|Q88HH6_PSEPK	0.173199	0.173199	0.173199	0.173199	0.173199	0.173199	0.4662	0.454028	0.42	0.407596	0.3975	0.438207	0.444244	0.398617	0.4307	0.173199	0.173199	0.173199	0.48498	0.405824	0.4583	0.421655	0.3665	0.4589	0.480372	0.4126	0.551967	0.4677	0.4051	0.470474
tr|Q88HH8|Q88HH8_PSEPK	0.0546	0.0232	0.0342406	0.0227	0.0293924	0.0324225	1.6837	1.73025	1.95713	1.70714	2.3217	2.46775	1.90451	1.82041	1.7706	0.1211	0.173021	0.1713	2.57235	2.43219	1.18224	3.46412	6.1932	5.1476	2.9425	3.0012	2.20564	3.31982	1.29387	2.44285
tr|Q88HH9|Q88HH9_PSEPK	0.0192363	0.0133	0.0148149	0.0144108	0.0146802	0.0133	0.7308	0.756098	0.846469	0.8741	0.833405	1.0015	0.679061	0.608182	0.756145	0.031246	0.0360945	0.050329	0.899533	0.81954	0.608219	1.4369	2.8497	1.91961	1.1961	1.3218	1.27153	1.28189	0.68566	0.8187
tr|Q88HJ8|Q88HJ8_PSEPK	13.1293	11.9228	16.5462	14.2259	15.6773	16.6289	0.168155	0.02958	0.0178772	0.0163542	0.0195136	0.0316372	0.0203237	0.0234761	0.0100464	0.0273133	0.0273675	0.0348676	0.00904513	0.019709	0.011699	0.0238472	0.0180768	0.0120848	0.0210627	0.0197234	0.0244117	0.0178869	0.0188089	0.0205781
tr|Q88HJ9|Q88HJ9_PSEPK	14.9507	14.1957	19.7297	16.2267	18.6161	18.8741	0.224055	0.0590792	0.0387359	0.0410646	0.0531884	0.060228	0.0465388	0.0398506	0.0396957	0.1448	0.1516	0.1428	0.0351131	0.0395	0.0375447	0.0465388	0.0654888	0.0494	0.066681	0.0553394	0.0783078	0.0667	0.0342771	0.042916
tr|Q88HK0|Q88HK0_PSEPK	200.595	161.454	203.32	191.465	217.914	229.78	2.68884	0.894759	0.501338	0.744111	1.34214	1.56583	0.341822	1.06823	0.830848	1.79865	1.65442	1.82805	0.469435	0.890194	0.401071	0.821717	0.756565	0.4839	0.979889	0.742892	1.19606	0.839978	0.510454	0.629983
tr|Q88HK4|Q88HK4_PSEPK	8.39764	7.30124	9.7982	9.08825	10.0413	10.4683	0.835172	0.602662	0.655163	0.670727	0.706684	0.63273	0.574616	0.563739	0.301331	0.880869	0.897118	0.789443	0.505858	0.64244	0.449708	0.723993	0.892506	0.301331	0.5923	0.664545	0.301331	0.700819	0.426146	0.571013
tr|Q88HK7|Q88HK7_PSEPK	1.0201	1.0488	0.9178	0.9209	0.9786	1.2246	0.4589	0.4589	0.4589	0.4589	0.4589	0.4589	0.4589	0.4589	0.4589	0.4589	0.4589	0.4589	0.4589	0.4589	0.4589	0.4589	0.4589	0.4589	0.4589	0.4589	0.4589	0.4589	0.4589	0.4589
tr|Q88HX9|Q88HX9_PSEPK	0.0092	0.0033	0.0023	0.0023	0.0033	0.0042	0.002	0.0046	0.0025	0.0018	0.0009	0.0044	0.0092	0.0107	0.0096	0.0023	0.0056	0.0058	0.0072	0.01	0.006	0.0096	0.0086	0.0079	0.0058	0.0057	0.0037	0.0094	0.0059	0.0087
tr|Q88IB9|Q88IB9_PSEPK	0.206494	0.224033	0.281607	0.213489	0.202901	0.191746	0.14131	0.128067	0.135618	0.153539	0.151085	0.142821	0.121067	0.105925	0.125932	0.412734	0.560992	0.592984	0.0786116	0.0582818	0.0701315	0.0632279	0.0504281	0.0794976	0.10077	0.100584	0.114984	0.0726689	0.0843238	0.0797143
tr|Q88IS1|Q88IS1_PSEPK	1.0235	0.866572	1.0616	1.14249	1.02781	1.0366	1.4051	1.6133	1.4661	1.3708	1.50483	1.4739	1.313	1.33619	1.4297	0.4655	0.564972	0.650691	1.1122	1.0745	1.0674	1.13939	0.9873	0.961555	1.61014	1.5287	1.4907	1.3148	1.322	1.31334
tr|Q88JJ7|Q88JJ7_PSEPK	0.139504	0.1264	0.140676	0.1256	0.166271	0.131107	0.041812	0.037	0.0399244	0.0281	0.0412123	0.0349736	0.109415	0.1205	0.106894	0.127372	0.156502	0.144388	0.0863594	0.111	0.1441	0.131102	0.1426	0.121319	0.145917	0.11797	0.1159	0.129561	0.1151	0.0995535
tr|Q88JU3|Q88JU3_PSEPK	0.18658	0.180223	0.195903	0.159562	0.194	0.170157	0.0316498	0.0271	0.0364471	0.0285907	0.0282	0.0258846	0.0397682	0.031	0.0286	0.0955678	0.125305	0.116016	0.0495338	0.0481	0.0326	0.0637	0.0507505	0.0561226	0.0329508	0.0309377	0.0374007	0.0416387	0.0282378	0.0390959
tr|Q88KF1|Q88KF1_PSEPK	4.7618	4.18893	5.04438	5.40327	4.89452	5.21264	3.36792	3.17189	3.28294	2.86606	3.35683	3.08717	3.0808	3.17589	2.36929	1.38494	2.11759	1.72619	3.26275	3.38129	3.42894	3.30505	2.663	3.17331	2.83685	2.23825	2.65997	3.03332	2.76183	2.59647
tr|Q88KF4|Q88KF4_PSEPK	0.235775	0.197477	0.251028	0.218628	0.232713	0.24833	0.207911	0.2119	0.1973	0.197806	0.2088	0.220361	0.2161	0.234857	0.239296	0.379078	0.440606	0.485636	0.247078	0.2614	0.2298	0.289055	0.3075	0.30069	0.2727	0.248821	0.267927	0.313988	0.234533	0.2651
tr|Q88KG6|Q88KG6_PSEPK	0.583527	0.527309	0.666309	0.616606	0.687391	0.67934	0.710605	0.777975	0.611387	0.657159	0.643566	0.678082	0.862667	0.974377	0.923785	0.336699	0.444213	0.462491	0.750144	0.789924	0.84386	0.820779	0.777904	0.899598	0.765546	0.798614	1.0427	0.895581	1.0382	0.88969
tr|Q88KS2|Q88KS2_PSEPK	0.873087	0.753508	0.940359	0.8162	0.851198	0.9312	0.751	0.7964	0.7275	0.700184	0.6593	0.7637	0.9107	0.988017	0.866403	1.1833	1.2401	1.42507	1.01577	1.089	1.0836	1.09738	1.13963	1.16804	0.8933	0.936825	1.06414	1.19652	1.0682	1.00908
tr|Q88KZ0|Q88KZ0_PSEPK	6.51418	4.9569	6.8085	5.58984	5.39489	5.93767	4.74684	5.53967	4.81786	5.04956	5.31414	5.86815	5.87889	5.76333	6.67031	2.9328	2.89538	3.06622	5.17485	5.22933	4.41605	5.92474	5.46946	4.17258	5.61311	6.09461	4.48063	6.34854	5.22251	6.11691
tr|Q88L24|Q88L24_PSEPK	0.0989217	0.102458	0.0934261	0.106545	0.109913	0.123386	0.0560821	0.0865	0.0596	0.0599	0.066	0.064	0.178875	0.170011	0.1692	0.41168	0.5225	0.508745	0.251291	0.2685	0.249288	0.289319	0.398169	0.3704	0.1662	0.143	0.231108	0.278	0.216471	0.205289
tr|Q88L53|Q88L53_PSEPK	3.3265	2.9532	3.7637	3.42964	3.44681	3.8165	3.6688	3.6246	3.5783	3.55097	3.3759	3.7348	3.98032	4.56157	4.01596	2.3589	3.34748	3.4882	3.72117	3.57695	4.1847	4.3653	3.60798	4.0561	4.20438	3.78331	4.4431	4.19139	4.1944	3.71405
tr|Q88LD5|Q88LD5_PSEPK	1.01513	1.10044	1.36236	1.10747	1.16559	1.26289	1.63342	1.6165	1.63908	1.68276	1.59356	1.61967	1.70775	1.50147	1.66122	0.930345	0.986235	1.2183	1.38923	1.39863	1.60114	1.49064	1.38409	1.46481	1.45658	1.5531	1.70867	1.6301	1.46076	1.49355
tr|Q88LE4|Q88LE4_PSEPK	1.84857	2.0157	2.378	1.94923	2.25419	2.11421	2.62276	2.6215	2.5104	2.4829	2.57318	2.5574	2.3969	2.0225	2.55376	2.19761	2.46675	2.75673	2.30525	2.16947	2.22365	2.45714	2.34133	2.29575	2.4529	2.92855	3.05367	2.6368	2.11999	2.359
tr|Q88LQ7|Q88LQ7_PSEPK	0.18764	0.0873863	0.0961532	0.0955876	0.094315	0.1142	0.15936	0.124716	0.0974259	0.0846997	0.232606	0.186933	0.221465	0.228081	0.1904	0.1076	0.148225	0.151512	0.247312	0.210063	0.158511	0.232323	0.1539	0.189519	0.215638	0.1645	0.117646	0.196	0.116374	0.243635
tr|Q88LR3|Q88LR3_PSEPK	0.129	0.116379	0.1298	0.12274	0.116595	0.14808	0.134451	0.1174	0.1381	0.1398	0.128884	0.145727	0.136806	0.1468	0.172861	0.141275	0.13315	0.1734	0.1391	0.1337	0.146658	0.139222	0.1614	0.137342	0.159	0.1478	0.1965	0.1787	0.1579	0.15816
tr|Q88LY5|Q88LY5_PSEPK	0.759073	0.685531	0.750179	0.726776	0.779633	0.878436	0.83672	0.905246	0.886173	0.80048	0.857771	0.953729	0.899934	0.955158	0.911699	0.715408	0.748877	0.836831	0.903641	0.889424	0.972734	0.95782	0.928419	0.875133	1.05929	0.992313	1.17761	1.07922	1.11844	0.942996
tr|Q88LZ4|Q88LZ4_PSEPK	1.03608	0.856293	1.10733	1.17676	1.09032	1.22544	1.35486	1.43117	1.37617	1.43007	1.24755	1.40637	1.438	1.33237	1.42456	0.469103	0.492455	0.668603	1.11152	1.1464	1.25096	1.32036	1.26346	1.09708	1.47969	1.559	1.51294	1.74894	1.47759	1.29173
tr|Q88M05|Q88M05_PSEPK	0.2767	0.3056	0.373375	0.348251	0.369513	0.353894	0.3756	0.376	0.339508	0.426465	0.481958	0.3808	0.466926	0.362015	0.370746	0.2942	0.400466	0.3001	0.433456	0.375997	0.385543	0.429934	0.319368	0.383077	0.391297	0.398696	0.376216	0.398285	0.357645	0.3695
tr|Q88MC0|Q88MC0_PSEPK	0.420229	0.392497	0.476292	0.405813	0.509697	0.509298	0.491173	0.543089	0.502066	0.480947	0.526222	0.558574	0.532671	0.577226	0.590694	0.41846	0.445813	0.50958	0.510893	0.511144	0.599333	0.534736	0.616325	0.50508	0.578509	0.620652	0.658869	0.62583	0.697613	0.530855
tr|Q88MF5|Q88MF5_PSEPK	0.4838	0.384516	0.534373	0.444459	0.573173	0.561324	0.269742	0.264631	0.27555	0.318765	0.355939	0.397294	0.535302	0.647753	0.5907	0.3433	0.422154	0.469319	0.319026	0.305522	0.263004	0.2134	0.272762	0.276944	0.601053	0.6093	0.615226	0.3145	0.2257	0.357778
tr|Q88MX4|Q88MX4_PSEPK	0.0869	0.0819	0.0960893	0.0826	0.0898306	0.0776	0.157019	0.181349	0.1449	0.157	0.180414	0.1727	0.180414	0.1706	0.1795	0.31	0.389327	0.415651	0.182284	0.229547	0.197701	0.246666	0.262675	0.2479	0.173955	0.1886	0.208562	0.232762	0.2035	0.207523
tr|Q88N35|Q88N35_PSEPK	2.74879	2.75048	3.76937	2.51317	3.20732	3.31331	0.162083	0.130096	0.0843501	0.125701	0.091298	0.0988364	0.124765	0.152962	0.144424	0.247051	0.295661	0.351335	0.133882	0.123959	0.118853	0.169477	0.17078	0.239858	0.15746	0.160652	0.149881	0.165957	0.160379	0.156244
tr|Q88N36|Q88N36_PSEPK	3.80973	3.32053	4.66293	4.52006	4.44028	5.03422	0.221529	0.166432	0.19491	0.143627	0.179142	0.16432	0.224294	0.232666	0.219793	0.43688	0.393378	0.464704	0.227109	0.271845	0.231519	0.315377	0.374367	0.300121	0.237576	0.214685	0.243216	0.268644	0.240949	0.186097
tr|Q88N37|Q88N37_PSEPK	1.6646	1.50097	1.7401	1.6595	1.79294	1.9698	0.0884288	0.0733425	0.079145	0.0728701	0.081698	0.0771067	0.10189	0.1307	0.109782	0.2097	0.213993	0.2291	0.1255	0.127885	0.0898167	0.125332	0.181964	0.168	0.106764	0.1165	0.0969	0.1447	0.1056	0.1455
tr|Q88N54|Q88N54_PSEPK	0.216735	0.220159	0.187843	0.22217	0.250527	0.260864	0.565699	0.465327	0.498576	0.501071	0.512196	0.42902	0.506078	0.387999	0.317089	0.219974	0.395769	0.272713	0.472381	0.441768	0.515721	0.483342	0.342772	0.4927	0.377496	0.310918	0.39206	0.386927	0.349178	0.376625
tr|Q88NF7|Q88NF7_PSEPK	0.106353	0.109644	0.13157	0.115019	0.145108	0.16026	0.0643196	0.0675513	0.0710414	0.0719961	0.0631422	0.0673564	0.0591655	0.087023	0.0672784	0.0492529	0.0504027	0.0602619	0.0724074	0.0831595	0.0788072	0.0629175	0.0716624	0.0752671	0.0698378	0.0535802	0.0783096	0.0828931	0.08406	0.0807847
tr|Q88NN0|Q88NN0_PSEPK	0.151703	0.145318	0.185649	0.167046	0.201543	0.190986	0.184425	0.190229	0.185536	0.196328	0.180078	0.210597	0.36368	0.367956	0.319037	0.129403	0.201793	0.27346	0.376671	0.516383	0.380404	0.410239	0.221694	0.393327	0.393727	0.297243	0.445088	0.351499	0.436531	0.470984
tr|Q88NN7|Q88NN7_PSEPK	0.0017	0.0057	0.0075	0.0038	0.0026	0.0043	0.0029	0.0035	0.0024	0.0078	0.0028	0.0067	0.0025	0.0083	0.0043	0.0146	0.0112	0.0155	0.0037	0.0068	0.0034	0.0049	0.0048	0.0043	0.0051	0.0064	0.0059	0.0053	0.0036	0.0059
tr|Q88P29|Q88P29_PSEPK	0.1604	0.103333	0.462633	0.447909	0.1644	0.174983	2.5726	2.828	2.5417	2.5144	2.55875	2.805	3.29891	3.6467	3.4626	1.2358	1.5872	1.69461	3.24711	3.5254	3.688	3.64611	3.1075	3.3648	3.7893	2.82421	3.7769	3.87337	4.3779	3.6489
tr|Q88P30|Q88P30_PSEPK	0.18583	0.180433	0.508563	0.492918	0.21633	0.234914	2.74255	2.82369	2.6445	2.44308	2.42138	2.8874	3.13075	3.32097	3.31071	1.7264	1.92266	2.45609	3.24695	3.01375	2.47232	3.01351	3.20555	2.97816	2.90363	3.17989	2.81934	3.87796	3.48597	3.68218
tr|Q88P31|Q88P31_PSEPK	0.126776	0.0897671	0.249515	0.2437	0.1191	0.112336	1.45598	1.33484	1.39349	1.37136	1.4623	1.56317	1.7419	1.79509	1.80625	1.2427	1.35969	1.51793	1.8069	1.72478	1.8427	1.94825	1.89551	2.0153	1.94664	1.796	2.0715	2.20513	1.87344	1.83182
tr|Q88P42|Q88P42_PSEPK	0.0833446	0.0619116	0.13541	0.123189	0.0754349	0.081774	0.597986	0.6556	0.613622	0.541145	0.674477	0.668983	0.680812	0.798999	0.8267	0.831263	0.946089	1.02825	0.654285	0.716249	0.612315	0.745152	0.74315	0.724167	0.813725	0.758153	0.72971	0.8221	0.6356	0.725824
tr|Q88P43|Q88P43_PSEPK	0.464164	0.3677	0.892623	0.9109	0.446611	0.5107	5.28433	5.514	5.7375	5.48891	5.1526	5.45779	4.17779	4.19103	5.4267	4.40518	4.04246	4.83545	4.38206	3.87865	4.6085	4.49786	5.0983	4.8202	4.5565	5.1963	5.8917	5.1	4.78379	4.76061
tr|Q88P44|Q88P44_PSEPK	0.330767	0.245712	0.897519	0.821051	0.339911	0.342072	5.41727	6.05386	6.4592	6.57933	5.93173	6.62459	4.12991	4.03516	4.12723	8.6087	8.79759	11.6583	4.33419	3.79714	3.6277	4.43706	5.7888	5.30875	5.01329	5.24682	6.20515	5.41651	4.08785	4.27431
tr|Q88PA6|Q88PA6_PSEPK	0.0232	0.0167	0.0241	0.0322144	0.0276	0.0186853	0.0414	0.0466	0.0485	0.0275	0.0641534	0.0544	0.0575453	0.0779202	0.055618	0.0536	0.0641534	0.0831	0.0576885	0.0634936	0.0716	0.0796	0.0658054	0.0803983	0.1479	0.142951	0.1874	0.1039	0.09	0.0819974
tr|Q88PF3|Q88PF3_PSEPK	1.75519	1.69514	2.04146	1.85222	1.73377	2.05512	1.90851	2.01329	1.88048	1.94174	1.72309	2.08903	2.06924	2.21598	2.2038	1.63346	1.65159	1.93329	2.07868	2.33484	2.35995	2.43947	2.22203	2.21491	1.97503	2.08071	2.63459	2.57882	2.46264	2.04009
tr|Q88QD9|Q88QD9_PSEPK	0.00598812	0.00490533	0.00625781	0.00346859	0.0184031	0.0115447	0.00742979	0.0102274	0.00558027	0.00566419	0.00669492	0.00578779	0.0384989	0.02652	0.0258672	0.030025	0.0365007	0.0381081	0.0144409	0.00739797	0.0121151	0.0217619	0.0260407	0.0104787	0.02595	0.0167331	0.0236316	0.00755572	0.00562239	0.00618196
tr|Q88QE1|Q88QE1_PSEPK	0.00453446	0.0048296	0.00393662	0.00480557	0.00397502	0.00871001	0.0029685	0.00460334	0.00470516	0.00336596	0.00388668	0.00209905	0.00514159	0.0144563	0.0121344	0.0212984	0.0220809	0.0210833	0.00765519	0.00306916	0.00667581	0.0084443	0.0167211	0.00839963	0.0119505	0.0114218	0.0147951	0.00426986	0.00890144	0.00209905
tr|Q88QS3|Q88QS3_PSEPK	0.49234	0.4712	0.645847	0.548777	0.6261	0.676723	0.5285	0.535816	0.545737	0.530917	0.5108	0.62351	0.623544	0.7011	0.687838	0.458123	0.4845	0.5448	0.64948	0.7409	0.8928	0.712248	0.771093	0.7395	0.682389	0.693505	0.753	0.790709	0.940918	0.6642
tr|Q88QZ5|Q88QZ5_PSEPK	0.682699	0.523295	0.736163	0.666904	0.832	0.8959	3.615	4.0013	3.59915	3.4627	3.4497	4.00525	3.8106	4.3255	4.43047	3.07113	3.32161	3.78756	3.7309	3.18982	3.63676	3.68677	3.87661	3.73016	4.46824	4.44131	5.076	4.50094	4.20516	3.8881
tr|Q88QZ6|Q88QZ6_PSEPK	0.853802	0.592416	0.84296	0.716398	0.797375	1.0183	4.15163	4.20272	3.71675	3.40513	4.41212	4.87443	4.92359	5.45235	5.73756	3.59199	4.44546	4.35427	4.75487	4.53711	3.48564	4.14542	4.19136	3.41288	6.69702	6.20431	4.88098	5.30611	3.91322	4.86303

## Sheet: Supplementary Table 7
Sample Name	Coumarate						Glucose						Glucose			Fructose			Fructose + Glucose			Fructose + Glucose + Gluconate			Gluconate			Glucose + Gluconate
Growth Medium	MOPs						MOPs						M9			M9			M9			M9			M9			M9
Replicate	1	2	3	4	5	6	1	2	3	4	5	6	1	2	3	1	2	3	1	2	3	1	2	3	1	2	3	1	2	3
LC-SRM platform	nanoflow LC-SRM
Protein Name
sp|P0A101|PCAJ_PSEPK	3.3916	3.1334	3.6123	3.0032	3.9681	3.4749	0.0419	0.0318	0.0449	0.0307	0.033	0.0312	0.0371	0.03	0.0348	0.0233	0.0635	0.0427	0.0648	0.0417	0.0444	0.0699	0.0637	0.0983	0.0411	0.0339	0.0281	0.0465	0.0354	0.0314
sp|P59319|ARGD_PSEPK	0.4953	0.446719	0.549621	0.512076	0.55228	0.577432	0.577252	0.692119	0.6647	0.598269	0.654261	0.671518	0.718339	0.7541	0.7511	0.4765	0.528415	0.606982	0.690416	0.6651	0.740813	0.766617	0.8449	0.685549	0.733738	0.714056	0.795751	0.8528	0.7983	0.700443
sp|Q88C92|PYRE_PSEPK	0.348	0.435632	0.553039	0.458234	0.496602	0.530162	0.618089	0.6529	0.4765	0.617409	0.660701	0.6231	0.7844	0.749096	0.616551	0.2881	0.402767	0.4169	0.681	0.587944	0.6161	0.7419	0.565505	0.54	0.797147	0.7329	0.7769	0.649979	0.626476	0.676793
sp|Q88CN0|RPIA_PSEPK	0.542994	0.501568	0.598931	0.555604	0.590005	0.60628	0.753346	0.662657	0.717888	0.718501	0.714905	0.711961	0.614075	0.59612	0.62635	0.425784	0.519053	0.520438	0.515199	0.587698	0.701022	0.558517	0.593096	0.470105	0.556684	0.617119	0.525913	0.759632	0.55572	0.580303
sp|Q88CQ2|ILVD_PSEPK	0.6871	0.6266	0.785257	0.675969	0.719589	0.748357	0.7289	0.730107	0.724223	0.731753	0.709363	0.739215	0.625369	0.664332	0.637146	0.520132	0.545936	0.560103	0.675568	0.588685	0.68696	0.673945	0.694876	0.643587	0.676475	0.706074	0.846439	0.8187	0.647959	0.63701
sp|Q88CV2|AROB_PSEPK	0.514022	0.418024	0.558438	0.474159	0.400257	0.563335	0.570461	0.603604	0.54766	0.485667	0.670325	0.586742	0.619519	0.709535	0.629105	0.460498	0.501978	0.592092	0.597947	0.640773	0.30784	0.641788	0.547411	0.461995	0.65578	0.629179	0.424633	0.673019	0.458033	0.661905
sp|Q88CW7|BETB_PSEPK	0.0845252	0.0835975	0.100556	0.0831852	0.0841129	0.0914952	0.0928746	0.0911981	0.0888545	0.0944208	0.0842172	0.100812	0.0940085	0.0964824	0.1179	0.148977	0.1379	0.1987	0.100812	0.0924	0.112666	0.0960701	0.1263	0.124417	0.0989	0.116894	0.1271	0.121325	0.104523	0.10813
sp|Q88CX4|GPMI_PSEPK	1.31386	1.2826	1.61003	1.40702	1.46304	1.57238	1.43223	1.45568	1.37597	1.3635	1.37984	1.5208	1.56101	1.61927	1.6729	0.874926	1.0456	1.12116	1.52948	1.6788	1.7689	1.81776	1.84121	1.8549	1.89972	1.74592	2.19104	2.1022	2.02777	1.73036
sp|Q88CY9|F16PA_PSEPK	1.31152	1.08849	1.60582	1.7478	1.7715	1.85829	1.6605	1.85939	1.61916	1.7438	2.08727	1.72231	2.18512	2.17278	2.09147	1.4592	1.7504	1.83297	1.96389	1.9924	2.25974	2.21905	2.11455	2.13938	2.2462	2.22448	2.55428	2.19326	2.54614	2.11369
sp|Q88D64|PGK_PSEPK	1.5576	1.4518	1.8978	1.73941	1.79252	1.9082	1.62313	1.7108	1.72619	1.70949	1.63746	1.79175	1.48749	1.5793	1.7303	1.1723	1.3139	1.50983	1.56293	1.56	1.69553	1.55546	1.74817	1.6768	1.7292	1.8206	2.05508	2.03066	1.9937	1.5429
sp|Q88DK3|PUR9_PSEPK	0.230378	0.192965	0.250679	0.22295	0.206019	0.271168	0.344171	0.386857	0.331059	0.330959	0.337943	0.376004	0.327023	0.348874	0.347824	0.176836	0.207672	0.23026	0.283059	0.293464	0.324053	0.327494	0.308338	0.302246	0.346893	0.337088	0.415724	0.390259	0.35454	0.324811
sp|Q88DV4|TPIS_PSEPK	0.156915	0.112112	0.188914	0.168943	0.211054	0.210607	0.14182	0.216419	0.175839	0.212716	0.324194	0.181937	0.314404	0.316639	0.343485	0.305268	0.368215	0.317568	0.264011	0.2206	0.290021	0.284451	0.264577	0.271621	0.294758	0.316677	0.317115	0.245565	0.295682	0.29403
sp|Q88DW7|G6PI2_PSEPK	0.28519	0.237765	0.33415	0.27595	0.28962	0.317732	0.302119	0.313774	0.278052	0.295326	0.285802	0.337988	0.298336	0.325813	0.324435	0.339477	0.347754	0.408624	0.322988	0.35451	0.358935	0.382954	0.431623	0.383155	0.326276	0.332204	0.408836	0.397041	0.39406	0.343431
sp|Q88DW8|PANC_PSEPK	0.114552	0.106542	0.143438	0.129078	0.132817	0.137947	0.0797264	0.0875468	0.0768468	0.0773157	0.0842729	0.0777719	0.113503	0.122211	0.110847	0.0644087	0.0850554	0.096576	0.13879	0.143649	0.134615	0.132522	0.122036	0.123363	0.122374	0.106749	0.135484	0.130258	0.137037	0.120049
sp|Q88DW9|PANB_PSEPK	0.291739	0.259327	0.329153	0.301175	0.269559	0.317682	0.20854	0.230246	0.205015	0.182074	0.204998	0.219048	0.243719	0.267061	0.265385	0.168565	0.209518	0.233777	0.266877	0.28641	0.287504	0.267329	0.288942	0.275157	0.259812	0.264778	0.276053	0.337277	0.287885	0.261852
sp|Q88EH2|PHS_PSEPK	0.0731386	0.0616	0.0878137	0.0717	0.0741458	0.0931393	0.0829615	0.0920742	0.0788193	0.0905357	0.0796477	0.0819	0.450667	0.434	0.517178	0.40344	0.415071	0.5456	0.220257	0.220718	0.262	0.277879	0.290768	0.277879	0.478241	0.501793	0.544989	0.302399	0.27066	0.251843
sp|Q88EH6|ACSA1_PSEPK	0.37975	0.263922	0.33858	0.276704	0.29867	0.458721	0.562571	0.624136	0.578173	0.500761	0.827892	0.749567	0.885556	0.893157	0.891295	0.498031	0.542965	0.636398	0.647745	0.590027	0.349684	0.712893	0.842653	0.63941	1.46171	1.04204	0.682861	0.865838	0.386307	0.873066
sp|Q88FB2|SUCC_PSEPK	10.5899	8.99973	12.169	10.9063	10.9745	10.9988	9.66677	9.36954	10.8399	9.23302	10.0305	10.5397	8.34515	8.15712	7.94299	6.00645	7.91818	9.21681	9.05945	6.82279	6.37476	6.75456	5.66964	6.64457	7.81834	7.10024	9.30006	6.3927	6.39558	8.65504
sp|Q88IS4|MQO3_PSEPK	0.1625	0.1626	0.1453	0.141536	0.2583	0.286536	0.534	0.540923	0.2353	0.2177	0.3926	0.438084	1.12368	1.14924	1.01203	0.31227	0.439949	0.507253	1.2372	0.889	1.43104	1.058	0.916025	1.0445	0.715227	0.612969	0.9889	0.826782	0.9324	1.02781
sp|Q88K27|SYT_PSEPK	1.46295	1.2835	1.9469	1.58818	1.72922	1.82708	2.4973	2.53144	2.61374	2.7197	2.38161	2.52802	2.60312	2.61374	2.63784	1.27659	1.68446	1.99587	2.76926	3.42241	3.44527	2.78367	2.75598	3.21797	2.8289	2.37744	3.04766	2.85005	3.32682	3.04766
sp|Q88K84|AROQ2_PSEPK	0.0701	0.0565	0.0688	0.0742	0.0629	0.0786	0.02825	0.02825	0.02825	0.02825	0.02825	0.02825	0.02825	0.02825	0.02825	0.02825	0.02825	0.02825	0.02825	0.02825	0.02825	0.02825	0.02825	0.02825	0.02825	0.02825	0.02825	0.02825	0.02825	0.02825
sp|Q88KX1|TAL_PSEPK	0.373818	0.316525	0.405087	0.376597	0.3987	0.4599	0.310302	0.351	0.316793	0.318493	0.3206	0.362723	0.4627	0.4996	0.4935	0.45653	0.5209	0.56111	0.5252	0.5673	0.561	0.598816	0.723369	0.623387	0.530049	0.5112	0.6011	0.643944	0.588153	0.529963
sp|Q88KY8|STHA_PSEPK	0.0855432	0.104623	0.1246	0.112072	0.12762	0.130613	0.1563	0.142277	0.121136	0.1647	0.1657	0.17374	0.205961	0.175936	0.1753	0.0984315	0.132927	0.134822	0.166411	0.1453	0.17652	0.181293	0.140382	0.162241	0.20495	0.1794	0.197116	0.1747	0.1879	0.189945
sp|Q88L02|FADB_PSEPK	0.216081	0.153497	0.153755	0.182085	0.2163	0.2418	0.112579	0.117247	0.103792	0.08499	0.111481	0.0887	0.1106	0.104067	0.1264	0.1454	0.143195	0.1811	0.1252	0.1407	0.102694	0.1404	0.1766	0.143453	0.108427	0.1214	0.1517	0.148346	0.126455	0.1196
sp|Q88LE5|LEU3_PSEPK	0.827503	0.8673	1.1743	0.992134	1.17467	1.22196	1.4542	1.4947	1.41684	1.4289	1.26664	1.44952	1.7793	1.708	1.76105	1.25604	1.5889	1.6929	1.49768	1.6056	1.8412	1.6976	1.30558	1.55035	2.1168	2.0672	2.53883	1.69742	1.7468	1.81129
sp|Q88LW9|G6PI1_PSEPK	0.256529	0.199255	0.245061	0.242714	0.241714	0.245212	0.276839	0.275234	0.261319	0.234587	0.269329	0.227926	0.290134	0.255861	0.304208	0.163144	0.200464	0.200633	0.324426	0.304777	0.322105	0.348548	0.265944	0.350863	0.298837	0.284578	0.347654	0.356187	0.309684	0.300328
sp|Q88M04|KCY_PSEPK	0.397787	0.388539	0.528685	0.501301	0.564805	0.524149	0.556963	0.570289	0.573822	0.55334	0.556397	0.518623	0.640438	0.612744	0.519974	0.311202	0.478869	0.501625	0.600714	0.626974	0.713523	0.64829	0.509104	0.710366	0.597481	0.50507	0.797997	0.607534	0.741222	0.596297
sp|Q88M20|FUMC_PSEPK	0.127111	0.139045	0.169559	0.1226	0.149	0.1418	0.101484	0.0989213	0.0798	0.102224	0.100801	0.101715	0.2248	0.229877	0.201193	0.5863	0.711194	0.7689	0.258967	0.3134	0.2917	0.3419	0.444598	0.3649	0.25022	0.201803	0.2739	0.319081	0.267816	0.2541
sp|Q88MF9|ENO_PSEPK	3.08561	2.69101	3.75879	3.46278	3.3908	3.66641	3.71353	4.32719	3.93065	4.2065	3.91733	3.99683	3.56437	4.00057	3.53508	3.0219	3.57448	3.6792	3.02877	3.89191	4.51061	3.98459	3.86954	3.93766	3.29074	3.3908	4.7525	4.40256	4.31015	3.81019
sp|Q88MP5|DAPE_PSEPK	0.142223	0.132716	0.168197	0.14642	0.137578	0.176896	0.323024	0.313374	0.319976	0.268195	0.235562	0.299528	0.264818	0.276647	0.247985	0.101806	0.131253	0.173958	0.200397	0.259878	0.270083	0.243698	0.279415	0.303601	0.227084	0.253947	0.2913	0.269663	0.294055	0.27923
sp|Q88MR4|CAPP_PSEPK	0.0698136	0.0712475	0.0756667	0.0725182	0.0770018	0.0788529	0.0639714	0.0636939	0.057568	0.0469989	0.0598018	0.0619839	0.0732822	0.0813416	0.0855062	0.124266	0.147071	0.159599	0.0880733	0.104635	0.0917531	0.111317	0.123089	0.11344	0.0851153	0.0845258	0.101165	0.11482	0.10105	0.0926343
sp|Q88NF9|MQO2_PSEPK	0.0650247	0.0610648	0.0468928	0.0459612	0.105054	0.110459	0.212941	0.221751	0.0871589	0.0753	0.170455	0.161186	0.471327	0.503941	0.420345	0.0372067	0.0708085	0.0527	0.5689	0.39833	0.5144	0.449337	0.323659	0.388031	0.278439	0.239204	0.315328	0.329708	0.395984	0.38095
sp|Q88P21|GUAA_PSEPK	1.8232	0.7191	1.0525	0.8063	0.6116	1.1238	1.7236	1.5244	1.1735	0.6831	2.6317	1.8754	2.3834	2.7048	2.2308	1.2213	1.4067	1.3439	2.1627	2.2438	1.4692	2.1972	1.8568	1.9463	2.6641	2.3178	1.3443	2.0842	1.2054	2.8516
sp|Q88PU7|MQO1_PSEPK	1.9436	1.7245	2.2604	2.0607	2.1199	2.255	2.2712	2.3608	2.172	2.2701	1.96124	2.36516	2.17719	2.2859	2.4319	0.7443	0.8232	1.0486	1.7149	1.57129	2.1599	1.9163	1.93571	1.88435	2.3675	2.318	2.72856	2.26706	2.27129	1.9344
sp|Q88Q44|MDH_PSEPK	0.0139	0.0176	0.0093	0.0096	0.0128	0.012	0.0146	0.0126	0.0121	0.016	0.0055	0.0092	0.0158	0.0101	0.0068	0.0631	0.067	0.0834	0.0145	0.0168	0.019	0.0117	0.0301	0.0261	0.0131	0.0131	0.016	0.0179	0.0187	0.0238
sp|Q88QC7|SPEA_PSEPK	0.145651	0.118627	0.158103	0.144447	0.143231	0.164263	0.211847	0.230235	0.218697	0.213099	0.19869	0.212392	0.202845	0.216847	0.215722	0.195653	0.214167	0.238087	0.20408	0.185963	0.217346	0.202344	0.213486	0.20636	0.212523	0.216144	0.249954	0.216104	0.226589	0.208574
sp|Q88QD4|AROQ1_PSEPK	0.310756	0.282901	0.323945	0.325874	0.285628	0.3313	0.329018	0.36194	0.350763	0.33508	0.322409	0.357653	0.388646	0.350709	0.420803	0.488715	0.544723	0.568991	0.387623	0.37042	0.424227	0.411517	0.451801	0.40591	0.413647	0.445551	0.4583	0.475285	0.382944	0.352375
sp|Q88QX8|MASZ_PSEPK	1.7412	1.55737	2.21089	2.25889	1.7129	1.77611	0.78458	0.790394	0.715784	0.700607	0.670562	0.727867	0.773899	0.778134	0.763811	0.71439	0.946696	0.965921	1.06932	1.03111	0.97189	0.947214	0.956802	1.04517	0.810975	0.715616	0.812761	1.05166	0.99311	0.950934
sp|Q88R42|HIS4_PSEPK	0.65179	0.562526	0.810734	0.730737	0.7257	0.842029	0.994592	0.980118	0.990093	1.0474	0.9163	1.14823	0.9758	0.999493	1.09865	0.392	0.420917	0.4697	0.812	0.741473	0.851738	0.854923	0.8789	0.747353	1.03674	1.0422	1.08398	1.09898	1.04251	0.963297
sp|Q88R44|HIS5_PSEPK	0.706771	0.575871	0.78116	0.7197	0.875547	0.8538	0.71874	1.035	0.989176	0.939937	0.864639	1.05357	1.24007	1.019	1.0916	0.516178	0.592991	0.742981	0.8651	0.89691	0.965541	1.02145	0.9071	0.929332	0.9932	1.01796	1.2562	1.0703	1.1631	0.992812
tr|Q88C16|Q88C16_PSEPK	0.7697	0.6085	0.7447	0.6	0.8542	0.8954	0.8947	0.8999	0.8069	0.9108	0.7679	0.931	0.8777	0.9407	1.0458	0.7705	0.7868	0.8695	0.9059	1.0061	1.0745	1.1193	1.2253	0.9362	0.9921	0.9895	1.1864	1.2572	1.133	0.9335
tr|Q88C17|Q88C17_PSEPK	0.0956413	0.0920351	0.0851879	0.0965361	0.0938085	0.0998044	0.101093	0.0857522	0.0989033	0.0798941	0.0933253	0.0913475	0.102247	0.0910532	0.0792491	0.108812	0.144386	0.147557	0.100719	0.114034	0.120154	0.128625	0.102936	0.12686	0.101347	0.0689508	0.0923377	0.114318	0.106661	0.103672
tr|Q88C32|Q88C32_PSEPK	0.0279	0.0255728	0.0321322	0.0288506	0.0309	0.0311716	0.0231078	0.024	0.0281669	0.0252702	0.0230004	0.0301	0.0262	0.031175	0.036	0.0329874	0.0355505	0.0390402	0.031722	0.0314485	0.0313	0.0341	0.0363164	0.0350036	0.0317769	0.0343	0.0331	0.0339	0.0292	0.0315
tr|Q88C36|Q88C36_PSEPK	0.983443	0.797285	1.0101	0.933361	1.00014	1.09968	2.48862	2.56995	2.74417	2.44027	2.61627	2.84718	2.4522	2.48618	2.59916	1.0681	1.20374	1.3542	1.73431	1.60409	1.69621	1.88744	1.70038	1.78415	3.0233	2.78309	2.88653	2.19881	2.01483	2.07957
tr|Q88C37|Q88C37_PSEPK	3.22355	2.84195	3.87929	2.9349	3.58634	4.08806	7.80297	9.08666	8.71835	8.58415	8.58799	9.56593	7.89103	8.80043	9.03403	4.28744	4.08455	5.0507	6.01652	5.13735	5.63901	6.51869	6.20233	5.97895	10.0733	10.2364	9.71785	8.27334	7.16057	7.41177
tr|Q88CU5|Q88CU5_PSEPK	11.769	10.4303	13.2569	12.1389	12.7356	13.1706	12.6393	14.0561	13.6248	13.0836	12.2363	13.1045	12.4695	12.8965	13.3046	7.83133	7.99963	9.26686	12.8337	13.6197	14.496	13.7517	13.5197	13.6355	12.2605	13.2951	14.7983	15.6707	15.1869	12.933
tr|Q88D62|Q88D62_PSEPK	0.478882	0.228058	0.33514	0.270648	0.23853	0.38066	0.396213	0.414356	0.315505	0.2885	0.442023	0.440843	0.491885	0.571457	0.450786	0.26837	0.31714	0.369931	0.420062	0.458261	0.238933	0.495231	0.422417	0.368501	0.500029	0.438399	0.259706	0.482465	0.229125	0.50571
tr|Q88D67|Q88D67_PSEPK	1.0179	0.929651	1.13045	1.03615	1.09254	1.22368	1.03146	1.10538	1.08577	1.0586	1.05009	1.04416	1.12471	1.07686	1.08004	0.920765	1.08155	1.23638	0.998343	1.08798	1.2766	1.21783	1.20795	1.27293	1.08154	1.07183	1.36636	1.23554	1.23538	1.01369
tr|Q88DY8|Q88DY8_PSEPK	0.5731	0.497655	0.635491	0.628	0.6116	0.752684	0.5221	0.6304	0.548881	0.591467	0.581	0.654151	0.5736	0.560676	0.45251	0.387984	0.431993	0.46456	0.524125	0.5184	0.582328	0.612378	0.579512	0.543424	0.552456	0.6278	0.7624	0.656263	0.641652	0.566309
tr|Q88E12|Q88E12_PSEPK	3.6678	3.0531	3.87282	3.3486	3.2519	3.6066	0.0236268	0.0255	0.0195957	0.0215704	0.0239	0.0265008	0.0191	0.0211082	0.0221867	0.0554669	0.0591646	0.0602	0.0155615	0.0187	0.0175801	0.0200297	0.0258	0.0208001	0.0242	0.0234193	0.0258845	0.0218	0.0182	0.0209541
tr|Q88E13|Q88E13_PSEPK	6.34616	6.0609	7.68409	6.32018	6.17017	7.13617	0.0434992	0.0328012	0.0597968	0.0386806	0.0592321	0.0603351	0.0467624	0.0479691	0.0443665	0.087631	0.101729	0.123323	0.0336316	0.041523	0.0380429	0.0415236	0.0514186	0.0508303	0.0544716	0.058286	0.0517292	0.0425932	0.0479262	0.0412976
tr|Q88E31|Q88E31_PSEPK	0.1977	0.1691	0.201	0.1743	0.1714	0.175072	0.428824	0.461163	0.4415	0.410091	0.418879	0.482966	1.04362	0.991166	0.966	0.1967	0.2276	0.213901	0.4655	1.04396	1.09573	1.0338	1.1639	0.918	1.1414	1.1209	1.1434	1.4073	1.4232	0.646
tr|Q88EH7|Q88EH7_PSEPK	0.340931	0.336722	0.482751	0.4601	0.502176	0.534732	0.455667	0.527407	0.531941	0.5154	0.489967	0.5765	0.6387	0.60706	0.7705	0.874054	1.00679	1.1402	0.702744	0.767274	0.774174	0.699373	1.0029	0.733439	0.659723	0.672565	0.673327	0.704953	0.658444	0.683094
tr|Q88EI3|Q88EI3_PSEPK	0.1858	0.16616	0.207963	0.182585	0.217555	0.226104	0.250555	0.2637	0.244508	0.24924	0.2356	0.273258	0.365184	0.3478	0.403543	0.205597	0.231888	0.282893	0.348768	0.337053	0.3689	0.344151	0.489804	0.393841	0.390161	0.348621	0.42304	0.386213	0.3402	0.359137
tr|Q88EP9|Q88EP9_PSEPK	0.0830494	0.0720006	0.1088	0.103449	0.1035	0.1014	0.0859805	0.100966	0.0918629	0.0840264	0.0879346	0.0996593	0.328289	0.28552	0.339313	0.509044	0.5654	0.651693	0.38105	0.384958	0.4969	0.510998	0.481686	0.485595	0.2977	0.26152	0.376165	0.42404	0.44359	0.423063
tr|Q88EZ9|Q88EZ9_PSEPK	0.0199542	0.0208142	0.0249083	0.0197989	0.017014	0.0213124	0.0181309	0.0202448	0.0242488	0.0253529	0.0176944	0.0235628	0.016689	0.0159648	0.0160133	0.0366893	0.0375837	0.0424082	0.017078	0.016033	0.0205625	0.0180579	0.0203002	0.0181449	0.0210712	0.0240956	0.0241795	0.0237085	0.0186948	0.0150565
tr|Q88F66|Q88F66_PSEPK	0.0206348	0.0212947	0.0273166	0.0196903	0.0276883	0.0269499	0.0371741	0.0321632	0.0309999	0.0311471	0.0292772	0.0338002	0.0527506	0.0473441	0.0608228	0.0246195	0.0248193	0.0284128	0.0460312	0.031775	0.0338668	0.0326191	0.0456813	0.0411315	0.0387323	0.0433074	0.0493962	0.036192	0.0317345	0.0479546
tr|Q88FA4|Q88FA4_PSEPK	4.173	3.96812	4.64209	4.6974	4.9629	4.84949	2.49143	2.5779	2.8349	2.9066	2.5917	2.60084	2.9534	2.67113	2.27117	1.6798	2.46058	2.517	2.9636	2.5651	3.0248	3.04958	2.1961	3.1491	3.00921	2.56639	3.12613	2.7032	2.8214	2.6491
tr|Q88FA5|Q88FA5_PSEPK	0.122302	0.0790851	0.0974443	0.072903	0.0860596	0.0886651	0.0345876	0.0264218	0.0267945	0.0321715	0.0387052	0.0334746	0.142563	0.122753	0.173827	0.117103	0.180126	0.124573	0.120098	0.199369	0.117744	0.0934048	0.0536781	0.0887306	0.237027	0.137158	0.159642	0.0621334	0.072121	0.0914765
tr|Q88FA6|Q88FA6_PSEPK	1.48315	1.454	1.60262	1.61563	1.55009	1.8437	0.566391	0.62173	0.657173	0.596052	0.663644	0.650733	0.690565	0.702562	0.69724	0.543912	0.629412	0.677122	0.683342	0.568088	0.685825	0.623982	0.564842	0.710494	0.857004	0.677447	0.957403	0.621457	0.678857	0.65846
tr|Q88FA7|Q88FA7_PSEPK	3.51791	2.9014	3.41425	2.8976	3.13918	3.6691	1.39584	1.48692	1.53262	1.3402	1.59506	1.4738	1.3302	1.42244	1.37397	1.02115	1.06788	1.19914	1.1889	1.2011	0.990305	1.1693	1.2124	0.91566	1.3264	1.38282	1.32037	1.3562	1.09586	1.29905
tr|Q88FA8|Q88FA8_PSEPK	6.00088	4.89591	6.15403	5.32738	5.43225	5.94936	2.40617	2.52344	2.35849	2.36022	2.57805	2.73151	2.37361	2.36923	2.75697	2.06122	1.95639	2.37593	2.2487	2.22106	2.00649	2.13228	2.23134	1.80374	2.49886	2.48662	2.55373	2.64857	2.05868	2.20875
tr|Q88FA9|Q88FA9_PSEPK	3.28433	2.54415	3.46515	3.03368	2.68932	3.46172	2.6998	2.84765	2.71289	2.40207	2.81884	3.1589	2.1523	2.35195	2.58999	1.74198	1.78071	2.29024	2.37726	2.05531	1.66567	2.04993	1.98766	1.79136	2.45357	2.50707	2.15349	2.38267	1.74605	2.30538
tr|Q88FB0|Q88FB0_PSEPK	4.97837	4.32904	4.62104	4.89841	4.09013	4.82	4.41024	3.95119	4.25605	3.70072	4.57845	3.72076	3.81062	3.07559	2.57997	1.63527	3.17584	2.49458	3.49563	3.43007	2.45918	3.29074	2.11943	2.96444	3.00729	2.52611	2.62672	2.64871	2.1999	3.22733
tr|Q88FB1|Q88FB1_PSEPK	6.12899	5.47538	7.30126	6.28499	6.9116	7.07845	5.93667	6.29141	5.88743	6.08365	5.7211	6.11692	4.61801	4.74784	5.17469	3.72813	4.33879	4.92999	4.93898	4.47302	4.92623	4.6146	4.86183	4.63222	4.94445	4.82351	6.33659	5.15046	4.93466	5.36726
tr|Q88FB3|Q88FB3_PSEPK	7.70272	6.91065	8.9575	7.9998	8.52003	9.4722	7.26552	7.6027	7.1279	7.19498	6.99272	8.04457	5.3483	6.06527	6.2394	5.0666	5.50408	6.4561	5.63769	4.24889	4.4844	4.62831	4.63523	4.9844	5.76168	5.7908	6.9774	4.9787	4.87194	5.74934
tr|Q88FI0|Q88FI0_PSEPK	5.2127	4.7195	12.8203	10.8164	5.22685	5.7671	0.38	0.433211	0.4367	0.4333	0.435926	0.4245	1.33248	1.0332	1.25288	0.8126	0.797693	0.9846	0.9402	1.1022	1.1562	1.1122	1.2736	1.3413	1.6535	1.08599	1.07778	1.0888	1.0985	0.959634
tr|Q88FP6|Q88FP6_PSEPK	0.0851	0.0861	0.1075	0.0916	0.1044	0.1067	0.072	0.0786	0.0655	0.0757	0.0685	0.0772	0.1406	0.1389	0.1549	0.2622	0.2659	0.2948	0.1751	0.1835	0.1843	0.202	0.2675	0.2261	0.1699	0.1631	0.1829	0.2338	0.2188	0.1606
tr|Q88FP7|Q88FP7_PSEPK	0.0189593	0.0153313	0.0196615	0.0201296	0.0198956	0.0234	0.0191934	0.0192822	0.017	0.0161505	0.0202182	0.0225873	0.0376846	0.0416637	0.0407274	0.0485686	0.0614034	0.0643	0.0351946	0.0383771	0.039323	0.046462	0.0531664	0.0415596	0.0454909	0.0402492	0.0436189	0.0500901	0.0449406	0.0360461
tr|Q88FS2|Q88FS2_PSEPK	0.835627	0.7189	0.9658	0.8906	0.820183	0.803335	0.527459	0.5304	0.5125	0.4975	0.495728	0.586	0.962457	0.930755	1.0405	6.12973	7.1249	7.8749	1.2884	1.61041	1.19319	1.6705	2.84525	1.73327	1.2731	1.0627	1.2734	1.35792	1.05952	1.09748
tr|Q88FX5|Q88FX5_PSEPK	5.09574	4.8651	6.34074	5.69381	6.33015	6.55319	0.0501679	0.0658	0.0536	0.0628	0.0510673	0.0615514	0.0935107	0.0711	0.0704	0.0960472	0.135616	0.129698	0.10484	0.115832	0.0906	0.165546	0.173156	0.1811	0.0988	0.0862396	0.087085	0.126146	0.0908052	0.0930035
tr|Q88G03|Q88G03_PSEPK	0.0283	0.024357	0.0286098	0.0269	0.0322827	0.0378886	0.0173978	0.0181	0.0185	0.018751	0.0175911	0.0168179	0.0235837	0.0282232	0.0252525	0.0369	0.0281385	0.0461	0.0242424	0.024	0.0271284	0.0279942	0.037502	0.0269	0.0301587	0.0282828	0.0305916	0.0291897	0.0257	0.0273
tr|Q88GP7|Q88GP7_PSEPK	0.811061	0.798181	1.05583	0.917822	0.924444	1.00852	0.0294986	0.0275484	0.0286037	0.0296723	0.0227126	0.0278081	0.0294515	0.0310428	0.0327825	0.0550807	0.050545	0.0552462	0.0408843	0.0404161	0.0318185	0.0504527	0.067234	0.0472067	0.0352063	0.0410429	0.0399486	0.0492035	0.0360374	0.0364339
tr|Q88GQ6|Q88GQ6_PSEPK	1.56374	1.45204	1.5004	1.63624	1.4898	1.6637	1.77145	1.5584	1.79889	1.51	1.65388	1.45596	2.24959	2.1673	1.94782	0.985665	1.5223	1.43049	2.26723	2.42112	2.0684	2.43379	2.03992	2.4308	2.1771	1.59117	2.01836	2.36129	1.71855	1.87254
tr|Q88GS0|Q88GS0_PSEPK	0.0126	0.0199	0.0252	0.0121	0.0175	0.0149	0.0138	0.0128	0.0169	0.0128	0.0141	0.0171	0.0158	0.0138	0.0183	0.0805	0.0674	0.0805	0.0184	0.0168	0.0166	0.0219	0.0287	0.0315	0.016	0.0175	0.0227	0.0337	0.0208	0.0137
tr|Q88GU4|Q88GU4_PSEPK	0.0291	0.0255483	0.0293	0.028354	0.0297	0.0314	0.0192634	0.0190469	0.0194798	0.017853	0.0189303	0.0168825	0.0272717	0.0266224	0.0276	0.164063	0.176184	0.221204	0.0257022	0.0305184	0.0315	0.034167	0.0493489	0.0448	0.0285704	0.0286264	0.0309513	0.0352801	0.0258561	0.0265
tr|Q88GZ6|Q88GZ6_PSEPK	0.274583	0.241782	0.326787	0.272667	0.262366	0.274885	0.037705	0.0393395	0.0335	0.0416794	0.0357316	0.0396161	0.0535124	0.0481294	0.0531534	0.157666	0.17173	0.192519	0.0525209	0.0613413	0.0542446	0.0632531	0.0917135	0.074427	0.0550436	0.0594405	0.0616883	0.0572472	0.0493971	0.0483163
tr|Q88H28|Q88H28_PSEPK	14.0701	9.2519	11.3068	9.23025	6.8242	10.7579	0.0296524	0.0215416	0.0200633	0.0135722	0.0349632	0.0197	0.0191781	0.0143	0.0183	0.0205	0.02382	0.0324	0.0231986	0.0209	0.00604849	0.0345207	0.0308326	0.0342801	0.0186	0.0193	0.01	0.0358484	0.0064	0.0212
tr|Q88HB7|Q88HB7_PSEPK	0.1057	0.0767423	0.0981107	0.1089	0.1308	0.124	0.4324	0.4999	0.5143	0.495379	0.545698	0.586941	0.826752	0.814181	0.9038	2.652	2.81904	3.3628	2.96398	3.05315	3.22304	3.46754	3.6677	3.3781	0.6723	0.651391	0.7395	1.02603	0.825611	0.817513
tr|Q88HE4|Q88HE4_PSEPK	0.0359866	0.0317	0.240614	0.203121	0.0555	0.0482623	2.66184	2.815	2.92621	2.9362	2.71571	3.11864	2.59358	2.5114	2.7266	0.0646	0.0862776	0.0889	2.168	2.04507	2.1679	2.37143	2.0288	2.31323	3.0684	3.13385	3.36799	3.13927	2.8627	2.4813
tr|Q88HH4|Q88HH4_PSEPK	0.00712846	0.00781831	0.0119574	0.0114975	0.0100028	0.0119574	0.656968	0.745269	0.703418	0.691231	0.657543	0.780566	0.867948	0.840698	0.868407	0.0157516	0.0169944	0.0193	0.851966	0.774358	0.831615	0.833685	0.798273	0.811495	0.894622	0.954869	1.03501	0.951419	0.985925	0.806321
tr|Q88HH5|Q88HH5_PSEPK	0.0079	0.0079	0.0110959	0.00975678	0.0122438	0.010522	0.6091	0.680296	0.6022	0.55671	0.5683	0.6762	0.6877	0.7078	0.8118	0.0158	0.0157265	0.0179	0.62099	0.6176	0.672842	0.6942	0.702871	0.656109	0.7686	0.829709	0.813248	0.8433	0.75764	0.705932
tr|Q88HH6|Q88HH6_PSEPK	0.182266	0.182266	0.182266	0.182266	0.182266	0.182266	0.421023	0.488041	0.432839	0.3939	0.379859	0.403557	0.4926	0.387967	0.45472	0.182266	0.182266	0.182266	0.4297	0.3835	0.448833	0.5111	0.4152	0.455386	0.4014	0.3727	0.52636	0.4574	0.439503	0.4082
tr|Q88HH8|Q88HH8_PSEPK	0.0199379	0.0212	0.0244337	0.0170059	0.0256	0.0242	2.06084	2.15818	2.46957	1.85286	2.5144	2.88181	2.47289	2.12515	2.0653	0.1273	0.197845	0.178073	3.16055	3.06673	1.32841	5.2344	6.5058	5.60332	3.95201	3.2208	2.37708	3.4552	1.33986	3.43558
tr|Q88HH9|Q88HH9_PSEPK	0.0131	0.0131	0.0131	0.0131	0.0131	0.0131	0.77	0.828	0.8953	0.9729	0.8586	0.9369	0.6503	0.635195	0.697799	0.0373644	0.0304359	0.0442929	0.9008	0.7963	0.6237	1.37852	2.91047	1.99551	1.19	1.3593	1.4275	1.24354	0.7639	0.8477
tr|Q88HJ8|Q88HJ8_PSEPK	14.7526	13.3082	18.0817	15.8452	17.6404	18.3331	0.0308906	0.0237828	0.0179044	0.0149538	0.0337008	0.0317603	0.0206019	0.0173083	0.0165689	0.0174217	0.0214013	0.0256575	0.0139029	0.0115326	0.012845	0.0153166	0.0145074	0.0147447	0.0181789	0.0194233	0.0261131	0.0159356	0.0157936	0.016236
tr|Q88HJ9|Q88HJ9_PSEPK	13.4032	11.9945	14.6028	13.4591	14.5164	15.8358	0.0262464	0.0218901	0.0230881	0.0224347	0.027771	0.0318	0.0179695	0.0188408	0.0225977	0.0847289	0.0840755	0.108688	0.0172	0.0144	0.0144502	0.0170983	0.0255929	0.0216723	0.0226	0.0228	0.023	0.0215634	0.0177517	0.0186
tr|Q88HK0|Q88HK0_PSEPK	134.188	109.865	125.758	143.814	137.667	146.727	0.936053	1.16138	0.947717	1.08094	1.31221	1.22171	1.08769	0.731929	0.643534	1.79486	1.23349	1.639	0.691105	0.69381	0.836907	0.618203	0.822327	0.623423	1.20433	0.995466	1.15184	0.921473	0.836907	0.970328
tr|Q88HK4|Q88HK4_PSEPK	9.3142	7.87441	9.7036	9.92175	10.9388	11.0913	0.581579	0.665612	0.690207	0.597737	0.605654	0.560727	0.65114	0.478189	0.581579	0.636339	0.690207	0.746573	0.556463	0.61734	0.431034	0.736939	0.762359	0.690207	0.632585	0.593739	0.65114	0.697075	0.625009	0.621186
tr|Q88HK7|Q88HK7_PSEPK	1.0189	0.9358	0.9784	0.9602	0.9131	1.1318	0.45655	0.45655	0.45655	0.45655	0.45655	0.45655	0.45655	0.45655	0.45655	0.45655	0.45655	0.45655	0.45655	0.45655	0.45655	0.45655	0.45655	0.45655	0.45655	0.45655	0.45655	0.45655	0.45655	0.45655
tr|Q88HX9|Q88HX9_PSEPK	0.0065	0.0019	0.0036	0.0019	0.0016	0.0043	0.0044	0.0027	0.0019	0.0017	0.0041	0.0026	0.0062	0.0066	0.0089	0.0008	0.0052	0.0054	0.0082	0.0107	0.0055	0.0054	0.0084	0.0073	0.0053	0.0059	0.0024	0.0096	0.0035	0.0104
tr|Q88IB9|Q88IB9_PSEPK	0.216592	0.199948	0.250264	0.209409	0.208819	0.190206	0.134206	0.149683	0.122579	0.148015	0.170229	0.137845	0.116508	0.0953715	0.118024	0.407721	0.49583	0.570623	0.0665919	0.0544987	0.0685238	0.0598807	0.0495479	0.0633669	0.0953066	0.0932764	0.104567	0.0632861	0.0693403	0.0774579
tr|Q88IS1|Q88IS1_PSEPK	0.969095	0.8297	1.10673	0.932658	0.9518	1.193	1.5729	1.68254	1.435	1.544	1.5066	1.61267	1.4221	1.3817	1.48473	0.558067	0.590507	0.6245	1.26106	1.0529	1.02853	1.06019	1.01505	0.9645	1.4943	1.5649	1.4514	1.29655	1.3179	1.42079
tr|Q88JJ7|Q88JJ7_PSEPK	0.0973071	0.0954146	0.130742	0.102512	0.1488	0.150857	0.0287	0.0362201	0.0324	0.0264	0.0275273	0.0344091	0.115444	0.109022	0.0987265	0.1243	0.155927	0.146197	0.0824824	0.120794	0.12514	0.122541	0.1171	0.114971	0.11087	0.1147	0.113867	0.0987	0.105582	0.084755
tr|Q88JU3|Q88JU3_PSEPK	0.197396	0.150293	0.202326	0.183557	0.181371	0.209658	0.0262	0.0201524	0.026101	0.0283505	0.0262224	0.0262224	0.0392759	0.03642	0.033385	0.1141	0.139731	0.1354	0.0423686	0.0446752	0.0335064	0.0496	0.0565	0.0531732	0.0313212	0.0366483	0.0301072	0.0454	0.0363717	0.0446752
tr|Q88KF1|Q88KF1_PSEPK	5.00285	4.01919	4.90065	5.30275	5.15107	5.06429	3.14368	3.1763	3.19031	3.15264	2.98331	2.93146	3.22615	3.15526	2.31251	1.3634	2.21313	1.81053	3.15484	3.43622	3.30237	3.23973	2.67187	3.1014	2.8548	2.16853	2.57366	2.90211	2.54017	2.64584
tr|Q88KF4|Q88KF4_PSEPK	0.2359	0.218562	0.254111	0.2479	0.250161	0.249174	0.18795	0.227329	0.2076	0.2268	0.214283	0.244375	0.228402	0.2658	0.225302	0.3806	0.4378	0.490777	0.276494	0.267607	0.2483	0.308747	0.339034	0.3069	0.280115	0.243541	0.308422	0.319285	0.2772	0.275506
tr|Q88KG6|Q88KG6_PSEPK	0.61638	0.573125	0.663466	0.6956	0.669191	0.642685	0.682408	0.807362	0.685565	0.699689	0.673972	0.632452	0.828472	0.797916	0.81869	0.365594	0.491539	0.523397	0.820149	0.876857	1.04887	0.921132	0.837191	1.00002	0.797012	0.751005	1.04092	0.980636	1.01371	0.834639
tr|Q88KS2|Q88KS2_PSEPK	0.8569	0.759779	0.92031	0.805645	0.8723	0.8869	0.7287	0.7787	0.6533	0.720152	0.704738	0.693622	0.936264	0.981132	1.0347	1.25433	1.33011	1.74291	1.0279	1.09779	1.01902	1.08583	1.20732	1.14166	0.917271	1.00307	1.0614	1.2299	1.10577	1.02991
tr|Q88KZ0|Q88KZ0_PSEPK	6.30684	5.33194	6.98853	5.67731	5.12728	5.92527	5.42283	5.03828	4.91335	4.85857	5.27336	6.21126	5.95659	6.61569	6.23124	3.14778	3.14645	3.51738	5.57231	5.47573	4.05529	6.07323	5.97122	4.15289	5.80602	6.13205	4.77729	6.51849	4.50208	5.56881
tr|Q88L24|Q88L24_PSEPK	0.0866	0.0854	0.0916232	0.103905	0.0996	0.0983875	0.0670451	0.0710896	0.0707	0.0572	0.0671	0.0641	0.182157	0.1725	0.150735	0.421135	0.5204	0.556272	0.2382	0.277203	0.249003	0.300496	0.443182	0.391382	0.198647	0.1725	0.2	0.253403	0.210016	0.2224
tr|Q88L53|Q88L53_PSEPK	3.7823	3.4038	3.9553	3.7238	3.83694	3.93724	3.7307	4.2355	3.6361	3.67226	3.7044	3.8712	4.35214	4.46451	3.6769	2.57808	3.41329	3.5932	4.10453	3.862	4.36112	4.20443	3.87357	4.4596	4.48531	3.85234	4.9121	4.47574	4.50905	4.33758
tr|Q88LD5|Q88LD5_PSEPK	1.24583	1.19588	1.464	1.12519	1.24466	1.39094	1.85299	1.87354	1.74579	1.88175	1.52412	1.84929	1.65758	1.62792	1.84245	0.998714	1.12123	1.21364	1.48789	1.41305	1.76759	1.65708	1.55202	1.53226	1.48296	1.64786	2.02551	1.8339	1.62296	1.58798
tr|Q88LE4|Q88LE4_PSEPK	1.81075	1.86162	1.97184	2.00887	2.16428	2.10973	2.64949	2.65716	2.5547	2.3065	2.3263	2.5309	2.28738	2.4585	2.59494	2.1969	2.653	2.69476	2.25627	2.21641	2.2889	2.49276	2.31908	2.37923	2.589	2.79897	3.32753	2.4622	2.362	2.50769
tr|Q88LQ7|Q88LQ7_PSEPK	0.189735	0.0740776	0.103453	0.0896878	0.098912	0.121618	0.156102	0.128653	0.112961	0.0858562	0.23543	0.187039	0.241533	0.225639	0.1911	0.110407	0.165245	0.1518	0.243703	0.210169	0.150568	0.23031	0.1553	0.180511	0.208751	0.1521	0.120908	0.1952	0.110549	0.231031
tr|Q88LR3|Q88LR3_PSEPK	0.1108	0.103957	0.129352	0.114153	0.129501	0.136629	0.133	0.145985	0.123709	0.109006	0.116663	0.140056	0.142718	0.144373	0.162244	0.1447	0.1283	0.183707	0.139	0.136184	0.1504	0.162847	0.1598	0.1463	0.149401	0.162916	0.1669	0.167565	0.1528	0.146582
tr|Q88LY5|Q88LY5_PSEPK	0.736055	0.667412	0.842374	0.774472	0.821838	0.952373	0.8468	0.932097	0.768308	0.873425	0.807886	0.936361	0.924125	1.0456	0.981829	0.714319	0.750285	0.867897	0.90707	0.925175	1.0116	0.993402	1.04432	0.942098	1.05673	0.983153	1.14047	1.15427	1.13365	0.956934
tr|Q88LZ4|Q88LZ4_PSEPK	1.06226	0.92825	1.26756	1.21072	1.23299	1.27033	1.44041	1.51661	1.44865	1.48515	1.35118	1.48909	1.54725	1.44829	1.53298	0.472114	0.52461	0.574175	1.27238	1.14444	1.36809	1.31691	1.42186	1.13495	1.40427	1.60189	1.66647	1.85903	1.61729	1.35108
tr|Q88M05|Q88M05_PSEPK	0.260099	0.249964	0.328169	0.301613	0.358863	0.3045	0.3735	0.349403	0.353294	0.398621	0.462086	0.367482	0.442114	0.3288	0.367697	0.268464	0.347364	0.3043	0.454728	0.340993	0.360335	0.403011	0.340993	0.455809	0.458774	0.376312	0.295794	0.483344	0.333635	0.3493
tr|Q88MC0|Q88MC0_PSEPK	0.401593	0.35697	0.474596	0.437576	0.471306	0.532888	0.496669	0.532496	0.494667	0.483968	0.475729	0.563314	0.528409	0.571546	0.58959	0.394537	0.410917	0.464415	0.499029	0.519395	0.593037	0.532176	0.586848	0.494108	0.587077	0.602844	0.622031	0.646141	0.634333	0.507264
tr|Q88MF5|Q88MF5_PSEPK	0.4572	0.321412	0.435435	0.423421	0.522901	0.551143	0.256708	0.292116	0.314879	0.289376	0.370309	0.401713	0.571376	0.596246	0.5617	0.3439	0.435224	0.503932	0.310874	0.374735	0.278838	0.2088	0.266193	0.265982	0.617533	0.6341	0.606152	0.299354	0.208406	0.357329
tr|Q88MX4|Q88MX4_PSEPK	0.0755941	0.0744608	0.0988538	0.060049	0.0800038	0.0722436	0.1721	0.157003	0.148696	0.1469	0.1523	0.15285	0.193635	0.1526	0.184416	0.333503	0.383944	0.413692	0.1894	0.2251	0.194559	0.230958	0.254054	0.269944	0.1751	0.1629	0.200471	0.234259	0.1914	0.192723
tr|Q88N35|Q88N35_PSEPK	3.13764	3.21131	3.71783	3.10888	3.37156	3.10551	0.11773	0.101226	0.11143	0.107884	0.104549	0.103498	0.119288	0.113137	0.100565	0.20832	0.272593	0.299286	0.144572	0.161711	0.141891	0.163982	0.182975	0.22997	0.123941	0.115039	0.137116	0.144269	0.123823	0.130732
tr|Q88N36|Q88N36_PSEPK	3.76668	3.68622	4.62379	4.34184	4.10798	4.98308	0.151106	0.162356	0.149815	0.130262	0.150664	0.155154	0.211186	0.189864	0.2	0.418439	0.392032	0.444559	0.219859	0.262716	0.236861	0.266742	0.341316	0.261819	0.197481	0.189164	0.225047	0.268536	0.196607	0.214226
tr|Q88N37|Q88N37_PSEPK	1.78557	1.473	1.9096	1.59206	1.8228	2.07794	0.0745	0.0825686	0.0683807	0.0631	0.0734	0.0671	0.0977	0.102339	0.086	0.1916	0.2104	0.2314	0.122806	0.137227	0.1045	0.138157	0.1525	0.161	0.1047	0.0928	0.0976868	0.140483	0.104897	0.10606
tr|Q88N54|Q88N54_PSEPK	0.211818	0.204253	0.210593	0.226058	0.290672	0.242467	0.549887	0.491371	0.526266	0.494466	0.513597	0.437528	0.455645	0.377875	0.311005	0.211767	0.393512	0.308347	0.447129	0.461598	0.637018	0.496908	0.3441	0.530196	0.385333	0.323099	0.389637	0.412851	0.335731	0.359484
tr|Q88NF7|Q88NF7_PSEPK	0.128004	0.112864	0.135689	0.132375	0.154652	0.160843	0.0809275	0.0731307	0.070039	0.071014	0.066546	0.0692565	0.0702904	0.0816529	0.0684143	0.046266	0.0559948	0.053135	0.0938751	0.0947803	0.0774721	0.0820749	0.069096	0.0872322	0.0820504	0.0692335	0.0770956	0.087309	0.0866372	0.0803226
tr|Q88NN0|Q88NN0_PSEPK	0.1506	0.137993	0.193912	0.168281	0.180132	0.194967	0.169762	0.19057	0.189877	0.200903	0.188885	0.221317	0.383357	0.353338	0.338833	0.13828	0.225469	0.268455	0.419826	0.48389	0.380092	0.403759	0.254297	0.376834	0.377993	0.270626	0.412304	0.300327	0.433762	0.444392
tr|Q88NN7|Q88NN7_PSEPK	0.0066	0.0064	0.0069	0.006	0.0077	0.007	0.0039	0.0039	0.0044	0.0046	0.0044	0.0059	0.004	0.0044	0.0046	0.0116	0.0141	0.0159	0.0035	0.0047	0.0044	0.0045	0.005	0.0056	0.0058	0.0046	0.0058	0.0041	0.0033	0.0048
tr|Q88P29|Q88P29_PSEPK	0.126391	0.104754	0.4678	0.4292	0.1547	0.176789	2.61833	2.93061	2.62558	2.569	2.60725	2.8371	3.5444	3.67022	3.39209	1.3249	1.6541	1.75338	3.35517	3.4214	3.8436	3.7695	2.91307	3.3904	3.7011	2.9894	3.9323	3.73825	4.4624	3.71706
tr|Q88P30|Q88P30_PSEPK	0.156006	0.135577	0.519736	0.49843	0.186521	0.198287	2.76428	3.09956	3.11922	2.83001	2.58094	2.9074	3.22915	3.37623	3.56594	1.82662	2.01306	2.46141	3.50016	3.45133	2.78142	3.31823	3.52665	2.92509	3.20008	3.09682	3.03831	4.14428	3.46641	3.54727
tr|Q88P31|Q88P31_PSEPK	0.1028	0.0912	0.282922	0.26595	0.1198	0.120614	1.4432	1.48081	1.42684	1.5093	1.52828	1.637	1.79528	1.7033	1.9781	1.30296	1.2291	1.5756	1.796	1.8407	1.8789	2.04565	2.08355	2.0938	1.7165	1.8724	2.1079	2.31145	1.9324	1.89896
tr|Q88P42|Q88P42_PSEPK	0.0647457	0.0406869	0.108213	0.106607	0.0529955	0.0671643	0.499732	0.555734	0.488569	0.48336	0.559827	0.596665	0.578676	0.694583	0.645596	0.7776	0.802454	0.9062	0.576013	0.580292	0.527082	0.6213	0.751339	0.595943	0.742528	0.651364	0.632572	0.746436	0.531361	0.659708
tr|Q88P43|Q88P43_PSEPK	0.380903	0.3218	1.03611	0.893405	0.4728	0.458306	5.1377	5.56282	5.4207	5.59663	5.2272	5.72486	4.8501	4.42	5.11605	4.28363	4.2096	5.18644	4.385	4.15961	4.92164	5.03322	5.6154	4.8496	4.75708	5.65	6.1034	5.7303	4.99773	4.50294
tr|Q88P44|Q88P44_PSEPK	0.304367	0.253305	0.906205	0.794947	0.357171	0.379463	6.03948	6.19876	6.67638	6.29098	5.99522	6.62862	4.1385	4.09986	4.42981	8.89507	9.13176	10.9301	4.34099	3.85949	3.83792	4.52415	5.90479	5.5931	5.35124	5.4774	6.43527	5.55108	4.26451	4.62171
tr|Q88PA6|Q88PA6_PSEPK	0.0248	0.0233	0.0326655	0.0242823	0.0307	0.0307	0.0355563	0.0479865	0.0350079	0.0362	0.0396033	0.0435	0.0587	0.0608	0.0754487	0.0566	0.0558098	0.053479	0.0487067	0.0684938	0.0586823	0.0661983	0.0773	0.0566588	0.1419	0.1464	0.1656	0.0889	0.0832	0.0563697
tr|Q88PF3|Q88PF3_PSEPK	1.69226	1.54393	1.9916	1.75928	1.66946	1.91918	1.87736	2.00117	1.92808	1.86726	1.73812	1.93882	2.06313	2.0346	2.10663	1.37528	1.54962	1.7378	2.06931	2.23939	2.2147	2.1745	2.13386	2.05516	1.80733	2.01754	2.32523	2.34173	2.5071	1.8901
tr|Q88QD9|Q88QD9_PSEPK	0.0069806	0.00530418	0.00804825	0.00305218	0.00688171	0.00505145	0.00615519	0.00697167	0.00845786	0.00823387	0.00357192	0.00351476	0.0220223	0.0246713	0.0203564	0.0266498	0.0331918	0.0418896	0.00802693	0.00951366	0.00747211	0.00773437	0.0329165	0.0112096	0.0202336	0.0220124	0.0263441	0.00772228	0.0085111	0.00713292
tr|Q88QE1|Q88QE1_PSEPK	0.00403146	0.00298518	0.004871	0.00233704	0.00411828	0.00245697	0.00390043	0.00420068	0.00335818	0.00307997	0.00527842	0.00346831	0.00717942	0.00861962	0.00928647	0.01219	0.0145698	0.0153503	0.00532014	0.00446355	0.00371459	0.00597962	0.011671	0.0071532	0.00931856	0.00725525	0.0101434	0.00519396	0.00500092	0.00499207
tr|Q88QS3|Q88QS3_PSEPK	0.5165	0.465	0.65853	0.5704	0.661007	0.689245	0.5623	0.633515	0.572221	0.594833	0.5969	0.653309	0.7298	0.798591	0.7707	0.481305	0.551949	0.632542	0.7519	0.880907	0.886129	0.793062	0.877774	0.8394	0.74484	0.7656	0.8881	0.8904	0.9957	0.7436
tr|Q88QZ5|Q88QZ5_PSEPK	0.58882	0.557413	0.762087	0.65465	0.787389	0.975423	3.40547	4.039	3.5141	3.40547	3.49685	3.8326	4.031	4.35364	4.5983	3.1486	3.26931	3.9154	4.13025	3.3422	3.95674	3.80524	4.01131	3.66867	4.69293	4.8097	5.1695	4.19185	4.141	3.86798
tr|Q88QZ6|Q88QZ6_PSEPK	0.787858	0.56381	0.756766	0.727212	0.835765	1.05124	3.99341	4.46714	4.17145	3.28638	4.25515	4.73443	4.61577	5.60987	5.057	4.03021	4.77418	4.10427	4.99989	4.6161	3.51978	5.14664	4.3709	3.15134	6.7236	6.36427	4.81162	6.13849	3.78253	4.49194

## Sheet: Supplementary Table 8
Protein Name	Peptide Sequence	LC-SRM platform	Sample Name	Replicate	Growth Medium	Peptide Retention Time
sp|P0A101|PCAJ_PSEPK	IYTDLAVLEVTPEGLK	microflow LC-SRM	Fructose	1	M9	16.03
sp|P0A101|PCAJ_PSEPK	IYTDLAVLEVTPEGLK	microflow LC-SRM	Fructose	2	M9	15.98
sp|P0A101|PCAJ_PSEPK	IYTDLAVLEVTPEGLK	microflow LC-SRM	Fructose	3	M9	15.99
sp|P0A101|PCAJ_PSEPK	IYTDLAVLEVTPEGLK	microflow LC-SRM	Fructose + Glucose	1	M9	15.99
sp|P0A101|PCAJ_PSEPK	IYTDLAVLEVTPEGLK	microflow LC-SRM	Fructose + Glucose	2	M9	16
sp|P0A101|PCAJ_PSEPK	IYTDLAVLEVTPEGLK	microflow LC-SRM	Fructose + Glucose	3	M9	15.98
sp|P0A101|PCAJ_PSEPK	IYTDLAVLEVTPEGLK	microflow LC-SRM	Fructose + Glucose + Gluconate	1	M9	16
sp|P0A101|PCAJ_PSEPK	IYTDLAVLEVTPEGLK	microflow LC-SRM	Fructose + Glucose + Gluconate	2	M9	16.01
sp|P0A101|PCAJ_PSEPK	IYTDLAVLEVTPEGLK	microflow LC-SRM	Fructose + Glucose + Gluconate	3	M9	15.96
sp|P0A101|PCAJ_PSEPK	IYTDLAVLEVTPEGLK	microflow LC-SRM	Gluconate	1	M9	15.97
sp|P0A101|PCAJ_PSEPK	IYTDLAVLEVTPEGLK	microflow LC-SRM	Gluconate	2	M9	16
sp|P0A101|PCAJ_PSEPK	IYTDLAVLEVTPEGLK	microflow LC-SRM	Gluconate	3	M9	16.01
sp|P0A101|PCAJ_PSEPK	IYTDLAVLEVTPEGLK	microflow LC-SRM	Glucose	1	M9	15.98
sp|P0A101|PCAJ_PSEPK	IYTDLAVLEVTPEGLK	microflow LC-SRM	Glucose	2	M9	16.01
sp|P0A101|PCAJ_PSEPK	IYTDLAVLEVTPEGLK	microflow LC-SRM	Glucose	3	M9	15.99
sp|P0A101|PCAJ_PSEPK	IYTDLAVLEVTPEGLK	microflow LC-SRM	Glucose + Gluconate	1	M9	15.96
sp|P0A101|PCAJ_PSEPK	IYTDLAVLEVTPEGLK	microflow LC-SRM	Glucose + Gluconate	2	M9	16
sp|P0A101|PCAJ_PSEPK	IYTDLAVLEVTPEGLK	microflow LC-SRM	Glucose + Gluconate	3	M9	16.06
sp|P0A101|PCAJ_PSEPK	IYTDLAVLEVTPEGLK	microflow LC-SRM	Coumarate	1	MOPs	15.98
sp|P0A101|PCAJ_PSEPK	IYTDLAVLEVTPEGLK	microflow LC-SRM	Coumarate	2	MOPs	16.01
sp|P0A101|PCAJ_PSEPK	IYTDLAVLEVTPEGLK	microflow LC-SRM	Coumarate	5	MOPs	15.96
sp|P0A101|PCAJ_PSEPK	IYTDLAVLEVTPEGLK	microflow LC-SRM	Coumarate	6	MOPs	15.95
sp|P0A101|PCAJ_PSEPK	IYTDLAVLEVTPEGLK	microflow LC-SRM	Coumarate	3	MOPs	15.98
sp|P0A101|PCAJ_PSEPK	IYTDLAVLEVTPEGLK	microflow LC-SRM	Coumarate	4	MOPs	15.97
sp|P0A101|PCAJ_PSEPK	IYTDLAVLEVTPEGLK	microflow LC-SRM	Glucose	1	MOPs	15.96
sp|P0A101|PCAJ_PSEPK	IYTDLAVLEVTPEGLK	microflow LC-SRM	Glucose	2	MOPs	15.97
sp|P0A101|PCAJ_PSEPK	IYTDLAVLEVTPEGLK	microflow LC-SRM	Glucose	5	MOPs	15.97
sp|P0A101|PCAJ_PSEPK	IYTDLAVLEVTPEGLK	microflow LC-SRM	Glucose	6	MOPs	15.98
sp|P0A101|PCAJ_PSEPK	IYTDLAVLEVTPEGLK	microflow LC-SRM	Glucose	3	MOPs	15.96
sp|P0A101|PCAJ_PSEPK	IYTDLAVLEVTPEGLK	microflow LC-SRM	Glucose	4	MOPs	15.97
sp|P0A101|PCAJ_PSEPK	IYTDLAVLEVTPEGLK	nanoflow LC-SRM	Fructose	1	M9	74.07
sp|P0A101|PCAJ_PSEPK	IYTDLAVLEVTPEGLK	nanoflow LC-SRM	Fructose	2	M9	73.38
sp|P0A101|PCAJ_PSEPK	IYTDLAVLEVTPEGLK	nanoflow LC-SRM	Fructose	3	M9	73.64
sp|P0A101|PCAJ_PSEPK	IYTDLAVLEVTPEGLK	nanoflow LC-SRM	Fructose + Glucose	1	M9	73.21
sp|P0A101|PCAJ_PSEPK	IYTDLAVLEVTPEGLK	nanoflow LC-SRM	Fructose + Glucose	2	M9	73.27
sp|P0A101|PCAJ_PSEPK	IYTDLAVLEVTPEGLK	nanoflow LC-SRM	Fructose + Glucose	3	M9	73.49
sp|P0A101|PCAJ_PSEPK	IYTDLAVLEVTPEGLK	nanoflow LC-SRM	Fructose + Glucose + Gluconate	1	M9	73.15
sp|P0A101|PCAJ_PSEPK	IYTDLAVLEVTPEGLK	nanoflow LC-SRM	Fructose + Glucose + Gluconate	2	M9	73.54
sp|P0A101|PCAJ_PSEPK	IYTDLAVLEVTPEGLK	nanoflow LC-SRM	Fructose + Glucose + Gluconate	3	M9	73.31
sp|P0A101|PCAJ_PSEPK	IYTDLAVLEVTPEGLK	nanoflow LC-SRM	Gluconate	1	M9	73.64
sp|P0A101|PCAJ_PSEPK	IYTDLAVLEVTPEGLK	nanoflow LC-SRM	Gluconate	2	M9	73.27
sp|P0A101|PCAJ_PSEPK	IYTDLAVLEVTPEGLK	nanoflow LC-SRM	Gluconate	3	M9	73.3
sp|P0A101|PCAJ_PSEPK	IYTDLAVLEVTPEGLK	nanoflow LC-SRM	Glucose	1	M9	73.35
sp|P0A101|PCAJ_PSEPK	IYTDLAVLEVTPEGLK	nanoflow LC-SRM	Glucose	2	M9	73.43
sp|P0A101|PCAJ_PSEPK	IYTDLAVLEVTPEGLK	nanoflow LC-SRM	Glucose	3	M9	73.52
sp|P0A101|PCAJ_PSEPK	IYTDLAVLEVTPEGLK	nanoflow LC-SRM	Glucose + Gluconate	1	M9	73.29
sp|P0A101|PCAJ_PSEPK	IYTDLAVLEVTPEGLK	nanoflow LC-SRM	Glucose + Gluconate	2	M9	73.42
sp|P0A101|PCAJ_PSEPK	IYTDLAVLEVTPEGLK	nanoflow LC-SRM	Glucose + Gluconate	3	M9	73.65
sp|P0A101|PCAJ_PSEPK	IYTDLAVLEVTPEGLK	nanoflow LC-SRM	Coumarate	1	MOPs	73.89
sp|P0A101|PCAJ_PSEPK	IYTDLAVLEVTPEGLK	nanoflow LC-SRM	Coumarate	2	MOPs	72.92
sp|P0A101|PCAJ_PSEPK	IYTDLAVLEVTPEGLK	nanoflow LC-SRM	Coumarate	5	MOPs	71.29
sp|P0A101|PCAJ_PSEPK	IYTDLAVLEVTPEGLK	nanoflow LC-SRM	Coumarate	6	MOPs	71.35
sp|P0A101|PCAJ_PSEPK	IYTDLAVLEVTPEGLK	nanoflow LC-SRM	Coumarate	3	MOPs	71.52
sp|P0A101|PCAJ_PSEPK	IYTDLAVLEVTPEGLK	nanoflow LC-SRM	Coumarate	4	MOPs	71.48
sp|P0A101|PCAJ_PSEPK	IYTDLAVLEVTPEGLK	nanoflow LC-SRM	Glucose	1	MOPs	71.42
sp|P0A101|PCAJ_PSEPK	IYTDLAVLEVTPEGLK	nanoflow LC-SRM	Glucose	2	MOPs	71.47
sp|P0A101|PCAJ_PSEPK	IYTDLAVLEVTPEGLK	nanoflow LC-SRM	Glucose	5	MOPs	71.66
sp|P0A101|PCAJ_PSEPK	IYTDLAVLEVTPEGLK	nanoflow LC-SRM	Glucose	6	MOPs	71.69
sp|P0A101|PCAJ_PSEPK	IYTDLAVLEVTPEGLK	nanoflow LC-SRM	Glucose	3	MOPs	71.81
sp|P0A101|PCAJ_PSEPK	IYTDLAVLEVTPEGLK	nanoflow LC-SRM	Glucose	4	MOPs	71.74
sp|P59319|ARGD_PSEPK	ITGISHVPYNDLEALK	microflow LC-SRM	Fructose	1	M9	11.88
sp|P59319|ARGD_PSEPK	ITGISHVPYNDLEALK	microflow LC-SRM	Fructose	2	M9	11.91
sp|P59319|ARGD_PSEPK	ITGISHVPYNDLEALK	microflow LC-SRM	Fructose	3	M9	11.9
sp|P59319|ARGD_PSEPK	ITGISHVPYNDLEALK	microflow LC-SRM	Fructose + Glucose	1	M9	11.9
sp|P59319|ARGD_PSEPK	ITGISHVPYNDLEALK	microflow LC-SRM	Fructose + Glucose	2	M9	11.89
sp|P59319|ARGD_PSEPK	ITGISHVPYNDLEALK	microflow LC-SRM	Fructose + Glucose	3	M9	11.88
sp|P59319|ARGD_PSEPK	ITGISHVPYNDLEALK	microflow LC-SRM	Fructose + Glucose + Gluconate	1	M9	11.87
sp|P59319|ARGD_PSEPK	ITGISHVPYNDLEALK	microflow LC-SRM	Fructose + Glucose + Gluconate	2	M9	11.86
sp|P59319|ARGD_PSEPK	ITGISHVPYNDLEALK	microflow LC-SRM	Fructose + Glucose + Gluconate	3	M9	11.86
sp|P59319|ARGD_PSEPK	ITGISHVPYNDLEALK	microflow LC-SRM	Gluconate	1	M9	11.86
sp|P59319|ARGD_PSEPK	ITGISHVPYNDLEALK	microflow LC-SRM	Gluconate	2	M9	11.87
sp|P59319|ARGD_PSEPK	ITGISHVPYNDLEALK	microflow LC-SRM	Gluconate	3	M9	11.85
sp|P59319|ARGD_PSEPK	ITGISHVPYNDLEALK	microflow LC-SRM	Glucose	1	M9	11.91
sp|P59319|ARGD_PSEPK	ITGISHVPYNDLEALK	microflow LC-SRM	Glucose	2	M9	11.87
sp|P59319|ARGD_PSEPK	ITGISHVPYNDLEALK	microflow LC-SRM	Glucose	3	M9	11.89
sp|P59319|ARGD_PSEPK	ITGISHVPYNDLEALK	microflow LC-SRM	Glucose + Gluconate	1	M9	11.83
sp|P59319|ARGD_PSEPK	ITGISHVPYNDLEALK	microflow LC-SRM	Glucose + Gluconate	2	M9	11.86
sp|P59319|ARGD_PSEPK	ITGISHVPYNDLEALK	microflow LC-SRM	Glucose + Gluconate	3	M9	11.87
sp|P59319|ARGD_PSEPK	ITGISHVPYNDLEALK	microflow LC-SRM	Coumarate	1	MOPs	11.93
sp|P59319|ARGD_PSEPK	ITGISHVPYNDLEALK	microflow LC-SRM	Coumarate	2	MOPs	11.94
sp|P59319|ARGD_PSEPK	ITGISHVPYNDLEALK	microflow LC-SRM	Coumarate	5	MOPs	11.9
sp|P59319|ARGD_PSEPK	ITGISHVPYNDLEALK	microflow LC-SRM	Coumarate	6	MOPs	11.89
sp|P59319|ARGD_PSEPK	ITGISHVPYNDLEALK	microflow LC-SRM	Coumarate	3	MOPs	11.87
sp|P59319|ARGD_PSEPK	ITGISHVPYNDLEALK	microflow LC-SRM	Coumarate	4	MOPs	11.93
sp|P59319|ARGD_PSEPK	ITGISHVPYNDLEALK	microflow LC-SRM	Glucose	1	MOPs	11.9
sp|P59319|ARGD_PSEPK	ITGISHVPYNDLEALK	microflow LC-SRM	Glucose	2	MOPs	11.89
sp|P59319|ARGD_PSEPK	ITGISHVPYNDLEALK	microflow LC-SRM	Glucose	5	MOPs	11.92
sp|P59319|ARGD_PSEPK	ITGISHVPYNDLEALK	microflow LC-SRM	Glucose	6	MOPs	11.89
sp|P59319|ARGD_PSEPK	ITGISHVPYNDLEALK	microflow LC-SRM	Glucose	3	MOPs	11.92
sp|P59319|ARGD_PSEPK	ITGISHVPYNDLEALK	microflow LC-SRM	Glucose	4	MOPs	11.87
sp|P59319|ARGD_PSEPK	ITGISHVPYNDLEALK	nanoflow LC-SRM	Fructose	1	M9	53.71
sp|P59319|ARGD_PSEPK	ITGISHVPYNDLEALK	nanoflow LC-SRM	Fructose	2	M9	52.43
sp|P59319|ARGD_PSEPK	ITGISHVPYNDLEALK	nanoflow LC-SRM	Fructose	3	M9	52.54
sp|P59319|ARGD_PSEPK	ITGISHVPYNDLEALK	nanoflow LC-SRM	Fructose + Glucose	1	M9	52.23
sp|P59319|ARGD_PSEPK	ITGISHVPYNDLEALK	nanoflow LC-SRM	Fructose + Glucose	2	M9	52.23
sp|P59319|ARGD_PSEPK	ITGISHVPYNDLEALK	nanoflow LC-SRM	Fructose + Glucose	3	M9	52.37
sp|P59319|ARGD_PSEPK	ITGISHVPYNDLEALK	nanoflow LC-SRM	Fructose + Glucose + Gluconate	1	M9	52.05
sp|P59319|ARGD_PSEPK	ITGISHVPYNDLEALK	nanoflow LC-SRM	Fructose + Glucose + Gluconate	2	M9	52.41
sp|P59319|ARGD_PSEPK	ITGISHVPYNDLEALK	nanoflow LC-SRM	Fructose + Glucose + Gluconate	3	M9	52.22
sp|P59319|ARGD_PSEPK	ITGISHVPYNDLEALK	nanoflow LC-SRM	Gluconate	1	M9	52.72
sp|P59319|ARGD_PSEPK	ITGISHVPYNDLEALK	nanoflow LC-SRM	Gluconate	2	M9	52.11
sp|P59319|ARGD_PSEPK	ITGISHVPYNDLEALK	nanoflow LC-SRM	Gluconate	3	M9	52.09
sp|P59319|ARGD_PSEPK	ITGISHVPYNDLEALK	nanoflow LC-SRM	Glucose	1	M9	52.49
sp|P59319|ARGD_PSEPK	ITGISHVPYNDLEALK	nanoflow LC-SRM	Glucose	2	M9	52.6
sp|P59319|ARGD_PSEPK	ITGISHVPYNDLEALK	nanoflow LC-SRM	Glucose	3	M9	52.57
sp|P59319|ARGD_PSEPK	ITGISHVPYNDLEALK	nanoflow LC-SRM	Glucose + Gluconate	1	M9	52.21
sp|P59319|ARGD_PSEPK	ITGISHVPYNDLEALK	nanoflow LC-SRM	Glucose + Gluconate	2	M9	52.31
sp|P59319|ARGD_PSEPK	ITGISHVPYNDLEALK	nanoflow LC-SRM	Glucose + Gluconate	3	M9	52.73
sp|P59319|ARGD_PSEPK	ITGISHVPYNDLEALK	nanoflow LC-SRM	Coumarate	1	MOPs	53.21
sp|P59319|ARGD_PSEPK	ITGISHVPYNDLEALK	nanoflow LC-SRM	Coumarate	2	MOPs	51.9
sp|P59319|ARGD_PSEPK	ITGISHVPYNDLEALK	nanoflow LC-SRM	Coumarate	5	MOPs	49.74
sp|P59319|ARGD_PSEPK	ITGISHVPYNDLEALK	nanoflow LC-SRM	Coumarate	6	MOPs	49.61
sp|P59319|ARGD_PSEPK	ITGISHVPYNDLEALK	nanoflow LC-SRM	Coumarate	3	MOPs	49.71
sp|P59319|ARGD_PSEPK	ITGISHVPYNDLEALK	nanoflow LC-SRM	Coumarate	4	MOPs	49.94
sp|P59319|ARGD_PSEPK	ITGISHVPYNDLEALK	nanoflow LC-SRM	Glucose	1	MOPs	49.82
sp|P59319|ARGD_PSEPK	ITGISHVPYNDLEALK	nanoflow LC-SRM	Glucose	2	MOPs	49.66
sp|P59319|ARGD_PSEPK	ITGISHVPYNDLEALK	nanoflow LC-SRM	Glucose	5	MOPs	50.13
sp|P59319|ARGD_PSEPK	ITGISHVPYNDLEALK	nanoflow LC-SRM	Glucose	6	MOPs	50.09
sp|P59319|ARGD_PSEPK	ITGISHVPYNDLEALK	nanoflow LC-SRM	Glucose	3	MOPs	50.37
sp|P59319|ARGD_PSEPK	ITGISHVPYNDLEALK	nanoflow LC-SRM	Glucose	4	MOPs	50.34
sp|P59319|ARGD_PSEPK	LEQIGQQYNLFSQVR	microflow LC-SRM	Fructose	1	M9	13.67
sp|P59319|ARGD_PSEPK	LEQIGQQYNLFSQVR	microflow LC-SRM	Fructose	2	M9	13.63
sp|P59319|ARGD_PSEPK	LEQIGQQYNLFSQVR	microflow LC-SRM	Fructose	3	M9	13.63
sp|P59319|ARGD_PSEPK	LEQIGQQYNLFSQVR	microflow LC-SRM	Fructose + Glucose	1	M9	13.66
sp|P59319|ARGD_PSEPK	LEQIGQQYNLFSQVR	microflow LC-SRM	Fructose + Glucose	2	M9	13.64
sp|P59319|ARGD_PSEPK	LEQIGQQYNLFSQVR	microflow LC-SRM	Fructose + Glucose	3	M9	13.65
sp|P59319|ARGD_PSEPK	LEQIGQQYNLFSQVR	microflow LC-SRM	Fructose + Glucose + Gluconate	1	M9	13.61
sp|P59319|ARGD_PSEPK	LEQIGQQYNLFSQVR	microflow LC-SRM	Fructose + Glucose + Gluconate	2	M9	13.65
sp|P59319|ARGD_PSEPK	LEQIGQQYNLFSQVR	microflow LC-SRM	Fructose + Glucose + Gluconate	3	M9	13.63
sp|P59319|ARGD_PSEPK	LEQIGQQYNLFSQVR	microflow LC-SRM	Gluconate	1	M9	13.61
sp|P59319|ARGD_PSEPK	LEQIGQQYNLFSQVR	microflow LC-SRM	Gluconate	2	M9	13.61
sp|P59319|ARGD_PSEPK	LEQIGQQYNLFSQVR	microflow LC-SRM	Gluconate	3	M9	13.64
sp|P59319|ARGD_PSEPK	LEQIGQQYNLFSQVR	microflow LC-SRM	Glucose	1	M9	13.64
sp|P59319|ARGD_PSEPK	LEQIGQQYNLFSQVR	microflow LC-SRM	Glucose	2	M9	13.65
sp|P59319|ARGD_PSEPK	LEQIGQQYNLFSQVR	microflow LC-SRM	Glucose	3	M9	13.63
sp|P59319|ARGD_PSEPK	LEQIGQQYNLFSQVR	microflow LC-SRM	Glucose + Gluconate	1	M9	13.61
sp|P59319|ARGD_PSEPK	LEQIGQQYNLFSQVR	microflow LC-SRM	Glucose + Gluconate	2	M9	13.66
sp|P59319|ARGD_PSEPK	LEQIGQQYNLFSQVR	microflow LC-SRM	Glucose + Gluconate	3	M9	13.63
sp|P59319|ARGD_PSEPK	LEQIGQQYNLFSQVR	microflow LC-SRM	Coumarate	1	MOPs	13.66
sp|P59319|ARGD_PSEPK	LEQIGQQYNLFSQVR	microflow LC-SRM	Coumarate	2	MOPs	13.71
sp|P59319|ARGD_PSEPK	LEQIGQQYNLFSQVR	microflow LC-SRM	Coumarate	5	MOPs	13.66
sp|P59319|ARGD_PSEPK	LEQIGQQYNLFSQVR	microflow LC-SRM	Coumarate	6	MOPs	13.65
sp|P59319|ARGD_PSEPK	LEQIGQQYNLFSQVR	microflow LC-SRM	Coumarate	3	MOPs	13.64
sp|P59319|ARGD_PSEPK	LEQIGQQYNLFSQVR	microflow LC-SRM	Coumarate	4	MOPs	13.68
sp|P59319|ARGD_PSEPK	LEQIGQQYNLFSQVR	microflow LC-SRM	Glucose	1	MOPs	13.67
sp|P59319|ARGD_PSEPK	LEQIGQQYNLFSQVR	microflow LC-SRM	Glucose	2	MOPs	13.66
sp|P59319|ARGD_PSEPK	LEQIGQQYNLFSQVR	microflow LC-SRM	Glucose	5	MOPs	13.68
sp|P59319|ARGD_PSEPK	LEQIGQQYNLFSQVR	microflow LC-SRM	Glucose	6	MOPs	13.67
sp|P59319|ARGD_PSEPK	LEQIGQQYNLFSQVR	microflow LC-SRM	Glucose	3	MOPs	13.66
sp|P59319|ARGD_PSEPK	LEQIGQQYNLFSQVR	microflow LC-SRM	Glucose	4	MOPs	13.67
sp|P59319|ARGD_PSEPK	LEQIGQQYNLFSQVR	nanoflow LC-SRM	Fructose	1	M9	61.28
sp|P59319|ARGD_PSEPK	LEQIGQQYNLFSQVR	nanoflow LC-SRM	Fructose	2	M9	60.22
sp|P59319|ARGD_PSEPK	LEQIGQQYNLFSQVR	nanoflow LC-SRM	Fructose	3	M9	60.35
sp|P59319|ARGD_PSEPK	LEQIGQQYNLFSQVR	nanoflow LC-SRM	Fructose + Glucose	1	M9	60.01
sp|P59319|ARGD_PSEPK	LEQIGQQYNLFSQVR	nanoflow LC-SRM	Fructose + Glucose	2	M9	60.02
sp|P59319|ARGD_PSEPK	LEQIGQQYNLFSQVR	nanoflow LC-SRM	Fructose + Glucose	3	M9	60.2
sp|P59319|ARGD_PSEPK	LEQIGQQYNLFSQVR	nanoflow LC-SRM	Fructose + Glucose + Gluconate	1	M9	59.85
sp|P59319|ARGD_PSEPK	LEQIGQQYNLFSQVR	nanoflow LC-SRM	Fructose + Glucose + Gluconate	2	M9	60.18
sp|P59319|ARGD_PSEPK	LEQIGQQYNLFSQVR	nanoflow LC-SRM	Fructose + Glucose + Gluconate	3	M9	60.02
sp|P59319|ARGD_PSEPK	LEQIGQQYNLFSQVR	nanoflow LC-SRM	Gluconate	1	M9	60.48
sp|P59319|ARGD_PSEPK	LEQIGQQYNLFSQVR	nanoflow LC-SRM	Gluconate	2	M9	59.94
sp|P59319|ARGD_PSEPK	LEQIGQQYNLFSQVR	nanoflow LC-SRM	Gluconate	3	M9	59.89
sp|P59319|ARGD_PSEPK	LEQIGQQYNLFSQVR	nanoflow LC-SRM	Glucose	1	M9	60.18
sp|P59319|ARGD_PSEPK	LEQIGQQYNLFSQVR	nanoflow LC-SRM	Glucose	2	M9	60.33
sp|P59319|ARGD_PSEPK	LEQIGQQYNLFSQVR	nanoflow LC-SRM	Glucose	3	M9	60.32
sp|P59319|ARGD_PSEPK	LEQIGQQYNLFSQVR	nanoflow LC-SRM	Glucose + Gluconate	1	M9	60.01
sp|P59319|ARGD_PSEPK	LEQIGQQYNLFSQVR	nanoflow LC-SRM	Glucose + Gluconate	2	M9	60.15
sp|P59319|ARGD_PSEPK	LEQIGQQYNLFSQVR	nanoflow LC-SRM	Glucose + Gluconate	3	M9	60.44
sp|P59319|ARGD_PSEPK	LEQIGQQYNLFSQVR	nanoflow LC-SRM	Coumarate	1	MOPs	60.86
sp|P59319|ARGD_PSEPK	LEQIGQQYNLFSQVR	nanoflow LC-SRM	Coumarate	2	MOPs	59.7
sp|P59319|ARGD_PSEPK	LEQIGQQYNLFSQVR	nanoflow LC-SRM	Coumarate	5	MOPs	57.68
sp|P59319|ARGD_PSEPK	LEQIGQQYNLFSQVR	nanoflow LC-SRM	Coumarate	6	MOPs	57.66
sp|P59319|ARGD_PSEPK	LEQIGQQYNLFSQVR	nanoflow LC-SRM	Coumarate	3	MOPs	57.83
sp|P59319|ARGD_PSEPK	LEQIGQQYNLFSQVR	nanoflow LC-SRM	Coumarate	4	MOPs	57.91
sp|P59319|ARGD_PSEPK	LEQIGQQYNLFSQVR	nanoflow LC-SRM	Glucose	1	MOPs	57.76
sp|P59319|ARGD_PSEPK	LEQIGQQYNLFSQVR	nanoflow LC-SRM	Glucose	2	MOPs	57.74
sp|P59319|ARGD_PSEPK	LEQIGQQYNLFSQVR	nanoflow LC-SRM	Glucose	5	MOPs	58.14
sp|P59319|ARGD_PSEPK	LEQIGQQYNLFSQVR	nanoflow LC-SRM	Glucose	6	MOPs	58.07
sp|P59319|ARGD_PSEPK	LEQIGQQYNLFSQVR	nanoflow LC-SRM	Glucose	3	MOPs	58.33
sp|P59319|ARGD_PSEPK	LEQIGQQYNLFSQVR	nanoflow LC-SRM	Glucose	4	MOPs	58.22
sp|P59319|ARGD_PSEPK	TLFTVSVGGQPK	microflow LC-SRM	Fructose	1	M9	11.47
sp|P59319|ARGD_PSEPK	TLFTVSVGGQPK	microflow LC-SRM	Fructose	2	M9	11.49
sp|P59319|ARGD_PSEPK	TLFTVSVGGQPK	microflow LC-SRM	Fructose	3	M9	11.46
sp|P59319|ARGD_PSEPK	TLFTVSVGGQPK	microflow LC-SRM	Fructose + Glucose	1	M9	11.49
sp|P59319|ARGD_PSEPK	TLFTVSVGGQPK	microflow LC-SRM	Fructose + Glucose	2	M9	11.48
sp|P59319|ARGD_PSEPK	TLFTVSVGGQPK	microflow LC-SRM	Fructose + Glucose	3	M9	11.47
sp|P59319|ARGD_PSEPK	TLFTVSVGGQPK	microflow LC-SRM	Fructose + Glucose + Gluconate	1	M9	11.48
sp|P59319|ARGD_PSEPK	TLFTVSVGGQPK	microflow LC-SRM	Fructose + Glucose + Gluconate	2	M9	11.46
sp|P59319|ARGD_PSEPK	TLFTVSVGGQPK	microflow LC-SRM	Fructose + Glucose + Gluconate	3	M9	11.48
sp|P59319|ARGD_PSEPK	TLFTVSVGGQPK	microflow LC-SRM	Gluconate	1	M9	11.47
sp|P59319|ARGD_PSEPK	TLFTVSVGGQPK	microflow LC-SRM	Gluconate	2	M9	11.46
sp|P59319|ARGD_PSEPK	TLFTVSVGGQPK	microflow LC-SRM	Gluconate	3	M9	11.46
sp|P59319|ARGD_PSEPK	TLFTVSVGGQPK	microflow LC-SRM	Glucose	1	M9	11.48
sp|P59319|ARGD_PSEPK	TLFTVSVGGQPK	microflow LC-SRM	Glucose	2	M9	11.48
sp|P59319|ARGD_PSEPK	TLFTVSVGGQPK	microflow LC-SRM	Glucose	3	M9	11.47
sp|P59319|ARGD_PSEPK	TLFTVSVGGQPK	microflow LC-SRM	Glucose + Gluconate	1	M9	11.44
sp|P59319|ARGD_PSEPK	TLFTVSVGGQPK	microflow LC-SRM	Glucose + Gluconate	2	M9	11.46
sp|P59319|ARGD_PSEPK	TLFTVSVGGQPK	microflow LC-SRM	Glucose + Gluconate	3	M9	11.47
sp|P59319|ARGD_PSEPK	TLFTVSVGGQPK	microflow LC-SRM	Coumarate	1	MOPs	11.52
sp|P59319|ARGD_PSEPK	TLFTVSVGGQPK	microflow LC-SRM	Coumarate	2	MOPs	11.55
sp|P59319|ARGD_PSEPK	TLFTVSVGGQPK	microflow LC-SRM	Coumarate	5	MOPs	11.52
sp|P59319|ARGD_PSEPK	TLFTVSVGGQPK	microflow LC-SRM	Coumarate	6	MOPs	11.5
sp|P59319|ARGD_PSEPK	TLFTVSVGGQPK	microflow LC-SRM	Coumarate	3	MOPs	11.48
sp|P59319|ARGD_PSEPK	TLFTVSVGGQPK	microflow LC-SRM	Coumarate	4	MOPs	11.53
sp|P59319|ARGD_PSEPK	TLFTVSVGGQPK	microflow LC-SRM	Glucose	1	MOPs	11.49
sp|P59319|ARGD_PSEPK	TLFTVSVGGQPK	microflow LC-SRM	Glucose	2	MOPs	11.48
sp|P59319|ARGD_PSEPK	TLFTVSVGGQPK	microflow LC-SRM	Glucose	5	MOPs	11.54
sp|P59319|ARGD_PSEPK	TLFTVSVGGQPK	microflow LC-SRM	Glucose	6	MOPs	11.47
sp|P59319|ARGD_PSEPK	TLFTVSVGGQPK	microflow LC-SRM	Glucose	3	MOPs	11.52
sp|P59319|ARGD_PSEPK	TLFTVSVGGQPK	microflow LC-SRM	Glucose	4	MOPs	11.51
sp|P59319|ARGD_PSEPK	TLFTVSVGGQPK	nanoflow LC-SRM	Fructose	1	M9	45.5
sp|P59319|ARGD_PSEPK	TLFTVSVGGQPK	nanoflow LC-SRM	Fructose	2	M9	43.52
sp|P59319|ARGD_PSEPK	TLFTVSVGGQPK	nanoflow LC-SRM	Fructose	3	M9	43.61
sp|P59319|ARGD_PSEPK	TLFTVSVGGQPK	nanoflow LC-SRM	Fructose + Glucose	1	M9	43.16
sp|P59319|ARGD_PSEPK	TLFTVSVGGQPK	nanoflow LC-SRM	Fructose + Glucose	2	M9	43.17
sp|P59319|ARGD_PSEPK	TLFTVSVGGQPK	nanoflow LC-SRM	Fructose + Glucose	3	M9	43.32
sp|P59319|ARGD_PSEPK	TLFTVSVGGQPK	nanoflow LC-SRM	Fructose + Glucose + Gluconate	1	M9	43.05
sp|P59319|ARGD_PSEPK	TLFTVSVGGQPK	nanoflow LC-SRM	Fructose + Glucose + Gluconate	2	M9	43.38
sp|P59319|ARGD_PSEPK	TLFTVSVGGQPK	nanoflow LC-SRM	Fructose + Glucose + Gluconate	3	M9	43.17
sp|P59319|ARGD_PSEPK	TLFTVSVGGQPK	nanoflow LC-SRM	Gluconate	1	M9	43.88
sp|P59319|ARGD_PSEPK	TLFTVSVGGQPK	nanoflow LC-SRM	Gluconate	2	M9	43.05
sp|P59319|ARGD_PSEPK	TLFTVSVGGQPK	nanoflow LC-SRM	Gluconate	3	M9	43.05
sp|P59319|ARGD_PSEPK	TLFTVSVGGQPK	nanoflow LC-SRM	Glucose	1	M9	43.57
sp|P59319|ARGD_PSEPK	TLFTVSVGGQPK	nanoflow LC-SRM	Glucose	2	M9	43.68
sp|P59319|ARGD_PSEPK	TLFTVSVGGQPK	nanoflow LC-SRM	Glucose	3	M9	43.71
sp|P59319|ARGD_PSEPK	TLFTVSVGGQPK	nanoflow LC-SRM	Glucose + Gluconate	1	M9	43.11
sp|P59319|ARGD_PSEPK	TLFTVSVGGQPK	nanoflow LC-SRM	Glucose + Gluconate	2	M9	43.3
sp|P59319|ARGD_PSEPK	TLFTVSVGGQPK	nanoflow LC-SRM	Glucose + Gluconate	3	M9	43.91
sp|P59319|ARGD_PSEPK	TLFTVSVGGQPK	nanoflow LC-SRM	Coumarate	1	MOPs	44.49
sp|P59319|ARGD_PSEPK	TLFTVSVGGQPK	nanoflow LC-SRM	Coumarate	2	MOPs	42.71
sp|P59319|ARGD_PSEPK	TLFTVSVGGQPK	nanoflow LC-SRM	Coumarate	5	MOPs	39.77
sp|P59319|ARGD_PSEPK	TLFTVSVGGQPK	nanoflow LC-SRM	Coumarate	6	MOPs	39.48
sp|P59319|ARGD_PSEPK	TLFTVSVGGQPK	nanoflow LC-SRM	Coumarate	3	MOPs	39.4
sp|P59319|ARGD_PSEPK	TLFTVSVGGQPK	nanoflow LC-SRM	Coumarate	4	MOPs	40.01
sp|P59319|ARGD_PSEPK	TLFTVSVGGQPK	nanoflow LC-SRM	Glucose	1	MOPs	39.84
sp|P59319|ARGD_PSEPK	TLFTVSVGGQPK	nanoflow LC-SRM	Glucose	2	MOPs	39.51
sp|P59319|ARGD_PSEPK	TLFTVSVGGQPK	nanoflow LC-SRM	Glucose	5	MOPs	39.86
sp|P59319|ARGD_PSEPK	TLFTVSVGGQPK	nanoflow LC-SRM	Glucose	6	MOPs	40.01
sp|P59319|ARGD_PSEPK	TLFTVSVGGQPK	nanoflow LC-SRM	Glucose	3	MOPs	40.23
sp|P59319|ARGD_PSEPK	TLFTVSVGGQPK	nanoflow LC-SRM	Glucose	4	MOPs	40.44
sp|Q88C92|PYRE_PSEPK	AAGVLIALNR	microflow LC-SRM	Fructose	1	M9	11.6
sp|Q88C92|PYRE_PSEPK	AAGVLIALNR	microflow LC-SRM	Fructose	2	M9	11.61
sp|Q88C92|PYRE_PSEPK	AAGVLIALNR	microflow LC-SRM	Fructose	3	M9	11.56
sp|Q88C92|PYRE_PSEPK	AAGVLIALNR	microflow LC-SRM	Fructose + Glucose	1	M9	11.61
sp|Q88C92|PYRE_PSEPK	AAGVLIALNR	microflow LC-SRM	Fructose + Glucose	2	M9	11.57
sp|Q88C92|PYRE_PSEPK	AAGVLIALNR	microflow LC-SRM	Fructose + Glucose	3	M9	11.58
sp|Q88C92|PYRE_PSEPK	AAGVLIALNR	microflow LC-SRM	Fructose + Glucose + Gluconate	1	M9	11.57
sp|Q88C92|PYRE_PSEPK	AAGVLIALNR	microflow LC-SRM	Fructose + Glucose + Gluconate	2	M9	11.58
sp|Q88C92|PYRE_PSEPK	AAGVLIALNR	microflow LC-SRM	Fructose + Glucose + Gluconate	3	M9	11.57
sp|Q88C92|PYRE_PSEPK	AAGVLIALNR	microflow LC-SRM	Gluconate	1	M9	11.56
sp|Q88C92|PYRE_PSEPK	AAGVLIALNR	microflow LC-SRM	Gluconate	2	M9	11.55
sp|Q88C92|PYRE_PSEPK	AAGVLIALNR	microflow LC-SRM	Gluconate	3	M9	11.55
sp|Q88C92|PYRE_PSEPK	AAGVLIALNR	microflow LC-SRM	Glucose	1	M9	11.58
sp|Q88C92|PYRE_PSEPK	AAGVLIALNR	microflow LC-SRM	Glucose	2	M9	11.58
sp|Q88C92|PYRE_PSEPK	AAGVLIALNR	microflow LC-SRM	Glucose	3	M9	11.56
sp|Q88C92|PYRE_PSEPK	AAGVLIALNR	microflow LC-SRM	Glucose + Gluconate	1	M9	11.53
sp|Q88C92|PYRE_PSEPK	AAGVLIALNR	microflow LC-SRM	Glucose + Gluconate	2	M9	11.56
sp|Q88C92|PYRE_PSEPK	AAGVLIALNR	microflow LC-SRM	Glucose + Gluconate	3	M9	11.59
sp|Q88C92|PYRE_PSEPK	AAGVLIALNR	microflow LC-SRM	Coumarate	1	MOPs	11.63
sp|Q88C92|PYRE_PSEPK	AAGVLIALNR	microflow LC-SRM	Coumarate	2	MOPs	11.66
sp|Q88C92|PYRE_PSEPK	AAGVLIALNR	microflow LC-SRM	Coumarate	5	MOPs	11.61
sp|Q88C92|PYRE_PSEPK	AAGVLIALNR	microflow LC-SRM	Coumarate	6	MOPs	11.59
sp|Q88C92|PYRE_PSEPK	AAGVLIALNR	microflow LC-SRM	Coumarate	3	MOPs	11.59
sp|Q88C92|PYRE_PSEPK	AAGVLIALNR	microflow LC-SRM	Coumarate	4	MOPs	11.65
sp|Q88C92|PYRE_PSEPK	AAGVLIALNR	microflow LC-SRM	Glucose	1	MOPs	11.62
sp|Q88C92|PYRE_PSEPK	AAGVLIALNR	microflow LC-SRM	Glucose	2	MOPs	11.62
sp|Q88C92|PYRE_PSEPK	AAGVLIALNR	microflow LC-SRM	Glucose	5	MOPs	11.62
sp|Q88C92|PYRE_PSEPK	AAGVLIALNR	microflow LC-SRM	Glucose	6	MOPs	11.61
sp|Q88C92|PYRE_PSEPK	AAGVLIALNR	microflow LC-SRM	Glucose	3	MOPs	11.63
sp|Q88C92|PYRE_PSEPK	AAGVLIALNR	microflow LC-SRM	Glucose	4	MOPs	11.59
sp|Q88C92|PYRE_PSEPK	AAGVLIALNR	nanoflow LC-SRM	Fructose	1	M9	44.12
sp|Q88C92|PYRE_PSEPK	AAGVLIALNR	nanoflow LC-SRM	Fructose	2	M9	41.98
sp|Q88C92|PYRE_PSEPK	AAGVLIALNR	nanoflow LC-SRM	Fructose	3	M9	42.09
sp|Q88C92|PYRE_PSEPK	AAGVLIALNR	nanoflow LC-SRM	Fructose + Glucose	1	M9	41.66
sp|Q88C92|PYRE_PSEPK	AAGVLIALNR	nanoflow LC-SRM	Fructose + Glucose	2	M9	41.68
sp|Q88C92|PYRE_PSEPK	AAGVLIALNR	nanoflow LC-SRM	Fructose + Glucose	3	M9	41.79
sp|Q88C92|PYRE_PSEPK	AAGVLIALNR	nanoflow LC-SRM	Fructose + Glucose + Gluconate	1	M9	41.56
sp|Q88C92|PYRE_PSEPK	AAGVLIALNR	nanoflow LC-SRM	Fructose + Glucose + Gluconate	2	M9	41.87
sp|Q88C92|PYRE_PSEPK	AAGVLIALNR	nanoflow LC-SRM	Fructose + Glucose + Gluconate	3	M9	41.68
sp|Q88C92|PYRE_PSEPK	AAGVLIALNR	nanoflow LC-SRM	Gluconate	1	M9	42.32
sp|Q88C92|PYRE_PSEPK	AAGVLIALNR	nanoflow LC-SRM	Gluconate	2	M9	41.52
sp|Q88C92|PYRE_PSEPK	AAGVLIALNR	nanoflow LC-SRM	Gluconate	3	M9	41.47
sp|Q88C92|PYRE_PSEPK	AAGVLIALNR	nanoflow LC-SRM	Glucose	1	M9	42
sp|Q88C92|PYRE_PSEPK	AAGVLIALNR	nanoflow LC-SRM	Glucose	2	M9	42.12
sp|Q88C92|PYRE_PSEPK	AAGVLIALNR	nanoflow LC-SRM	Glucose	3	M9	42.16
sp|Q88C92|PYRE_PSEPK	AAGVLIALNR	nanoflow LC-SRM	Glucose + Gluconate	1	M9	41.52
sp|Q88C92|PYRE_PSEPK	AAGVLIALNR	nanoflow LC-SRM	Glucose + Gluconate	2	M9	41.77
sp|Q88C92|PYRE_PSEPK	AAGVLIALNR	nanoflow LC-SRM	Glucose + Gluconate	3	M9	42.39
sp|Q88C92|PYRE_PSEPK	AAGVLIALNR	nanoflow LC-SRM	Coumarate	1	MOPs	43.18
sp|Q88C92|PYRE_PSEPK	AAGVLIALNR	nanoflow LC-SRM	Coumarate	2	MOPs	41.42
sp|Q88C92|PYRE_PSEPK	AAGVLIALNR	nanoflow LC-SRM	Coumarate	5	MOPs	38.51
sp|Q88C92|PYRE_PSEPK	AAGVLIALNR	nanoflow LC-SRM	Coumarate	6	MOPs	38.12
sp|Q88C92|PYRE_PSEPK	AAGVLIALNR	nanoflow LC-SRM	Coumarate	3	MOPs	38.04
sp|Q88C92|PYRE_PSEPK	AAGVLIALNR	nanoflow LC-SRM	Coumarate	4	MOPs	38.68
sp|Q88C92|PYRE_PSEPK	AAGVLIALNR	nanoflow LC-SRM	Glucose	1	MOPs	38.32
sp|Q88C92|PYRE_PSEPK	AAGVLIALNR	nanoflow LC-SRM	Glucose	2	MOPs	37.98
sp|Q88C92|PYRE_PSEPK	AAGVLIALNR	nanoflow LC-SRM	Glucose	5	MOPs	38.3
sp|Q88C92|PYRE_PSEPK	AAGVLIALNR	nanoflow LC-SRM	Glucose	6	MOPs	38.43
sp|Q88C92|PYRE_PSEPK	AAGVLIALNR	nanoflow LC-SRM	Glucose	3	MOPs	38.69
sp|Q88C92|PYRE_PSEPK	AAGVLIALNR	nanoflow LC-SRM	Glucose	4	MOPs	38.98
sp|Q88C92|PYRE_PSEPK	GNGELSAIQEVER	microflow LC-SRM	Fructose	1	M9	9.98
sp|Q88C92|PYRE_PSEPK	GNGELSAIQEVER	microflow LC-SRM	Fructose	2	M9	9.98
sp|Q88C92|PYRE_PSEPK	GNGELSAIQEVER	microflow LC-SRM	Fructose	3	M9	9.98
sp|Q88C92|PYRE_PSEPK	GNGELSAIQEVER	microflow LC-SRM	Fructose + Glucose	1	M9	9.98
sp|Q88C92|PYRE_PSEPK	GNGELSAIQEVER	microflow LC-SRM	Fructose + Glucose	2	M9	9.99
sp|Q88C92|PYRE_PSEPK	GNGELSAIQEVER	microflow LC-SRM	Fructose + Glucose	3	M9	9.97
sp|Q88C92|PYRE_PSEPK	GNGELSAIQEVER	microflow LC-SRM	Fructose + Glucose + Gluconate	1	M9	9.98
sp|Q88C92|PYRE_PSEPK	GNGELSAIQEVER	microflow LC-SRM	Fructose + Glucose + Gluconate	2	M9	9.99
sp|Q88C92|PYRE_PSEPK	GNGELSAIQEVER	microflow LC-SRM	Fructose + Glucose + Gluconate	3	M9	9.96
sp|Q88C92|PYRE_PSEPK	GNGELSAIQEVER	microflow LC-SRM	Gluconate	1	M9	9.95
sp|Q88C92|PYRE_PSEPK	GNGELSAIQEVER	microflow LC-SRM	Gluconate	2	M9	9.97
sp|Q88C92|PYRE_PSEPK	GNGELSAIQEVER	microflow LC-SRM	Gluconate	3	M9	9.96
sp|Q88C92|PYRE_PSEPK	GNGELSAIQEVER	microflow LC-SRM	Glucose	1	M9	9.99
sp|Q88C92|PYRE_PSEPK	GNGELSAIQEVER	microflow LC-SRM	Glucose	2	M9	9.98
sp|Q88C92|PYRE_PSEPK	GNGELSAIQEVER	microflow LC-SRM	Glucose	3	M9	9.96
sp|Q88C92|PYRE_PSEPK	GNGELSAIQEVER	microflow LC-SRM	Glucose + Gluconate	1	M9	9.94
sp|Q88C92|PYRE_PSEPK	GNGELSAIQEVER	microflow LC-SRM	Glucose + Gluconate	2	M9	9.97
sp|Q88C92|PYRE_PSEPK	GNGELSAIQEVER	microflow LC-SRM	Glucose + Gluconate	3	M9	9.97
sp|Q88C92|PYRE_PSEPK	GNGELSAIQEVER	microflow LC-SRM	Coumarate	1	MOPs	10.04
sp|Q88C92|PYRE_PSEPK	GNGELSAIQEVER	microflow LC-SRM	Coumarate	2	MOPs	10.04
sp|Q88C92|PYRE_PSEPK	GNGELSAIQEVER	microflow LC-SRM	Coumarate	5	MOPs	10.03
sp|Q88C92|PYRE_PSEPK	GNGELSAIQEVER	microflow LC-SRM	Coumarate	6	MOPs	10.01
sp|Q88C92|PYRE_PSEPK	GNGELSAIQEVER	microflow LC-SRM	Coumarate	3	MOPs	10.02
sp|Q88C92|PYRE_PSEPK	GNGELSAIQEVER	microflow LC-SRM	Coumarate	4	MOPs	10.03
sp|Q88C92|PYRE_PSEPK	GNGELSAIQEVER	microflow LC-SRM	Glucose	1	MOPs	10
sp|Q88C92|PYRE_PSEPK	GNGELSAIQEVER	microflow LC-SRM	Glucose	2	MOPs	10
sp|Q88C92|PYRE_PSEPK	GNGELSAIQEVER	microflow LC-SRM	Glucose	5	MOPs	10.05
sp|Q88C92|PYRE_PSEPK	GNGELSAIQEVER	microflow LC-SRM	Glucose	6	MOPs	9.99
sp|Q88C92|PYRE_PSEPK	GNGELSAIQEVER	microflow LC-SRM	Glucose	3	MOPs	10.03
sp|Q88C92|PYRE_PSEPK	GNGELSAIQEVER	microflow LC-SRM	Glucose	4	MOPs	10
sp|Q88C92|PYRE_PSEPK	GNGELSAIQEVER	nanoflow LC-SRM	Fructose	1	M9	37.69
sp|Q88C92|PYRE_PSEPK	GNGELSAIQEVER	nanoflow LC-SRM	Fructose	2	M9	35.41
sp|Q88C92|PYRE_PSEPK	GNGELSAIQEVER	nanoflow LC-SRM	Fructose	3	M9	35.46
sp|Q88C92|PYRE_PSEPK	GNGELSAIQEVER	nanoflow LC-SRM	Fructose + Glucose	1	M9	34.82
sp|Q88C92|PYRE_PSEPK	GNGELSAIQEVER	nanoflow LC-SRM	Fructose + Glucose	2	M9	34.83
sp|Q88C92|PYRE_PSEPK	GNGELSAIQEVER	nanoflow LC-SRM	Fructose + Glucose	3	M9	35.05
sp|Q88C92|PYRE_PSEPK	GNGELSAIQEVER	nanoflow LC-SRM	Fructose + Glucose + Gluconate	1	M9	34.84
sp|Q88C92|PYRE_PSEPK	GNGELSAIQEVER	nanoflow LC-SRM	Fructose + Glucose + Gluconate	2	M9	35.23
sp|Q88C92|PYRE_PSEPK	GNGELSAIQEVER	nanoflow LC-SRM	Fructose + Glucose + Gluconate	3	M9	34.88
sp|Q88C92|PYRE_PSEPK	GNGELSAIQEVER	nanoflow LC-SRM	Gluconate	1	M9	35.63
sp|Q88C92|PYRE_PSEPK	GNGELSAIQEVER	nanoflow LC-SRM	Gluconate	2	M9	34.81
sp|Q88C92|PYRE_PSEPK	GNGELSAIQEVER	nanoflow LC-SRM	Gluconate	3	M9	34.83
sp|Q88C92|PYRE_PSEPK	GNGELSAIQEVER	nanoflow LC-SRM	Glucose	1	M9	35.16
sp|Q88C92|PYRE_PSEPK	GNGELSAIQEVER	nanoflow LC-SRM	Glucose	2	M9	35.24
sp|Q88C92|PYRE_PSEPK	GNGELSAIQEVER	nanoflow LC-SRM	Glucose	3	M9	35.4
sp|Q88C92|PYRE_PSEPK	GNGELSAIQEVER	nanoflow LC-SRM	Glucose + Gluconate	1	M9	34.85
sp|Q88C92|PYRE_PSEPK	GNGELSAIQEVER	nanoflow LC-SRM	Glucose + Gluconate	2	M9	35.04
sp|Q88C92|PYRE_PSEPK	GNGELSAIQEVER	nanoflow LC-SRM	Glucose + Gluconate	3	M9	35.68
sp|Q88C92|PYRE_PSEPK	GNGELSAIQEVER	nanoflow LC-SRM	Coumarate	1	MOPs	36.51
sp|Q88C92|PYRE_PSEPK	GNGELSAIQEVER	nanoflow LC-SRM	Coumarate	2	MOPs	34.51
sp|Q88C92|PYRE_PSEPK	GNGELSAIQEVER	nanoflow LC-SRM	Coumarate	5	MOPs	31.4
sp|Q88C92|PYRE_PSEPK	GNGELSAIQEVER	nanoflow LC-SRM	Coumarate	6	MOPs	30.87
sp|Q88C92|PYRE_PSEPK	GNGELSAIQEVER	nanoflow LC-SRM	Coumarate	3	MOPs	30.77
sp|Q88C92|PYRE_PSEPK	GNGELSAIQEVER	nanoflow LC-SRM	Coumarate	4	MOPs	31.67
sp|Q88C92|PYRE_PSEPK	GNGELSAIQEVER	nanoflow LC-SRM	Glucose	1	MOPs	31.07
sp|Q88C92|PYRE_PSEPK	GNGELSAIQEVER	nanoflow LC-SRM	Glucose	2	MOPs	30.73
sp|Q88C92|PYRE_PSEPK	GNGELSAIQEVER	nanoflow LC-SRM	Glucose	5	MOPs	30.94
sp|Q88C92|PYRE_PSEPK	GNGELSAIQEVER	nanoflow LC-SRM	Glucose	6	MOPs	30.99
sp|Q88C92|PYRE_PSEPK	GNGELSAIQEVER	nanoflow LC-SRM	Glucose	3	MOPs	31.37
sp|Q88C92|PYRE_PSEPK	GNGELSAIQEVER	nanoflow LC-SRM	Glucose	4	MOPs	31.75
sp|Q88C92|PYRE_PSEPK	IPFDVLFGPAYK	microflow LC-SRM	Fructose	1	M9	16.67
sp|Q88C92|PYRE_PSEPK	IPFDVLFGPAYK	microflow LC-SRM	Fructose	2	M9	16.63
sp|Q88C92|PYRE_PSEPK	IPFDVLFGPAYK	microflow LC-SRM	Fructose	3	M9	16.64
sp|Q88C92|PYRE_PSEPK	IPFDVLFGPAYK	microflow LC-SRM	Fructose + Glucose	1	M9	16.62
sp|Q88C92|PYRE_PSEPK	IPFDVLFGPAYK	microflow LC-SRM	Fructose + Glucose	2	M9	16.62
sp|Q88C92|PYRE_PSEPK	IPFDVLFGPAYK	microflow LC-SRM	Fructose + Glucose	3	M9	16.62
sp|Q88C92|PYRE_PSEPK	IPFDVLFGPAYK	microflow LC-SRM	Fructose + Glucose + Gluconate	1	M9	16.64
sp|Q88C92|PYRE_PSEPK	IPFDVLFGPAYK	microflow LC-SRM	Fructose + Glucose + Gluconate	2	M9	16.65
sp|Q88C92|PYRE_PSEPK	IPFDVLFGPAYK	microflow LC-SRM	Fructose + Glucose + Gluconate	3	M9	16.62
sp|Q88C92|PYRE_PSEPK	IPFDVLFGPAYK	microflow LC-SRM	Gluconate	1	M9	16.63
sp|Q88C92|PYRE_PSEPK	IPFDVLFGPAYK	microflow LC-SRM	Gluconate	2	M9	16.66
sp|Q88C92|PYRE_PSEPK	IPFDVLFGPAYK	microflow LC-SRM	Gluconate	3	M9	16.64
sp|Q88C92|PYRE_PSEPK	IPFDVLFGPAYK	microflow LC-SRM	Glucose	1	M9	16.62
sp|Q88C92|PYRE_PSEPK	IPFDVLFGPAYK	microflow LC-SRM	Glucose	2	M9	16.66
sp|Q88C92|PYRE_PSEPK	IPFDVLFGPAYK	microflow LC-SRM	Glucose	3	M9	16.65
sp|Q88C92|PYRE_PSEPK	IPFDVLFGPAYK	microflow LC-SRM	Glucose + Gluconate	1	M9	16.62
sp|Q88C92|PYRE_PSEPK	IPFDVLFGPAYK	microflow LC-SRM	Glucose + Gluconate	2	M9	16.65
sp|Q88C92|PYRE_PSEPK	IPFDVLFGPAYK	microflow LC-SRM	Glucose + Gluconate	3	M9	16.64
sp|Q88C92|PYRE_PSEPK	IPFDVLFGPAYK	microflow LC-SRM	Coumarate	1	MOPs	16.64
sp|Q88C92|PYRE_PSEPK	IPFDVLFGPAYK	microflow LC-SRM	Coumarate	2	MOPs	16.65
sp|Q88C92|PYRE_PSEPK	IPFDVLFGPAYK	microflow LC-SRM	Coumarate	5	MOPs	16.62
sp|Q88C92|PYRE_PSEPK	IPFDVLFGPAYK	microflow LC-SRM	Coumarate	6	MOPs	16.63
sp|Q88C92|PYRE_PSEPK	IPFDVLFGPAYK	microflow LC-SRM	Coumarate	3	MOPs	16.63
sp|Q88C92|PYRE_PSEPK	IPFDVLFGPAYK	microflow LC-SRM	Coumarate	4	MOPs	16.63
sp|Q88C92|PYRE_PSEPK	IPFDVLFGPAYK	microflow LC-SRM	Glucose	1	MOPs	16.62
sp|Q88C92|PYRE_PSEPK	IPFDVLFGPAYK	microflow LC-SRM	Glucose	2	MOPs	16.64
sp|Q88C92|PYRE_PSEPK	IPFDVLFGPAYK	microflow LC-SRM	Glucose	5	MOPs	16.63
sp|Q88C92|PYRE_PSEPK	IPFDVLFGPAYK	microflow LC-SRM	Glucose	6	MOPs	16.62
sp|Q88C92|PYRE_PSEPK	IPFDVLFGPAYK	microflow LC-SRM	Glucose	3	MOPs	16.63
sp|Q88C92|PYRE_PSEPK	IPFDVLFGPAYK	microflow LC-SRM	Glucose	4	MOPs	16.62
sp|Q88C92|PYRE_PSEPK	IPFDVLFGPAYK	nanoflow LC-SRM	Fructose	1	M9	75.51
sp|Q88C92|PYRE_PSEPK	IPFDVLFGPAYK	nanoflow LC-SRM	Fructose	2	M9	75.12
sp|Q88C92|PYRE_PSEPK	IPFDVLFGPAYK	nanoflow LC-SRM	Fructose	3	M9	75.29
sp|Q88C92|PYRE_PSEPK	IPFDVLFGPAYK	nanoflow LC-SRM	Fructose + Glucose	1	M9	75.09
sp|Q88C92|PYRE_PSEPK	IPFDVLFGPAYK	nanoflow LC-SRM	Fructose + Glucose	2	M9	75.09
sp|Q88C92|PYRE_PSEPK	IPFDVLFGPAYK	nanoflow LC-SRM	Fructose + Glucose	3	M9	75.23
sp|Q88C92|PYRE_PSEPK	IPFDVLFGPAYK	nanoflow LC-SRM	Fructose + Glucose + Gluconate	1	M9	75.03
sp|Q88C92|PYRE_PSEPK	IPFDVLFGPAYK	nanoflow LC-SRM	Fructose + Glucose + Gluconate	2	M9	75.25
sp|Q88C92|PYRE_PSEPK	IPFDVLFGPAYK	nanoflow LC-SRM	Fructose + Glucose + Gluconate	3	M9	75.11
sp|Q88C92|PYRE_PSEPK	IPFDVLFGPAYK	nanoflow LC-SRM	Gluconate	1	M9	75.33
sp|Q88C92|PYRE_PSEPK	IPFDVLFGPAYK	nanoflow LC-SRM	Gluconate	2	M9	75.09
sp|Q88C92|PYRE_PSEPK	IPFDVLFGPAYK	nanoflow LC-SRM	Gluconate	3	M9	75.13
sp|Q88C92|PYRE_PSEPK	IPFDVLFGPAYK	nanoflow LC-SRM	Glucose	1	M9	75.13
sp|Q88C92|PYRE_PSEPK	IPFDVLFGPAYK	nanoflow LC-SRM	Glucose	2	M9	75.21
sp|Q88C92|PYRE_PSEPK	IPFDVLFGPAYK	nanoflow LC-SRM	Glucose	3	M9	75.25
sp|Q88C92|PYRE_PSEPK	IPFDVLFGPAYK	nanoflow LC-SRM	Glucose + Gluconate	1	M9	75.14
sp|Q88C92|PYRE_PSEPK	IPFDVLFGPAYK	nanoflow LC-SRM	Glucose + Gluconate	2	M9	75.2
sp|Q88C92|PYRE_PSEPK	IPFDVLFGPAYK	nanoflow LC-SRM	Glucose + Gluconate	3	M9	75.3
sp|Q88C92|PYRE_PSEPK	IPFDVLFGPAYK	nanoflow LC-SRM	Coumarate	1	MOPs	75.45
sp|Q88C92|PYRE_PSEPK	IPFDVLFGPAYK	nanoflow LC-SRM	Coumarate	2	MOPs	74.93
sp|Q88C92|PYRE_PSEPK	IPFDVLFGPAYK	nanoflow LC-SRM	Coumarate	5	MOPs	73.82
sp|Q88C92|PYRE_PSEPK	IPFDVLFGPAYK	nanoflow LC-SRM	Coumarate	6	MOPs	73.89
sp|Q88C92|PYRE_PSEPK	IPFDVLFGPAYK	nanoflow LC-SRM	Coumarate	3	MOPs	74.05
sp|Q88C92|PYRE_PSEPK	IPFDVLFGPAYK	nanoflow LC-SRM	Coumarate	4	MOPs	74.06
sp|Q88C92|PYRE_PSEPK	IPFDVLFGPAYK	nanoflow LC-SRM	Glucose	1	MOPs	73.93
sp|Q88C92|PYRE_PSEPK	IPFDVLFGPAYK	nanoflow LC-SRM	Glucose	2	MOPs	73.96
sp|Q88C92|PYRE_PSEPK	IPFDVLFGPAYK	nanoflow LC-SRM	Glucose	5	MOPs	74.16
sp|Q88C92|PYRE_PSEPK	IPFDVLFGPAYK	nanoflow LC-SRM	Glucose	6	MOPs	74.12
sp|Q88C92|PYRE_PSEPK	IPFDVLFGPAYK	nanoflow LC-SRM	Glucose	3	MOPs	74.29
sp|Q88C92|PYRE_PSEPK	IPFDVLFGPAYK	nanoflow LC-SRM	Glucose	4	MOPs	74.22
sp|Q88CN0|RPIA_PSEPK	LVPVLGAFPLPVEVIPMAR	microflow LC-SRM	Fructose	1	M9	18.54
sp|Q88CN0|RPIA_PSEPK	LVPVLGAFPLPVEVIPMAR	microflow LC-SRM	Fructose	2	M9	18.54
sp|Q88CN0|RPIA_PSEPK	LVPVLGAFPLPVEVIPMAR	microflow LC-SRM	Fructose	3	M9	18.54
sp|Q88CN0|RPIA_PSEPK	LVPVLGAFPLPVEVIPMAR	microflow LC-SRM	Fructose + Glucose	1	M9	18.55
sp|Q88CN0|RPIA_PSEPK	LVPVLGAFPLPVEVIPMAR	microflow LC-SRM	Fructose + Glucose	2	M9	18.54
sp|Q88CN0|RPIA_PSEPK	LVPVLGAFPLPVEVIPMAR	microflow LC-SRM	Fructose + Glucose	3	M9	18.54
sp|Q88CN0|RPIA_PSEPK	LVPVLGAFPLPVEVIPMAR	microflow LC-SRM	Fructose + Glucose + Gluconate	1	M9	18.54
sp|Q88CN0|RPIA_PSEPK	LVPVLGAFPLPVEVIPMAR	microflow LC-SRM	Fructose + Glucose + Gluconate	2	M9	18.54
sp|Q88CN0|RPIA_PSEPK	LVPVLGAFPLPVEVIPMAR	microflow LC-SRM	Fructose + Glucose + Gluconate	3	M9	18.53
sp|Q88CN0|RPIA_PSEPK	LVPVLGAFPLPVEVIPMAR	microflow LC-SRM	Gluconate	1	M9	18.53
sp|Q88CN0|RPIA_PSEPK	LVPVLGAFPLPVEVIPMAR	microflow LC-SRM	Gluconate	2	M9	18.55
sp|Q88CN0|RPIA_PSEPK	LVPVLGAFPLPVEVIPMAR	microflow LC-SRM	Gluconate	3	M9	18.55
sp|Q88CN0|RPIA_PSEPK	LVPVLGAFPLPVEVIPMAR	microflow LC-SRM	Glucose	1	M9	18.54
sp|Q88CN0|RPIA_PSEPK	LVPVLGAFPLPVEVIPMAR	microflow LC-SRM	Glucose	2	M9	18.53
sp|Q88CN0|RPIA_PSEPK	LVPVLGAFPLPVEVIPMAR	microflow LC-SRM	Glucose	3	M9	18.54
sp|Q88CN0|RPIA_PSEPK	LVPVLGAFPLPVEVIPMAR	microflow LC-SRM	Glucose + Gluconate	1	M9	18.54
sp|Q88CN0|RPIA_PSEPK	LVPVLGAFPLPVEVIPMAR	microflow LC-SRM	Glucose + Gluconate	2	M9	18.54
sp|Q88CN0|RPIA_PSEPK	LVPVLGAFPLPVEVIPMAR	microflow LC-SRM	Glucose + Gluconate	3	M9	18.54
sp|Q88CN0|RPIA_PSEPK	LVPVLGAFPLPVEVIPMAR	microflow LC-SRM	Coumarate	1	MOPs	18.54
sp|Q88CN0|RPIA_PSEPK	LVPVLGAFPLPVEVIPMAR	microflow LC-SRM	Coumarate	2	MOPs	18.54
sp|Q88CN0|RPIA_PSEPK	LVPVLGAFPLPVEVIPMAR	microflow LC-SRM	Coumarate	5	MOPs	18.53
sp|Q88CN0|RPIA_PSEPK	LVPVLGAFPLPVEVIPMAR	microflow LC-SRM	Coumarate	6	MOPs	18.54
sp|Q88CN0|RPIA_PSEPK	LVPVLGAFPLPVEVIPMAR	microflow LC-SRM	Coumarate	3	MOPs	18.54
sp|Q88CN0|RPIA_PSEPK	LVPVLGAFPLPVEVIPMAR	microflow LC-SRM	Coumarate	4	MOPs	18.53
sp|Q88CN0|RPIA_PSEPK	LVPVLGAFPLPVEVIPMAR	microflow LC-SRM	Glucose	1	MOPs	18.53
sp|Q88CN0|RPIA_PSEPK	LVPVLGAFPLPVEVIPMAR	microflow LC-SRM	Glucose	2	MOPs	18.54
sp|Q88CN0|RPIA_PSEPK	LVPVLGAFPLPVEVIPMAR	microflow LC-SRM	Glucose	5	MOPs	18.52
sp|Q88CN0|RPIA_PSEPK	LVPVLGAFPLPVEVIPMAR	microflow LC-SRM	Glucose	6	MOPs	18.54
sp|Q88CN0|RPIA_PSEPK	LVPVLGAFPLPVEVIPMAR	microflow LC-SRM	Glucose	3	MOPs	18.52
sp|Q88CN0|RPIA_PSEPK	LVPVLGAFPLPVEVIPMAR	microflow LC-SRM	Glucose	4	MOPs	18.53
sp|Q88CN0|RPIA_PSEPK	LVPVLGAFPLPVEVIPMAR	nanoflow LC-SRM	Fructose	1	M9	81.48
sp|Q88CN0|RPIA_PSEPK	LVPVLGAFPLPVEVIPMAR	nanoflow LC-SRM	Fructose	2	M9	81.41
sp|Q88CN0|RPIA_PSEPK	LVPVLGAFPLPVEVIPMAR	nanoflow LC-SRM	Fructose	3	M9	81.43
sp|Q88CN0|RPIA_PSEPK	LVPVLGAFPLPVEVIPMAR	nanoflow LC-SRM	Fructose + Glucose	1	M9	81.41
sp|Q88CN0|RPIA_PSEPK	LVPVLGAFPLPVEVIPMAR	nanoflow LC-SRM	Fructose + Glucose	2	M9	81.4
sp|Q88CN0|RPIA_PSEPK	LVPVLGAFPLPVEVIPMAR	nanoflow LC-SRM	Fructose + Glucose	3	M9	81.44
sp|Q88CN0|RPIA_PSEPK	LVPVLGAFPLPVEVIPMAR	nanoflow LC-SRM	Fructose + Glucose + Gluconate	1	M9	81.39
sp|Q88CN0|RPIA_PSEPK	LVPVLGAFPLPVEVIPMAR	nanoflow LC-SRM	Fructose + Glucose + Gluconate	2	M9	81.43
sp|Q88CN0|RPIA_PSEPK	LVPVLGAFPLPVEVIPMAR	nanoflow LC-SRM	Fructose + Glucose + Gluconate	3	M9	81.4
sp|Q88CN0|RPIA_PSEPK	LVPVLGAFPLPVEVIPMAR	nanoflow LC-SRM	Gluconate	1	M9	81.45
sp|Q88CN0|RPIA_PSEPK	LVPVLGAFPLPVEVIPMAR	nanoflow LC-SRM	Gluconate	2	M9	81.35
sp|Q88CN0|RPIA_PSEPK	LVPVLGAFPLPVEVIPMAR	nanoflow LC-SRM	Gluconate	3	M9	81.34
sp|Q88CN0|RPIA_PSEPK	LVPVLGAFPLPVEVIPMAR	nanoflow LC-SRM	Glucose	1	M9	81.4
sp|Q88CN0|RPIA_PSEPK	LVPVLGAFPLPVEVIPMAR	nanoflow LC-SRM	Glucose	2	M9	81.42
sp|Q88CN0|RPIA_PSEPK	LVPVLGAFPLPVEVIPMAR	nanoflow LC-SRM	Glucose	3	M9	81.41
sp|Q88CN0|RPIA_PSEPK	LVPVLGAFPLPVEVIPMAR	nanoflow LC-SRM	Glucose + Gluconate	1	M9	81.4
sp|Q88CN0|RPIA_PSEPK	LVPVLGAFPLPVEVIPMAR	nanoflow LC-SRM	Glucose + Gluconate	2	M9	81.4
sp|Q88CN0|RPIA_PSEPK	LVPVLGAFPLPVEVIPMAR	nanoflow LC-SRM	Glucose + Gluconate	3	M9	81.45
sp|Q88CN0|RPIA_PSEPK	LVPVLGAFPLPVEVIPMAR	nanoflow LC-SRM	Coumarate	1	MOPs	81.46
sp|Q88CN0|RPIA_PSEPK	LVPVLGAFPLPVEVIPMAR	nanoflow LC-SRM	Coumarate	2	MOPs	81.27
sp|Q88CN0|RPIA_PSEPK	LVPVLGAFPLPVEVIPMAR	nanoflow LC-SRM	Coumarate	5	MOPs	80.98
sp|Q88CN0|RPIA_PSEPK	LVPVLGAFPLPVEVIPMAR	nanoflow LC-SRM	Coumarate	6	MOPs	81.03
sp|Q88CN0|RPIA_PSEPK	LVPVLGAFPLPVEVIPMAR	nanoflow LC-SRM	Coumarate	3	MOPs	81.06
sp|Q88CN0|RPIA_PSEPK	LVPVLGAFPLPVEVIPMAR	nanoflow LC-SRM	Coumarate	4	MOPs	81.01
sp|Q88CN0|RPIA_PSEPK	LVPVLGAFPLPVEVIPMAR	nanoflow LC-SRM	Glucose	1	MOPs	81.04
sp|Q88CN0|RPIA_PSEPK	LVPVLGAFPLPVEVIPMAR	nanoflow LC-SRM	Glucose	2	MOPs	81.05
sp|Q88CN0|RPIA_PSEPK	LVPVLGAFPLPVEVIPMAR	nanoflow LC-SRM	Glucose	5	MOPs	81.08
sp|Q88CN0|RPIA_PSEPK	LVPVLGAFPLPVEVIPMAR	nanoflow LC-SRM	Glucose	6	MOPs	81.09
sp|Q88CN0|RPIA_PSEPK	LVPVLGAFPLPVEVIPMAR	nanoflow LC-SRM	Glucose	3	MOPs	81.05
sp|Q88CN0|RPIA_PSEPK	LVPVLGAFPLPVEVIPMAR	nanoflow LC-SRM	Glucose	4	MOPs	81.07
sp|Q88CN0|RPIA_PSEPK	TAFDGAVASSEATAQR	microflow LC-SRM	Fructose	1	M9	8.09
sp|Q88CN0|RPIA_PSEPK	TAFDGAVASSEATAQR	microflow LC-SRM	Fructose	2	M9	8.1
sp|Q88CN0|RPIA_PSEPK	TAFDGAVASSEATAQR	microflow LC-SRM	Fructose	3	M9	8.07
sp|Q88CN0|RPIA_PSEPK	TAFDGAVASSEATAQR	microflow LC-SRM	Fructose + Glucose	1	M9	8.1
sp|Q88CN0|RPIA_PSEPK	TAFDGAVASSEATAQR	microflow LC-SRM	Fructose + Glucose	2	M9	8.09
sp|Q88CN0|RPIA_PSEPK	TAFDGAVASSEATAQR	microflow LC-SRM	Fructose + Glucose	3	M9	8.09
sp|Q88CN0|RPIA_PSEPK	TAFDGAVASSEATAQR	microflow LC-SRM	Fructose + Glucose + Gluconate	1	M9	8.12
sp|Q88CN0|RPIA_PSEPK	TAFDGAVASSEATAQR	microflow LC-SRM	Fructose + Glucose + Gluconate	2	M9	8.08
sp|Q88CN0|RPIA_PSEPK	TAFDGAVASSEATAQR	microflow LC-SRM	Fructose + Glucose + Gluconate	3	M9	8.08
sp|Q88CN0|RPIA_PSEPK	TAFDGAVASSEATAQR	microflow LC-SRM	Gluconate	1	M9	8.09
sp|Q88CN0|RPIA_PSEPK	TAFDGAVASSEATAQR	microflow LC-SRM	Gluconate	2	M9	8.05
sp|Q88CN0|RPIA_PSEPK	TAFDGAVASSEATAQR	microflow LC-SRM	Gluconate	3	M9	8.06
sp|Q88CN0|RPIA_PSEPK	TAFDGAVASSEATAQR	microflow LC-SRM	Glucose	1	M9	8.09
sp|Q88CN0|RPIA_PSEPK	TAFDGAVASSEATAQR	microflow LC-SRM	Glucose	2	M9	8.09
sp|Q88CN0|RPIA_PSEPK	TAFDGAVASSEATAQR	microflow LC-SRM	Glucose	3	M9	8.08
sp|Q88CN0|RPIA_PSEPK	TAFDGAVASSEATAQR	microflow LC-SRM	Glucose + Gluconate	1	M9	8.01
sp|Q88CN0|RPIA_PSEPK	TAFDGAVASSEATAQR	microflow LC-SRM	Glucose + Gluconate	2	M9	8.08
sp|Q88CN0|RPIA_PSEPK	TAFDGAVASSEATAQR	microflow LC-SRM	Glucose + Gluconate	3	M9	8.08
sp|Q88CN0|RPIA_PSEPK	TAFDGAVASSEATAQR	microflow LC-SRM	Coumarate	1	MOPs	8.14
sp|Q88CN0|RPIA_PSEPK	TAFDGAVASSEATAQR	microflow LC-SRM	Coumarate	2	MOPs	8.15
sp|Q88CN0|RPIA_PSEPK	TAFDGAVASSEATAQR	microflow LC-SRM	Coumarate	5	MOPs	8.12
sp|Q88CN0|RPIA_PSEPK	TAFDGAVASSEATAQR	microflow LC-SRM	Coumarate	6	MOPs	8.07
sp|Q88CN0|RPIA_PSEPK	TAFDGAVASSEATAQR	microflow LC-SRM	Coumarate	3	MOPs	8.08
sp|Q88CN0|RPIA_PSEPK	TAFDGAVASSEATAQR	microflow LC-SRM	Coumarate	4	MOPs	8.13
sp|Q88CN0|RPIA_PSEPK	TAFDGAVASSEATAQR	microflow LC-SRM	Glucose	1	MOPs	8.11
sp|Q88CN0|RPIA_PSEPK	TAFDGAVASSEATAQR	microflow LC-SRM	Glucose	2	MOPs	8.08
sp|Q88CN0|RPIA_PSEPK	TAFDGAVASSEATAQR	microflow LC-SRM	Glucose	5	MOPs	8.14
sp|Q88CN0|RPIA_PSEPK	TAFDGAVASSEATAQR	microflow LC-SRM	Glucose	6	MOPs	8.08
sp|Q88CN0|RPIA_PSEPK	TAFDGAVASSEATAQR	microflow LC-SRM	Glucose	3	MOPs	8.13
sp|Q88CN0|RPIA_PSEPK	TAFDGAVASSEATAQR	microflow LC-SRM	Glucose	4	MOPs	8.07
sp|Q88CN0|RPIA_PSEPK	TAFDGAVASSEATAQR	nanoflow LC-SRM	Fructose	1	M9	26.41
sp|Q88CN0|RPIA_PSEPK	TAFDGAVASSEATAQR	nanoflow LC-SRM	Fructose	2	M9	23.41
sp|Q88CN0|RPIA_PSEPK	TAFDGAVASSEATAQR	nanoflow LC-SRM	Fructose	3	M9	23.14
sp|Q88CN0|RPIA_PSEPK	TAFDGAVASSEATAQR	nanoflow LC-SRM	Fructose + Glucose	1	M9	22.64
sp|Q88CN0|RPIA_PSEPK	TAFDGAVASSEATAQR	nanoflow LC-SRM	Fructose + Glucose	2	M9	22.74
sp|Q88CN0|RPIA_PSEPK	TAFDGAVASSEATAQR	nanoflow LC-SRM	Fructose + Glucose	3	M9	22.86
sp|Q88CN0|RPIA_PSEPK	TAFDGAVASSEATAQR	nanoflow LC-SRM	Fructose + Glucose + Gluconate	1	M9	22.81
sp|Q88CN0|RPIA_PSEPK	TAFDGAVASSEATAQR	nanoflow LC-SRM	Fructose + Glucose + Gluconate	2	M9	23.13
sp|Q88CN0|RPIA_PSEPK	TAFDGAVASSEATAQR	nanoflow LC-SRM	Fructose + Glucose + Gluconate	3	M9	22.81
sp|Q88CN0|RPIA_PSEPK	TAFDGAVASSEATAQR	nanoflow LC-SRM	Gluconate	1	M9	23.58
sp|Q88CN0|RPIA_PSEPK	TAFDGAVASSEATAQR	nanoflow LC-SRM	Gluconate	2	M9	23.16
sp|Q88CN0|RPIA_PSEPK	TAFDGAVASSEATAQR	nanoflow LC-SRM	Gluconate	3	M9	23.19
sp|Q88CN0|RPIA_PSEPK	TAFDGAVASSEATAQR	nanoflow LC-SRM	Glucose	1	M9	22.83
sp|Q88CN0|RPIA_PSEPK	TAFDGAVASSEATAQR	nanoflow LC-SRM	Glucose	2	M9	22.78
sp|Q88CN0|RPIA_PSEPK	TAFDGAVASSEATAQR	nanoflow LC-SRM	Glucose	3	M9	23.4
sp|Q88CN0|RPIA_PSEPK	TAFDGAVASSEATAQR	nanoflow LC-SRM	Glucose + Gluconate	1	M9	22.88
sp|Q88CN0|RPIA_PSEPK	TAFDGAVASSEATAQR	nanoflow LC-SRM	Glucose + Gluconate	2	M9	23.04
sp|Q88CN0|RPIA_PSEPK	TAFDGAVASSEATAQR	nanoflow LC-SRM	Glucose + Gluconate	3	M9	23.25
sp|Q88CN0|RPIA_PSEPK	TAFDGAVASSEATAQR	nanoflow LC-SRM	Coumarate	1	MOPs	24.24
sp|Q88CN0|RPIA_PSEPK	TAFDGAVASSEATAQR	nanoflow LC-SRM	Coumarate	2	MOPs	22.68
sp|Q88CN0|RPIA_PSEPK	TAFDGAVASSEATAQR	nanoflow LC-SRM	Coumarate	5	MOPs	19.33
sp|Q88CN0|RPIA_PSEPK	TAFDGAVASSEATAQR	nanoflow LC-SRM	Coumarate	6	MOPs	18.81
sp|Q88CN0|RPIA_PSEPK	TAFDGAVASSEATAQR	nanoflow LC-SRM	Coumarate	3	MOPs	18.59
sp|Q88CN0|RPIA_PSEPK	TAFDGAVASSEATAQR	nanoflow LC-SRM	Coumarate	4	MOPs	19.17
sp|Q88CN0|RPIA_PSEPK	TAFDGAVASSEATAQR	nanoflow LC-SRM	Glucose	1	MOPs	18.92
sp|Q88CN0|RPIA_PSEPK	TAFDGAVASSEATAQR	nanoflow LC-SRM	Glucose	2	MOPs	18.73
sp|Q88CN0|RPIA_PSEPK	TAFDGAVASSEATAQR	nanoflow LC-SRM	Glucose	5	MOPs	18.27
sp|Q88CN0|RPIA_PSEPK	TAFDGAVASSEATAQR	nanoflow LC-SRM	Glucose	6	MOPs	18.53
sp|Q88CN0|RPIA_PSEPK	TAFDGAVASSEATAQR	nanoflow LC-SRM	Glucose	3	MOPs	18.69
sp|Q88CN0|RPIA_PSEPK	TAFDGAVASSEATAQR	nanoflow LC-SRM	Glucose	4	MOPs	19.37
sp|Q88CQ2|ILVD_PSEPK	AGGIFSILGSLAR	microflow LC-SRM	Fructose	1	M9	17.77
sp|Q88CQ2|ILVD_PSEPK	AGGIFSILGSLAR	microflow LC-SRM	Fructose	2	M9	17.73
sp|Q88CQ2|ILVD_PSEPK	AGGIFSILGSLAR	microflow LC-SRM	Fructose	3	M9	17.75
sp|Q88CQ2|ILVD_PSEPK	AGGIFSILGSLAR	microflow LC-SRM	Fructose + Glucose	1	M9	17.74
sp|Q88CQ2|ILVD_PSEPK	AGGIFSILGSLAR	microflow LC-SRM	Fructose + Glucose	2	M9	17.74
sp|Q88CQ2|ILVD_PSEPK	AGGIFSILGSLAR	microflow LC-SRM	Fructose + Glucose	3	M9	17.74
sp|Q88CQ2|ILVD_PSEPK	AGGIFSILGSLAR	microflow LC-SRM	Fructose + Glucose + Gluconate	1	M9	17.74
sp|Q88CQ2|ILVD_PSEPK	AGGIFSILGSLAR	microflow LC-SRM	Fructose + Glucose + Gluconate	2	M9	17.75
sp|Q88CQ2|ILVD_PSEPK	AGGIFSILGSLAR	microflow LC-SRM	Fructose + Glucose + Gluconate	3	M9	17.73
sp|Q88CQ2|ILVD_PSEPK	AGGIFSILGSLAR	microflow LC-SRM	Gluconate	1	M9	17.73
sp|Q88CQ2|ILVD_PSEPK	AGGIFSILGSLAR	microflow LC-SRM	Gluconate	2	M9	17.76
sp|Q88CQ2|ILVD_PSEPK	AGGIFSILGSLAR	microflow LC-SRM	Gluconate	3	M9	17.74
sp|Q88CQ2|ILVD_PSEPK	AGGIFSILGSLAR	microflow LC-SRM	Glucose	1	M9	17.74
sp|Q88CQ2|ILVD_PSEPK	AGGIFSILGSLAR	microflow LC-SRM	Glucose	2	M9	17.75
sp|Q88CQ2|ILVD_PSEPK	AGGIFSILGSLAR	microflow LC-SRM	Glucose	3	M9	17.75
sp|Q88CQ2|ILVD_PSEPK	AGGIFSILGSLAR	microflow LC-SRM	Glucose + Gluconate	1	M9	17.74
sp|Q88CQ2|ILVD_PSEPK	AGGIFSILGSLAR	microflow LC-SRM	Glucose + Gluconate	2	M9	17.74
sp|Q88CQ2|ILVD_PSEPK	AGGIFSILGSLAR	microflow LC-SRM	Glucose + Gluconate	3	M9	17.74
sp|Q88CQ2|ILVD_PSEPK	AGGIFSILGSLAR	microflow LC-SRM	Coumarate	1	MOPs	17.74
sp|Q88CQ2|ILVD_PSEPK	AGGIFSILGSLAR	microflow LC-SRM	Coumarate	2	MOPs	17.74
sp|Q88CQ2|ILVD_PSEPK	AGGIFSILGSLAR	microflow LC-SRM	Coumarate	5	MOPs	17.73
sp|Q88CQ2|ILVD_PSEPK	AGGIFSILGSLAR	microflow LC-SRM	Coumarate	6	MOPs	17.74
sp|Q88CQ2|ILVD_PSEPK	AGGIFSILGSLAR	microflow LC-SRM	Coumarate	3	MOPs	17.75
sp|Q88CQ2|ILVD_PSEPK	AGGIFSILGSLAR	microflow LC-SRM	Coumarate	4	MOPs	17.73
sp|Q88CQ2|ILVD_PSEPK	AGGIFSILGSLAR	microflow LC-SRM	Glucose	1	MOPs	17.72
sp|Q88CQ2|ILVD_PSEPK	AGGIFSILGSLAR	microflow LC-SRM	Glucose	2	MOPs	17.74
sp|Q88CQ2|ILVD_PSEPK	AGGIFSILGSLAR	microflow LC-SRM	Glucose	5	MOPs	17.73
sp|Q88CQ2|ILVD_PSEPK	AGGIFSILGSLAR	microflow LC-SRM	Glucose	6	MOPs	17.75
sp|Q88CQ2|ILVD_PSEPK	AGGIFSILGSLAR	microflow LC-SRM	Glucose	3	MOPs	17.73
sp|Q88CQ2|ILVD_PSEPK	AGGIFSILGSLAR	microflow LC-SRM	Glucose	4	MOPs	17.74
sp|Q88CQ2|ILVD_PSEPK	AGGIFSILGSLAR	nanoflow LC-SRM	Fructose	1	M9	79.19
sp|Q88CQ2|ILVD_PSEPK	AGGIFSILGSLAR	nanoflow LC-SRM	Fructose	2	M9	79.09
sp|Q88CQ2|ILVD_PSEPK	AGGIFSILGSLAR	nanoflow LC-SRM	Fructose	3	M9	79.17
sp|Q88CQ2|ILVD_PSEPK	AGGIFSILGSLAR	nanoflow LC-SRM	Fructose + Glucose	1	M9	79.1
sp|Q88CQ2|ILVD_PSEPK	AGGIFSILGSLAR	nanoflow LC-SRM	Fructose + Glucose	2	M9	79.09
sp|Q88CQ2|ILVD_PSEPK	AGGIFSILGSLAR	nanoflow LC-SRM	Fructose + Glucose	3	M9	79.16
sp|Q88CQ2|ILVD_PSEPK	AGGIFSILGSLAR	nanoflow LC-SRM	Fructose + Glucose + Gluconate	1	M9	79.07
sp|Q88CQ2|ILVD_PSEPK	AGGIFSILGSLAR	nanoflow LC-SRM	Fructose + Glucose + Gluconate	2	M9	79.16
sp|Q88CQ2|ILVD_PSEPK	AGGIFSILGSLAR	nanoflow LC-SRM	Fructose + Glucose + Gluconate	3	M9	79.11
sp|Q88CQ2|ILVD_PSEPK	AGGIFSILGSLAR	nanoflow LC-SRM	Gluconate	1	M9	79.17
sp|Q88CQ2|ILVD_PSEPK	AGGIFSILGSLAR	nanoflow LC-SRM	Gluconate	2	M9	79.09
sp|Q88CQ2|ILVD_PSEPK	AGGIFSILGSLAR	nanoflow LC-SRM	Gluconate	3	M9	79.08
sp|Q88CQ2|ILVD_PSEPK	AGGIFSILGSLAR	nanoflow LC-SRM	Glucose	1	M9	79.11
sp|Q88CQ2|ILVD_PSEPK	AGGIFSILGSLAR	nanoflow LC-SRM	Glucose	2	M9	79.14
sp|Q88CQ2|ILVD_PSEPK	AGGIFSILGSLAR	nanoflow LC-SRM	Glucose	3	M9	79.15
sp|Q88CQ2|ILVD_PSEPK	AGGIFSILGSLAR	nanoflow LC-SRM	Glucose + Gluconate	1	M9	79.13
sp|Q88CQ2|ILVD_PSEPK	AGGIFSILGSLAR	nanoflow LC-SRM	Glucose + Gluconate	2	M9	79.13
sp|Q88CQ2|ILVD_PSEPK	AGGIFSILGSLAR	nanoflow LC-SRM	Glucose + Gluconate	3	M9	79.2
sp|Q88CQ2|ILVD_PSEPK	AGGIFSILGSLAR	nanoflow LC-SRM	Coumarate	1	MOPs	79.2
sp|Q88CQ2|ILVD_PSEPK	AGGIFSILGSLAR	nanoflow LC-SRM	Coumarate	2	MOPs	78.97
sp|Q88CQ2|ILVD_PSEPK	AGGIFSILGSLAR	nanoflow LC-SRM	Coumarate	5	MOPs	78.64
sp|Q88CQ2|ILVD_PSEPK	AGGIFSILGSLAR	nanoflow LC-SRM	Coumarate	6	MOPs	78.68
sp|Q88CQ2|ILVD_PSEPK	AGGIFSILGSLAR	nanoflow LC-SRM	Coumarate	3	MOPs	78.72
sp|Q88CQ2|ILVD_PSEPK	AGGIFSILGSLAR	nanoflow LC-SRM	Coumarate	4	MOPs	78.67
sp|Q88CQ2|ILVD_PSEPK	AGGIFSILGSLAR	nanoflow LC-SRM	Glucose	1	MOPs	78.68
sp|Q88CQ2|ILVD_PSEPK	AGGIFSILGSLAR	nanoflow LC-SRM	Glucose	2	MOPs	78.7
sp|Q88CQ2|ILVD_PSEPK	AGGIFSILGSLAR	nanoflow LC-SRM	Glucose	5	MOPs	78.74
sp|Q88CQ2|ILVD_PSEPK	AGGIFSILGSLAR	nanoflow LC-SRM	Glucose	6	MOPs	78.78
sp|Q88CQ2|ILVD_PSEPK	AGGIFSILGSLAR	nanoflow LC-SRM	Glucose	3	MOPs	78.76
sp|Q88CQ2|ILVD_PSEPK	AGGIFSILGSLAR	nanoflow LC-SRM	Glucose	4	MOPs	78.75
sp|Q88CQ2|ILVD_PSEPK	AGPAGIPTQTAFSQSTR	microflow LC-SRM	Fructose	1	M9	9.85
sp|Q88CQ2|ILVD_PSEPK	AGPAGIPTQTAFSQSTR	microflow LC-SRM	Fructose	2	M9	9.86
sp|Q88CQ2|ILVD_PSEPK	AGPAGIPTQTAFSQSTR	microflow LC-SRM	Fructose	3	M9	9.86
sp|Q88CQ2|ILVD_PSEPK	AGPAGIPTQTAFSQSTR	microflow LC-SRM	Fructose + Glucose	1	M9	9.86
sp|Q88CQ2|ILVD_PSEPK	AGPAGIPTQTAFSQSTR	microflow LC-SRM	Fructose + Glucose	2	M9	9.86
sp|Q88CQ2|ILVD_PSEPK	AGPAGIPTQTAFSQSTR	microflow LC-SRM	Fructose + Glucose	3	M9	9.89
sp|Q88CQ2|ILVD_PSEPK	AGPAGIPTQTAFSQSTR	microflow LC-SRM	Fructose + Glucose + Gluconate	1	M9	9.89
sp|Q88CQ2|ILVD_PSEPK	AGPAGIPTQTAFSQSTR	microflow LC-SRM	Fructose + Glucose + Gluconate	2	M9	9.86
sp|Q88CQ2|ILVD_PSEPK	AGPAGIPTQTAFSQSTR	microflow LC-SRM	Fructose + Glucose + Gluconate	3	M9	9.83
sp|Q88CQ2|ILVD_PSEPK	AGPAGIPTQTAFSQSTR	microflow LC-SRM	Gluconate	1	M9	9.81
sp|Q88CQ2|ILVD_PSEPK	AGPAGIPTQTAFSQSTR	microflow LC-SRM	Gluconate	2	M9	9.82
sp|Q88CQ2|ILVD_PSEPK	AGPAGIPTQTAFSQSTR	microflow LC-SRM	Gluconate	3	M9	9.82
sp|Q88CQ2|ILVD_PSEPK	AGPAGIPTQTAFSQSTR	microflow LC-SRM	Glucose	1	M9	9.85
sp|Q88CQ2|ILVD_PSEPK	AGPAGIPTQTAFSQSTR	microflow LC-SRM	Glucose	2	M9	9.82
sp|Q88CQ2|ILVD_PSEPK	AGPAGIPTQTAFSQSTR	microflow LC-SRM	Glucose	3	M9	9.85
sp|Q88CQ2|ILVD_PSEPK	AGPAGIPTQTAFSQSTR	microflow LC-SRM	Glucose + Gluconate	1	M9	9.81
sp|Q88CQ2|ILVD_PSEPK	AGPAGIPTQTAFSQSTR	microflow LC-SRM	Glucose + Gluconate	2	M9	9.83
sp|Q88CQ2|ILVD_PSEPK	AGPAGIPTQTAFSQSTR	microflow LC-SRM	Glucose + Gluconate	3	M9	9.86
sp|Q88CQ2|ILVD_PSEPK	AGPAGIPTQTAFSQSTR	microflow LC-SRM	Coumarate	1	MOPs	9.91
sp|Q88CQ2|ILVD_PSEPK	AGPAGIPTQTAFSQSTR	microflow LC-SRM	Coumarate	2	MOPs	9.96
sp|Q88CQ2|ILVD_PSEPK	AGPAGIPTQTAFSQSTR	microflow LC-SRM	Coumarate	5	MOPs	9.91
sp|Q88CQ2|ILVD_PSEPK	AGPAGIPTQTAFSQSTR	microflow LC-SRM	Coumarate	6	MOPs	9.89
sp|Q88CQ2|ILVD_PSEPK	AGPAGIPTQTAFSQSTR	microflow LC-SRM	Coumarate	3	MOPs	9.88
sp|Q88CQ2|ILVD_PSEPK	AGPAGIPTQTAFSQSTR	microflow LC-SRM	Coumarate	4	MOPs	9.91
sp|Q88CQ2|ILVD_PSEPK	AGPAGIPTQTAFSQSTR	microflow LC-SRM	Glucose	1	MOPs	9.91
sp|Q88CQ2|ILVD_PSEPK	AGPAGIPTQTAFSQSTR	microflow LC-SRM	Glucose	2	MOPs	9.87
sp|Q88CQ2|ILVD_PSEPK	AGPAGIPTQTAFSQSTR	microflow LC-SRM	Glucose	5	MOPs	9.92
sp|Q88CQ2|ILVD_PSEPK	AGPAGIPTQTAFSQSTR	microflow LC-SRM	Glucose	6	MOPs	9.86
sp|Q88CQ2|ILVD_PSEPK	AGPAGIPTQTAFSQSTR	microflow LC-SRM	Glucose	3	MOPs	9.91
sp|Q88CQ2|ILVD_PSEPK	AGPAGIPTQTAFSQSTR	microflow LC-SRM	Glucose	4	MOPs	9.89
sp|Q88CQ2|ILVD_PSEPK	AGPAGIPTQTAFSQSTR	nanoflow LC-SRM	Fructose	1	M9	37.03
sp|Q88CQ2|ILVD_PSEPK	AGPAGIPTQTAFSQSTR	nanoflow LC-SRM	Fructose	2	M9	34.69
sp|Q88CQ2|ILVD_PSEPK	AGPAGIPTQTAFSQSTR	nanoflow LC-SRM	Fructose	3	M9	34.79
sp|Q88CQ2|ILVD_PSEPK	AGPAGIPTQTAFSQSTR	nanoflow LC-SRM	Fructose + Glucose	1	M9	34.1
sp|Q88CQ2|ILVD_PSEPK	AGPAGIPTQTAFSQSTR	nanoflow LC-SRM	Fructose + Glucose	2	M9	34.1
sp|Q88CQ2|ILVD_PSEPK	AGPAGIPTQTAFSQSTR	nanoflow LC-SRM	Fructose + Glucose	3	M9	34.32
sp|Q88CQ2|ILVD_PSEPK	AGPAGIPTQTAFSQSTR	nanoflow LC-SRM	Fructose + Glucose + Gluconate	1	M9	34.13
sp|Q88CQ2|ILVD_PSEPK	AGPAGIPTQTAFSQSTR	nanoflow LC-SRM	Fructose + Glucose + Gluconate	2	M9	34.54
sp|Q88CQ2|ILVD_PSEPK	AGPAGIPTQTAFSQSTR	nanoflow LC-SRM	Fructose + Glucose + Gluconate	3	M9	34.13
sp|Q88CQ2|ILVD_PSEPK	AGPAGIPTQTAFSQSTR	nanoflow LC-SRM	Gluconate	1	M9	34.95
sp|Q88CQ2|ILVD_PSEPK	AGPAGIPTQTAFSQSTR	nanoflow LC-SRM	Gluconate	2	M9	34.06
sp|Q88CQ2|ILVD_PSEPK	AGPAGIPTQTAFSQSTR	nanoflow LC-SRM	Gluconate	3	M9	34.06
sp|Q88CQ2|ILVD_PSEPK	AGPAGIPTQTAFSQSTR	nanoflow LC-SRM	Glucose	1	M9	34.45
sp|Q88CQ2|ILVD_PSEPK	AGPAGIPTQTAFSQSTR	nanoflow LC-SRM	Glucose	2	M9	34.52
sp|Q88CQ2|ILVD_PSEPK	AGPAGIPTQTAFSQSTR	nanoflow LC-SRM	Glucose	3	M9	34.74
sp|Q88CQ2|ILVD_PSEPK	AGPAGIPTQTAFSQSTR	nanoflow LC-SRM	Glucose + Gluconate	1	M9	34.12
sp|Q88CQ2|ILVD_PSEPK	AGPAGIPTQTAFSQSTR	nanoflow LC-SRM	Glucose + Gluconate	2	M9	34.3
sp|Q88CQ2|ILVD_PSEPK	AGPAGIPTQTAFSQSTR	nanoflow LC-SRM	Glucose + Gluconate	3	M9	35
sp|Q88CQ2|ILVD_PSEPK	AGPAGIPTQTAFSQSTR	nanoflow LC-SRM	Coumarate	1	MOPs	35.87
sp|Q88CQ2|ILVD_PSEPK	AGPAGIPTQTAFSQSTR	nanoflow LC-SRM	Coumarate	2	MOPs	33.77
sp|Q88CQ2|ILVD_PSEPK	AGPAGIPTQTAFSQSTR	nanoflow LC-SRM	Coumarate	5	MOPs	30.64
sp|Q88CQ2|ILVD_PSEPK	AGPAGIPTQTAFSQSTR	nanoflow LC-SRM	Coumarate	6	MOPs	30.13
sp|Q88CQ2|ILVD_PSEPK	AGPAGIPTQTAFSQSTR	nanoflow LC-SRM	Coumarate	3	MOPs	30.01
sp|Q88CQ2|ILVD_PSEPK	AGPAGIPTQTAFSQSTR	nanoflow LC-SRM	Coumarate	4	MOPs	30.8
sp|Q88CQ2|ILVD_PSEPK	AGPAGIPTQTAFSQSTR	nanoflow LC-SRM	Glucose	1	MOPs	30.36
sp|Q88CQ2|ILVD_PSEPK	AGPAGIPTQTAFSQSTR	nanoflow LC-SRM	Glucose	2	MOPs	29.99
sp|Q88CQ2|ILVD_PSEPK	AGPAGIPTQTAFSQSTR	nanoflow LC-SRM	Glucose	5	MOPs	30.14
sp|Q88CQ2|ILVD_PSEPK	AGPAGIPTQTAFSQSTR	nanoflow LC-SRM	Glucose	6	MOPs	30.26
sp|Q88CQ2|ILVD_PSEPK	AGPAGIPTQTAFSQSTR	nanoflow LC-SRM	Glucose	3	MOPs	30.56
sp|Q88CQ2|ILVD_PSEPK	AGPAGIPTQTAFSQSTR	nanoflow LC-SRM	Glucose	4	MOPs	31.02
sp|Q88CQ2|ILVD_PSEPK	TAGVDESIHVFEGTAK	microflow LC-SRM	Fructose	1	M9	10.38
sp|Q88CQ2|ILVD_PSEPK	TAGVDESIHVFEGTAK	microflow LC-SRM	Fructose	2	M9	10.36
sp|Q88CQ2|ILVD_PSEPK	TAGVDESIHVFEGTAK	microflow LC-SRM	Fructose	3	M9	10.35
sp|Q88CQ2|ILVD_PSEPK	TAGVDESIHVFEGTAK	microflow LC-SRM	Fructose + Glucose	1	M9	10.36
sp|Q88CQ2|ILVD_PSEPK	TAGVDESIHVFEGTAK	microflow LC-SRM	Fructose + Glucose	2	M9	10.37
sp|Q88CQ2|ILVD_PSEPK	TAGVDESIHVFEGTAK	microflow LC-SRM	Fructose + Glucose	3	M9	10.37
sp|Q88CQ2|ILVD_PSEPK	TAGVDESIHVFEGTAK	microflow LC-SRM	Fructose + Glucose + Gluconate	1	M9	10.38
sp|Q88CQ2|ILVD_PSEPK	TAGVDESIHVFEGTAK	microflow LC-SRM	Fructose + Glucose + Gluconate	2	M9	10.35
sp|Q88CQ2|ILVD_PSEPK	TAGVDESIHVFEGTAK	microflow LC-SRM	Fructose + Glucose + Gluconate	3	M9	10.36
sp|Q88CQ2|ILVD_PSEPK	TAGVDESIHVFEGTAK	microflow LC-SRM	Gluconate	1	M9	10.33
sp|Q88CQ2|ILVD_PSEPK	TAGVDESIHVFEGTAK	microflow LC-SRM	Gluconate	2	M9	10.35
sp|Q88CQ2|ILVD_PSEPK	TAGVDESIHVFEGTAK	microflow LC-SRM	Gluconate	3	M9	10.34
sp|Q88CQ2|ILVD_PSEPK	TAGVDESIHVFEGTAK	microflow LC-SRM	Glucose	1	M9	10.38
sp|Q88CQ2|ILVD_PSEPK	TAGVDESIHVFEGTAK	microflow LC-SRM	Glucose	2	M9	10.36
sp|Q88CQ2|ILVD_PSEPK	TAGVDESIHVFEGTAK	microflow LC-SRM	Glucose	3	M9	10.37
sp|Q88CQ2|ILVD_PSEPK	TAGVDESIHVFEGTAK	microflow LC-SRM	Glucose + Gluconate	1	M9	10.31
sp|Q88CQ2|ILVD_PSEPK	TAGVDESIHVFEGTAK	microflow LC-SRM	Glucose + Gluconate	2	M9	10.35
sp|Q88CQ2|ILVD_PSEPK	TAGVDESIHVFEGTAK	microflow LC-SRM	Glucose + Gluconate	3	M9	10.36
sp|Q88CQ2|ILVD_PSEPK	TAGVDESIHVFEGTAK	microflow LC-SRM	Coumarate	1	MOPs	10.43
sp|Q88CQ2|ILVD_PSEPK	TAGVDESIHVFEGTAK	microflow LC-SRM	Coumarate	2	MOPs	10.45
sp|Q88CQ2|ILVD_PSEPK	TAGVDESIHVFEGTAK	microflow LC-SRM	Coumarate	5	MOPs	10.44
sp|Q88CQ2|ILVD_PSEPK	TAGVDESIHVFEGTAK	microflow LC-SRM	Coumarate	6	MOPs	10.36
sp|Q88CQ2|ILVD_PSEPK	TAGVDESIHVFEGTAK	microflow LC-SRM	Coumarate	3	MOPs	10.38
sp|Q88CQ2|ILVD_PSEPK	TAGVDESIHVFEGTAK	microflow LC-SRM	Coumarate	4	MOPs	10.41
sp|Q88CQ2|ILVD_PSEPK	TAGVDESIHVFEGTAK	microflow LC-SRM	Glucose	1	MOPs	10.4
sp|Q88CQ2|ILVD_PSEPK	TAGVDESIHVFEGTAK	microflow LC-SRM	Glucose	2	MOPs	10.37
sp|Q88CQ2|ILVD_PSEPK	TAGVDESIHVFEGTAK	microflow LC-SRM	Glucose	5	MOPs	10.4
sp|Q88CQ2|ILVD_PSEPK	TAGVDESIHVFEGTAK	microflow LC-SRM	Glucose	6	MOPs	10.38
sp|Q88CQ2|ILVD_PSEPK	TAGVDESIHVFEGTAK	microflow LC-SRM	Glucose	3	MOPs	10.4
sp|Q88CQ2|ILVD_PSEPK	TAGVDESIHVFEGTAK	microflow LC-SRM	Glucose	4	MOPs	10.39
sp|Q88CQ2|ILVD_PSEPK	TAGVDESIHVFEGTAK	nanoflow LC-SRM	Fructose	1	M9	41.57
sp|Q88CQ2|ILVD_PSEPK	TAGVDESIHVFEGTAK	nanoflow LC-SRM	Fructose	2	M9	39.4
sp|Q88CQ2|ILVD_PSEPK	TAGVDESIHVFEGTAK	nanoflow LC-SRM	Fructose	3	M9	39.5
sp|Q88CQ2|ILVD_PSEPK	TAGVDESIHVFEGTAK	nanoflow LC-SRM	Fructose + Glucose	1	M9	39.02
sp|Q88CQ2|ILVD_PSEPK	TAGVDESIHVFEGTAK	nanoflow LC-SRM	Fructose + Glucose	2	M9	39.03
sp|Q88CQ2|ILVD_PSEPK	TAGVDESIHVFEGTAK	nanoflow LC-SRM	Fructose + Glucose	3	M9	39.18
sp|Q88CQ2|ILVD_PSEPK	TAGVDESIHVFEGTAK	nanoflow LC-SRM	Fructose + Glucose + Gluconate	1	M9	38.94
sp|Q88CQ2|ILVD_PSEPK	TAGVDESIHVFEGTAK	nanoflow LC-SRM	Fructose + Glucose + Gluconate	2	M9	39.29
sp|Q88CQ2|ILVD_PSEPK	TAGVDESIHVFEGTAK	nanoflow LC-SRM	Fructose + Glucose + Gluconate	3	M9	39.01
sp|Q88CQ2|ILVD_PSEPK	TAGVDESIHVFEGTAK	nanoflow LC-SRM	Gluconate	1	M9	39.81
sp|Q88CQ2|ILVD_PSEPK	TAGVDESIHVFEGTAK	nanoflow LC-SRM	Gluconate	2	M9	38.89
sp|Q88CQ2|ILVD_PSEPK	TAGVDESIHVFEGTAK	nanoflow LC-SRM	Gluconate	3	M9	38.89
sp|Q88CQ2|ILVD_PSEPK	TAGVDESIHVFEGTAK	nanoflow LC-SRM	Glucose	1	M9	39.42
sp|Q88CQ2|ILVD_PSEPK	TAGVDESIHVFEGTAK	nanoflow LC-SRM	Glucose	2	M9	39.53
sp|Q88CQ2|ILVD_PSEPK	TAGVDESIHVFEGTAK	nanoflow LC-SRM	Glucose	3	M9	39.59
sp|Q88CQ2|ILVD_PSEPK	TAGVDESIHVFEGTAK	nanoflow LC-SRM	Glucose + Gluconate	1	M9	38.99
sp|Q88CQ2|ILVD_PSEPK	TAGVDESIHVFEGTAK	nanoflow LC-SRM	Glucose + Gluconate	2	M9	39.18
sp|Q88CQ2|ILVD_PSEPK	TAGVDESIHVFEGTAK	nanoflow LC-SRM	Glucose + Gluconate	3	M9	39.83
sp|Q88CQ2|ILVD_PSEPK	TAGVDESIHVFEGTAK	nanoflow LC-SRM	Coumarate	1	MOPs	40.51
sp|Q88CQ2|ILVD_PSEPK	TAGVDESIHVFEGTAK	nanoflow LC-SRM	Coumarate	2	MOPs	38.66
sp|Q88CQ2|ILVD_PSEPK	TAGVDESIHVFEGTAK	nanoflow LC-SRM	Coumarate	5	MOPs	35.71
sp|Q88CQ2|ILVD_PSEPK	TAGVDESIHVFEGTAK	nanoflow LC-SRM	Coumarate	6	MOPs	35.28
sp|Q88CQ2|ILVD_PSEPK	TAGVDESIHVFEGTAK	nanoflow LC-SRM	Coumarate	3	MOPs	35.21
sp|Q88CQ2|ILVD_PSEPK	TAGVDESIHVFEGTAK	nanoflow LC-SRM	Coumarate	4	MOPs	35.89
sp|Q88CQ2|ILVD_PSEPK	TAGVDESIHVFEGTAK	nanoflow LC-SRM	Glucose	1	MOPs	35.54
sp|Q88CQ2|ILVD_PSEPK	TAGVDESIHVFEGTAK	nanoflow LC-SRM	Glucose	2	MOPs	35.15
sp|Q88CQ2|ILVD_PSEPK	TAGVDESIHVFEGTAK	nanoflow LC-SRM	Glucose	5	MOPs	35.5
sp|Q88CQ2|ILVD_PSEPK	TAGVDESIHVFEGTAK	nanoflow LC-SRM	Glucose	6	MOPs	35.66
sp|Q88CQ2|ILVD_PSEPK	TAGVDESIHVFEGTAK	nanoflow LC-SRM	Glucose	3	MOPs	35.88
sp|Q88CQ2|ILVD_PSEPK	TAGVDESIHVFEGTAK	nanoflow LC-SRM	Glucose	4	MOPs	36.21
sp|Q88CV2|AROB_PSEPK	AVLIDTTSLK	microflow LC-SRM	Fructose	1	M9	10.72
sp|Q88CV2|AROB_PSEPK	AVLIDTTSLK	microflow LC-SRM	Fructose	2	M9	10.73
sp|Q88CV2|AROB_PSEPK	AVLIDTTSLK	microflow LC-SRM	Fructose	3	M9	10.7
sp|Q88CV2|AROB_PSEPK	AVLIDTTSLK	microflow LC-SRM	Fructose + Glucose	1	M9	10.73
sp|Q88CV2|AROB_PSEPK	AVLIDTTSLK	microflow LC-SRM	Fructose + Glucose	2	M9	10.72
sp|Q88CV2|AROB_PSEPK	AVLIDTTSLK	microflow LC-SRM	Fructose + Glucose	3	M9	10.72
sp|Q88CV2|AROB_PSEPK	AVLIDTTSLK	microflow LC-SRM	Fructose + Glucose + Gluconate	1	M9	10.72
sp|Q88CV2|AROB_PSEPK	AVLIDTTSLK	microflow LC-SRM	Fructose + Glucose + Gluconate	2	M9	10.71
sp|Q88CV2|AROB_PSEPK	AVLIDTTSLK	microflow LC-SRM	Fructose + Glucose + Gluconate	3	M9	10.7
sp|Q88CV2|AROB_PSEPK	AVLIDTTSLK	microflow LC-SRM	Gluconate	1	M9	10.69
sp|Q88CV2|AROB_PSEPK	AVLIDTTSLK	microflow LC-SRM	Gluconate	2	M9	10.69
sp|Q88CV2|AROB_PSEPK	AVLIDTTSLK	microflow LC-SRM	Gluconate	3	M9	10.68
sp|Q88CV2|AROB_PSEPK	AVLIDTTSLK	microflow LC-SRM	Glucose	1	M9	10.73
sp|Q88CV2|AROB_PSEPK	AVLIDTTSLK	microflow LC-SRM	Glucose	2	M9	10.72
sp|Q88CV2|AROB_PSEPK	AVLIDTTSLK	microflow LC-SRM	Glucose	3	M9	10.7
sp|Q88CV2|AROB_PSEPK	AVLIDTTSLK	microflow LC-SRM	Glucose + Gluconate	1	M9	10.67
sp|Q88CV2|AROB_PSEPK	AVLIDTTSLK	microflow LC-SRM	Glucose + Gluconate	2	M9	10.7
sp|Q88CV2|AROB_PSEPK	AVLIDTTSLK	microflow LC-SRM	Glucose + Gluconate	3	M9	10.71
sp|Q88CV2|AROB_PSEPK	AVLIDTTSLK	microflow LC-SRM	Coumarate	1	MOPs	10.77
sp|Q88CV2|AROB_PSEPK	AVLIDTTSLK	microflow LC-SRM	Coumarate	2	MOPs	10.79
sp|Q88CV2|AROB_PSEPK	AVLIDTTSLK	microflow LC-SRM	Coumarate	5	MOPs	10.77
sp|Q88CV2|AROB_PSEPK	AVLIDTTSLK	microflow LC-SRM	Coumarate	6	MOPs	10.73
sp|Q88CV2|AROB_PSEPK	AVLIDTTSLK	microflow LC-SRM	Coumarate	3	MOPs	10.73
sp|Q88CV2|AROB_PSEPK	AVLIDTTSLK	microflow LC-SRM	Coumarate	4	MOPs	10.76
sp|Q88CV2|AROB_PSEPK	AVLIDTTSLK	microflow LC-SRM	Glucose	1	MOPs	10.76
sp|Q88CV2|AROB_PSEPK	AVLIDTTSLK	microflow LC-SRM	Glucose	2	MOPs	10.73
sp|Q88CV2|AROB_PSEPK	AVLIDTTSLK	microflow LC-SRM	Glucose	5	MOPs	10.78
sp|Q88CV2|AROB_PSEPK	AVLIDTTSLK	microflow LC-SRM	Glucose	6	MOPs	10.74
sp|Q88CV2|AROB_PSEPK	AVLIDTTSLK	microflow LC-SRM	Glucose	3	MOPs	10.75
sp|Q88CV2|AROB_PSEPK	AVLIDTTSLK	microflow LC-SRM	Glucose	4	MOPs	10.74
sp|Q88CV2|AROB_PSEPK	AVLIDTTSLK	nanoflow LC-SRM	Fructose	1	M9	40.24
sp|Q88CV2|AROB_PSEPK	AVLIDTTSLK	nanoflow LC-SRM	Fructose	2	M9	38
sp|Q88CV2|AROB_PSEPK	AVLIDTTSLK	nanoflow LC-SRM	Fructose	3	M9	38.1
sp|Q88CV2|AROB_PSEPK	AVLIDTTSLK	nanoflow LC-SRM	Fructose + Glucose	1	M9	37.51
sp|Q88CV2|AROB_PSEPK	AVLIDTTSLK	nanoflow LC-SRM	Fructose + Glucose	2	M9	37.49
sp|Q88CV2|AROB_PSEPK	AVLIDTTSLK	nanoflow LC-SRM	Fructose + Glucose	3	M9	37.69
sp|Q88CV2|AROB_PSEPK	AVLIDTTSLK	nanoflow LC-SRM	Fructose + Glucose + Gluconate	1	M9	37.48
sp|Q88CV2|AROB_PSEPK	AVLIDTTSLK	nanoflow LC-SRM	Fructose + Glucose + Gluconate	2	M9	37.84
sp|Q88CV2|AROB_PSEPK	AVLIDTTSLK	nanoflow LC-SRM	Fructose + Glucose + Gluconate	3	M9	37.56
sp|Q88CV2|AROB_PSEPK	AVLIDTTSLK	nanoflow LC-SRM	Gluconate	1	M9	38.25
sp|Q88CV2|AROB_PSEPK	AVLIDTTSLK	nanoflow LC-SRM	Gluconate	2	M9	37.45
sp|Q88CV2|AROB_PSEPK	AVLIDTTSLK	nanoflow LC-SRM	Gluconate	3	M9	37.48
sp|Q88CV2|AROB_PSEPK	AVLIDTTSLK	nanoflow LC-SRM	Glucose	1	M9	37.84
sp|Q88CV2|AROB_PSEPK	AVLIDTTSLK	nanoflow LC-SRM	Glucose	2	M9	37.96
sp|Q88CV2|AROB_PSEPK	AVLIDTTSLK	nanoflow LC-SRM	Glucose	3	M9	38.13
sp|Q88CV2|AROB_PSEPK	AVLIDTTSLK	nanoflow LC-SRM	Glucose + Gluconate	1	M9	37.5
sp|Q88CV2|AROB_PSEPK	AVLIDTTSLK	nanoflow LC-SRM	Glucose + Gluconate	2	M9	37.69
sp|Q88CV2|AROB_PSEPK	AVLIDTTSLK	nanoflow LC-SRM	Glucose + Gluconate	3	M9	38.3
sp|Q88CV2|AROB_PSEPK	AVLIDTTSLK	nanoflow LC-SRM	Coumarate	1	MOPs	39.1
sp|Q88CV2|AROB_PSEPK	AVLIDTTSLK	nanoflow LC-SRM	Coumarate	2	MOPs	37.21
sp|Q88CV2|AROB_PSEPK	AVLIDTTSLK	nanoflow LC-SRM	Coumarate	5	MOPs	34.19
sp|Q88CV2|AROB_PSEPK	AVLIDTTSLK	nanoflow LC-SRM	Coumarate	6	MOPs	33.87
sp|Q88CV2|AROB_PSEPK	AVLIDTTSLK	nanoflow LC-SRM	Coumarate	3	MOPs	33.68
sp|Q88CV2|AROB_PSEPK	AVLIDTTSLK	nanoflow LC-SRM	Coumarate	4	MOPs	34.37
sp|Q88CV2|AROB_PSEPK	AVLIDTTSLK	nanoflow LC-SRM	Glucose	1	MOPs	34.04
sp|Q88CV2|AROB_PSEPK	AVLIDTTSLK	nanoflow LC-SRM	Glucose	2	MOPs	33.74
sp|Q88CV2|AROB_PSEPK	AVLIDTTSLK	nanoflow LC-SRM	Glucose	5	MOPs	33.91
sp|Q88CV2|AROB_PSEPK	AVLIDTTSLK	nanoflow LC-SRM	Glucose	6	MOPs	34.04
sp|Q88CV2|AROB_PSEPK	AVLIDTTSLK	nanoflow LC-SRM	Glucose	3	MOPs	34.34
sp|Q88CV2|AROB_PSEPK	AVLIDTTSLK	nanoflow LC-SRM	Glucose	4	MOPs	34.67
sp|Q88CV2|AROB_PSEPK	EILQATLSADYR	microflow LC-SRM	Fructose	1	M9	11.24
sp|Q88CV2|AROB_PSEPK	EILQATLSADYR	microflow LC-SRM	Fructose	2	M9	11.24
sp|Q88CV2|AROB_PSEPK	EILQATLSADYR	microflow LC-SRM	Fructose	3	M9	11.2
sp|Q88CV2|AROB_PSEPK	EILQATLSADYR	microflow LC-SRM	Fructose + Glucose	1	M9	11.26
sp|Q88CV2|AROB_PSEPK	EILQATLSADYR	microflow LC-SRM	Fructose + Glucose	2	M9	11.23
sp|Q88CV2|AROB_PSEPK	EILQATLSADYR	microflow LC-SRM	Fructose + Glucose	3	M9	11.24
sp|Q88CV2|AROB_PSEPK	EILQATLSADYR	microflow LC-SRM	Fructose + Glucose + Gluconate	1	M9	11.23
sp|Q88CV2|AROB_PSEPK	EILQATLSADYR	microflow LC-SRM	Fructose + Glucose + Gluconate	2	M9	11.22
sp|Q88CV2|AROB_PSEPK	EILQATLSADYR	microflow LC-SRM	Fructose + Glucose + Gluconate	3	M9	11.2
sp|Q88CV2|AROB_PSEPK	EILQATLSADYR	microflow LC-SRM	Gluconate	1	M9	11.21
sp|Q88CV2|AROB_PSEPK	EILQATLSADYR	microflow LC-SRM	Gluconate	2	M9	11.24
sp|Q88CV2|AROB_PSEPK	EILQATLSADYR	microflow LC-SRM	Gluconate	3	M9	11.21
sp|Q88CV2|AROB_PSEPK	EILQATLSADYR	microflow LC-SRM	Glucose	1	M9	11.24
sp|Q88CV2|AROB_PSEPK	EILQATLSADYR	microflow LC-SRM	Glucose	2	M9	11.25
sp|Q88CV2|AROB_PSEPK	EILQATLSADYR	microflow LC-SRM	Glucose	3	M9	11.22
sp|Q88CV2|AROB_PSEPK	EILQATLSADYR	microflow LC-SRM	Glucose + Gluconate	1	M9	11.19
sp|Q88CV2|AROB_PSEPK	EILQATLSADYR	microflow LC-SRM	Glucose + Gluconate	2	M9	11.22
sp|Q88CV2|AROB_PSEPK	EILQATLSADYR	microflow LC-SRM	Glucose + Gluconate	3	M9	11.23
sp|Q88CV2|AROB_PSEPK	EILQATLSADYR	microflow LC-SRM	Coumarate	1	MOPs	11.25
sp|Q88CV2|AROB_PSEPK	EILQATLSADYR	microflow LC-SRM	Coumarate	2	MOPs	11.29
sp|Q88CV2|AROB_PSEPK	EILQATLSADYR	microflow LC-SRM	Coumarate	5	MOPs	11.28
sp|Q88CV2|AROB_PSEPK	EILQATLSADYR	microflow LC-SRM	Coumarate	6	MOPs	11.26
sp|Q88CV2|AROB_PSEPK	EILQATLSADYR	microflow LC-SRM	Coumarate	3	MOPs	11.23
sp|Q88CV2|AROB_PSEPK	EILQATLSADYR	microflow LC-SRM	Coumarate	4	MOPs	11.28
sp|Q88CV2|AROB_PSEPK	EILQATLSADYR	microflow LC-SRM	Glucose	1	MOPs	11.28
sp|Q88CV2|AROB_PSEPK	EILQATLSADYR	microflow LC-SRM	Glucose	2	MOPs	11.24
sp|Q88CV2|AROB_PSEPK	EILQATLSADYR	microflow LC-SRM	Glucose	5	MOPs	11.29
sp|Q88CV2|AROB_PSEPK	EILQATLSADYR	microflow LC-SRM	Glucose	6	MOPs	11.26
sp|Q88CV2|AROB_PSEPK	EILQATLSADYR	microflow LC-SRM	Glucose	3	MOPs	11.26
sp|Q88CV2|AROB_PSEPK	EILQATLSADYR	microflow LC-SRM	Glucose	4	MOPs	11.25
sp|Q88CV2|AROB_PSEPK	EILQATLSADYR	nanoflow LC-SRM	Fructose	1	M9	46.34
sp|Q88CV2|AROB_PSEPK	EILQATLSADYR	nanoflow LC-SRM	Fructose	2	M9	44.47
sp|Q88CV2|AROB_PSEPK	EILQATLSADYR	nanoflow LC-SRM	Fructose	3	M9	44.49
sp|Q88CV2|AROB_PSEPK	EILQATLSADYR	nanoflow LC-SRM	Fructose + Glucose	1	M9	44.07
sp|Q88CV2|AROB_PSEPK	EILQATLSADYR	nanoflow LC-SRM	Fructose + Glucose	2	M9	44.09
sp|Q88CV2|AROB_PSEPK	EILQATLSADYR	nanoflow LC-SRM	Fructose + Glucose	3	M9	44.28
sp|Q88CV2|AROB_PSEPK	EILQATLSADYR	nanoflow LC-SRM	Fructose + Glucose + Gluconate	1	M9	44.01
sp|Q88CV2|AROB_PSEPK	EILQATLSADYR	nanoflow LC-SRM	Fructose + Glucose + Gluconate	2	M9	44.35
sp|Q88CV2|AROB_PSEPK	EILQATLSADYR	nanoflow LC-SRM	Fructose + Glucose + Gluconate	3	M9	44.1
sp|Q88CV2|AROB_PSEPK	EILQATLSADYR	nanoflow LC-SRM	Gluconate	1	M9	44.77
sp|Q88CV2|AROB_PSEPK	EILQATLSADYR	nanoflow LC-SRM	Gluconate	2	M9	44.02
sp|Q88CV2|AROB_PSEPK	EILQATLSADYR	nanoflow LC-SRM	Gluconate	3	M9	43.96
sp|Q88CV2|AROB_PSEPK	EILQATLSADYR	nanoflow LC-SRM	Glucose	1	M9	44.47
sp|Q88CV2|AROB_PSEPK	EILQATLSADYR	nanoflow LC-SRM	Glucose	2	M9	44.6
sp|Q88CV2|AROB_PSEPK	EILQATLSADYR	nanoflow LC-SRM	Glucose	3	M9	44.59
sp|Q88CV2|AROB_PSEPK	EILQATLSADYR	nanoflow LC-SRM	Glucose + Gluconate	1	M9	44.11
sp|Q88CV2|AROB_PSEPK	EILQATLSADYR	nanoflow LC-SRM	Glucose + Gluconate	2	M9	44.28
sp|Q88CV2|AROB_PSEPK	EILQATLSADYR	nanoflow LC-SRM	Glucose + Gluconate	3	M9	44.81
sp|Q88CV2|AROB_PSEPK	EILQATLSADYR	nanoflow LC-SRM	Coumarate	1	MOPs	45.37
sp|Q88CV2|AROB_PSEPK	EILQATLSADYR	nanoflow LC-SRM	Coumarate	2	MOPs	43.56
sp|Q88CV2|AROB_PSEPK	EILQATLSADYR	nanoflow LC-SRM	Coumarate	5	MOPs	40.75
sp|Q88CV2|AROB_PSEPK	EILQATLSADYR	nanoflow LC-SRM	Coumarate	6	MOPs	40.5
sp|Q88CV2|AROB_PSEPK	EILQATLSADYR	nanoflow LC-SRM	Coumarate	3	MOPs	40.52
sp|Q88CV2|AROB_PSEPK	EILQATLSADYR	nanoflow LC-SRM	Coumarate	4	MOPs	40.89
sp|Q88CV2|AROB_PSEPK	EILQATLSADYR	nanoflow LC-SRM	Glucose	1	MOPs	40.67
sp|Q88CV2|AROB_PSEPK	EILQATLSADYR	nanoflow LC-SRM	Glucose	2	MOPs	40.44
sp|Q88CV2|AROB_PSEPK	EILQATLSADYR	nanoflow LC-SRM	Glucose	5	MOPs	40.79
sp|Q88CV2|AROB_PSEPK	EILQATLSADYR	nanoflow LC-SRM	Glucose	6	MOPs	40.86
sp|Q88CV2|AROB_PSEPK	EILQATLSADYR	nanoflow LC-SRM	Glucose	3	MOPs	41.11
sp|Q88CV2|AROB_PSEPK	EILQATLSADYR	nanoflow LC-SRM	Glucose	4	MOPs	41.27
sp|Q88CV2|AROB_PSEPK	LGWIDQAER	microflow LC-SRM	Fructose	1	M9	10.39
sp|Q88CV2|AROB_PSEPK	LGWIDQAER	microflow LC-SRM	Fructose	2	M9	10.37
sp|Q88CV2|AROB_PSEPK	LGWIDQAER	microflow LC-SRM	Fructose	3	M9	10.35
sp|Q88CV2|AROB_PSEPK	LGWIDQAER	microflow LC-SRM	Fructose + Glucose	1	M9	10.4
sp|Q88CV2|AROB_PSEPK	LGWIDQAER	microflow LC-SRM	Fructose + Glucose	2	M9	10.38
sp|Q88CV2|AROB_PSEPK	LGWIDQAER	microflow LC-SRM	Fructose + Glucose	3	M9	10.4
sp|Q88CV2|AROB_PSEPK	LGWIDQAER	microflow LC-SRM	Fructose + Glucose + Gluconate	1	M9	10.38
sp|Q88CV2|AROB_PSEPK	LGWIDQAER	microflow LC-SRM	Fructose + Glucose + Gluconate	2	M9	10.38
sp|Q88CV2|AROB_PSEPK	LGWIDQAER	microflow LC-SRM	Fructose + Glucose + Gluconate	3	M9	10.38
sp|Q88CV2|AROB_PSEPK	LGWIDQAER	microflow LC-SRM	Gluconate	1	M9	10.35
sp|Q88CV2|AROB_PSEPK	LGWIDQAER	microflow LC-SRM	Gluconate	2	M9	10.36
sp|Q88CV2|AROB_PSEPK	LGWIDQAER	microflow LC-SRM	Gluconate	3	M9	10.35
sp|Q88CV2|AROB_PSEPK	LGWIDQAER	microflow LC-SRM	Glucose	1	M9	10.39
sp|Q88CV2|AROB_PSEPK	LGWIDQAER	microflow LC-SRM	Glucose	2	M9	10.37
sp|Q88CV2|AROB_PSEPK	LGWIDQAER	microflow LC-SRM	Glucose	3	M9	10.36
sp|Q88CV2|AROB_PSEPK	LGWIDQAER	microflow LC-SRM	Glucose + Gluconate	1	M9	10.34
sp|Q88CV2|AROB_PSEPK	LGWIDQAER	microflow LC-SRM	Glucose + Gluconate	2	M9	10.35
sp|Q88CV2|AROB_PSEPK	LGWIDQAER	microflow LC-SRM	Glucose + Gluconate	3	M9	10.38
sp|Q88CV2|AROB_PSEPK	LGWIDQAER	microflow LC-SRM	Coumarate	1	MOPs	10.43
sp|Q88CV2|AROB_PSEPK	LGWIDQAER	microflow LC-SRM	Coumarate	2	MOPs	10.44
sp|Q88CV2|AROB_PSEPK	LGWIDQAER	microflow LC-SRM	Coumarate	5	MOPs	10.42
sp|Q88CV2|AROB_PSEPK	LGWIDQAER	microflow LC-SRM	Coumarate	6	MOPs	10.39
sp|Q88CV2|AROB_PSEPK	LGWIDQAER	microflow LC-SRM	Coumarate	3	MOPs	10.4
sp|Q88CV2|AROB_PSEPK	LGWIDQAER	microflow LC-SRM	Coumarate	4	MOPs	10.44
sp|Q88CV2|AROB_PSEPK	LGWIDQAER	microflow LC-SRM	Glucose	1	MOPs	10.4
sp|Q88CV2|AROB_PSEPK	LGWIDQAER	microflow LC-SRM	Glucose	2	MOPs	10.4
sp|Q88CV2|AROB_PSEPK	LGWIDQAER	microflow LC-SRM	Glucose	5	MOPs	10.43
sp|Q88CV2|AROB_PSEPK	LGWIDQAER	microflow LC-SRM	Glucose	6	MOPs	10.39
sp|Q88CV2|AROB_PSEPK	LGWIDQAER	microflow LC-SRM	Glucose	3	MOPs	10.42
sp|Q88CV2|AROB_PSEPK	LGWIDQAER	microflow LC-SRM	Glucose	4	MOPs	10.39
sp|Q88CV2|AROB_PSEPK	LGWIDQAER	nanoflow LC-SRM	Fructose	1	M9	36.18
sp|Q88CV2|AROB_PSEPK	LGWIDQAER	nanoflow LC-SRM	Fructose	2	M9	33.74
sp|Q88CV2|AROB_PSEPK	LGWIDQAER	nanoflow LC-SRM	Fructose	3	M9	33.78
sp|Q88CV2|AROB_PSEPK	LGWIDQAER	nanoflow LC-SRM	Fructose + Glucose	1	M9	33.22
sp|Q88CV2|AROB_PSEPK	LGWIDQAER	nanoflow LC-SRM	Fructose + Glucose	2	M9	33.27
sp|Q88CV2|AROB_PSEPK	LGWIDQAER	nanoflow LC-SRM	Fructose + Glucose	3	M9	33.49
sp|Q88CV2|AROB_PSEPK	LGWIDQAER	nanoflow LC-SRM	Fructose + Glucose + Gluconate	1	M9	33.32
sp|Q88CV2|AROB_PSEPK	LGWIDQAER	nanoflow LC-SRM	Fructose + Glucose + Gluconate	2	M9	33.7
sp|Q88CV2|AROB_PSEPK	LGWIDQAER	nanoflow LC-SRM	Fructose + Glucose + Gluconate	3	M9	33.33
sp|Q88CV2|AROB_PSEPK	LGWIDQAER	nanoflow LC-SRM	Gluconate	1	M9	34.12
sp|Q88CV2|AROB_PSEPK	LGWIDQAER	nanoflow LC-SRM	Gluconate	2	M9	33.34
sp|Q88CV2|AROB_PSEPK	LGWIDQAER	nanoflow LC-SRM	Gluconate	3	M9	33.31
sp|Q88CV2|AROB_PSEPK	LGWIDQAER	nanoflow LC-SRM	Glucose	1	M9	33.59
sp|Q88CV2|AROB_PSEPK	LGWIDQAER	nanoflow LC-SRM	Glucose	2	M9	33.64
sp|Q88CV2|AROB_PSEPK	LGWIDQAER	nanoflow LC-SRM	Glucose	3	M9	33.87
sp|Q88CV2|AROB_PSEPK	LGWIDQAER	nanoflow LC-SRM	Glucose + Gluconate	1	M9	33.28
sp|Q88CV2|AROB_PSEPK	LGWIDQAER	nanoflow LC-SRM	Glucose + Gluconate	2	M9	33.48
sp|Q88CV2|AROB_PSEPK	LGWIDQAER	nanoflow LC-SRM	Glucose + Gluconate	3	M9	34.09
sp|Q88CV2|AROB_PSEPK	LGWIDQAER	nanoflow LC-SRM	Coumarate	1	MOPs	34.92
sp|Q88CV2|AROB_PSEPK	LGWIDQAER	nanoflow LC-SRM	Coumarate	2	MOPs	33.04
sp|Q88CV2|AROB_PSEPK	LGWIDQAER	nanoflow LC-SRM	Coumarate	5	MOPs	29.93
sp|Q88CV2|AROB_PSEPK	LGWIDQAER	nanoflow LC-SRM	Coumarate	6	MOPs	29.48
sp|Q88CV2|AROB_PSEPK	LGWIDQAER	nanoflow LC-SRM	Coumarate	3	MOPs	29.38
sp|Q88CV2|AROB_PSEPK	LGWIDQAER	nanoflow LC-SRM	Coumarate	4	MOPs	30.14
sp|Q88CV2|AROB_PSEPK	LGWIDQAER	nanoflow LC-SRM	Glucose	1	MOPs	29.71
sp|Q88CV2|AROB_PSEPK	LGWIDQAER	nanoflow LC-SRM	Glucose	2	MOPs	29.41
sp|Q88CV2|AROB_PSEPK	LGWIDQAER	nanoflow LC-SRM	Glucose	5	MOPs	29.44
sp|Q88CV2|AROB_PSEPK	LGWIDQAER	nanoflow LC-SRM	Glucose	6	MOPs	29.53
sp|Q88CV2|AROB_PSEPK	LGWIDQAER	nanoflow LC-SRM	Glucose	3	MOPs	29.85
sp|Q88CV2|AROB_PSEPK	LGWIDQAER	nanoflow LC-SRM	Glucose	4	MOPs	30.28
sp|Q88CW7|BETB_PSEPK	EVGTWLTEHPR	microflow LC-SRM	Fructose	1	M9	9.53
sp|Q88CW7|BETB_PSEPK	EVGTWLTEHPR	microflow LC-SRM	Fructose	2	M9	9.52
sp|Q88CW7|BETB_PSEPK	EVGTWLTEHPR	microflow LC-SRM	Fructose	3	M9	9.49
sp|Q88CW7|BETB_PSEPK	EVGTWLTEHPR	microflow LC-SRM	Fructose + Glucose	1	M9	9.52
sp|Q88CW7|BETB_PSEPK	EVGTWLTEHPR	microflow LC-SRM	Fructose + Glucose	2	M9	9.51
sp|Q88CW7|BETB_PSEPK	EVGTWLTEHPR	microflow LC-SRM	Fructose + Glucose	3	M9	9.53
sp|Q88CW7|BETB_PSEPK	EVGTWLTEHPR	microflow LC-SRM	Fructose + Glucose + Gluconate	1	M9	9.51
sp|Q88CW7|BETB_PSEPK	EVGTWLTEHPR	microflow LC-SRM	Fructose + Glucose + Gluconate	2	M9	9.47
sp|Q88CW7|BETB_PSEPK	EVGTWLTEHPR	microflow LC-SRM	Fructose + Glucose + Gluconate	3	M9	9.51
sp|Q88CW7|BETB_PSEPK	EVGTWLTEHPR	microflow LC-SRM	Gluconate	1	M9	9.47
sp|Q88CW7|BETB_PSEPK	EVGTWLTEHPR	microflow LC-SRM	Gluconate	2	M9	9.45
sp|Q88CW7|BETB_PSEPK	EVGTWLTEHPR	microflow LC-SRM	Gluconate	3	M9	9.44
sp|Q88CW7|BETB_PSEPK	EVGTWLTEHPR	microflow LC-SRM	Glucose	1	M9	9.51
sp|Q88CW7|BETB_PSEPK	EVGTWLTEHPR	microflow LC-SRM	Glucose	2	M9	9.49
sp|Q88CW7|BETB_PSEPK	EVGTWLTEHPR	microflow LC-SRM	Glucose	3	M9	9.48
sp|Q88CW7|BETB_PSEPK	EVGTWLTEHPR	microflow LC-SRM	Glucose + Gluconate	1	M9	9.45
sp|Q88CW7|BETB_PSEPK	EVGTWLTEHPR	microflow LC-SRM	Glucose + Gluconate	2	M9	9.49
sp|Q88CW7|BETB_PSEPK	EVGTWLTEHPR	microflow LC-SRM	Glucose + Gluconate	3	M9	9.49
sp|Q88CW7|BETB_PSEPK	EVGTWLTEHPR	microflow LC-SRM	Coumarate	1	MOPs	9.57
sp|Q88CW7|BETB_PSEPK	EVGTWLTEHPR	microflow LC-SRM	Coumarate	2	MOPs	9.62
sp|Q88CW7|BETB_PSEPK	EVGTWLTEHPR	microflow LC-SRM	Coumarate	5	MOPs	9.57
sp|Q88CW7|BETB_PSEPK	EVGTWLTEHPR	microflow LC-SRM	Coumarate	6	MOPs	9.52
sp|Q88CW7|BETB_PSEPK	EVGTWLTEHPR	microflow LC-SRM	Coumarate	3	MOPs	9.53
sp|Q88CW7|BETB_PSEPK	EVGTWLTEHPR	microflow LC-SRM	Coumarate	4	MOPs	9.57
sp|Q88CW7|BETB_PSEPK	EVGTWLTEHPR	microflow LC-SRM	Glucose	1	MOPs	9.54
sp|Q88CW7|BETB_PSEPK	EVGTWLTEHPR	microflow LC-SRM	Glucose	2	MOPs	9.53
sp|Q88CW7|BETB_PSEPK	EVGTWLTEHPR	microflow LC-SRM	Glucose	5	MOPs	9.57
sp|Q88CW7|BETB_PSEPK	EVGTWLTEHPR	microflow LC-SRM	Glucose	6	MOPs	9.53
sp|Q88CW7|BETB_PSEPK	EVGTWLTEHPR	microflow LC-SRM	Glucose	3	MOPs	9.53
sp|Q88CW7|BETB_PSEPK	EVGTWLTEHPR	microflow LC-SRM	Glucose	4	MOPs	9.54
sp|Q88CW7|BETB_PSEPK	EVGTWLTEHPR	nanoflow LC-SRM	Fructose	1	M9	31.87
sp|Q88CW7|BETB_PSEPK	EVGTWLTEHPR	nanoflow LC-SRM	Fructose	2	M9	29.35
sp|Q88CW7|BETB_PSEPK	EVGTWLTEHPR	nanoflow LC-SRM	Fructose	3	M9	29.28
sp|Q88CW7|BETB_PSEPK	EVGTWLTEHPR	nanoflow LC-SRM	Fructose + Glucose	1	M9	28.66
sp|Q88CW7|BETB_PSEPK	EVGTWLTEHPR	nanoflow LC-SRM	Fructose + Glucose	2	M9	28.79
sp|Q88CW7|BETB_PSEPK	EVGTWLTEHPR	nanoflow LC-SRM	Fructose + Glucose	3	M9	28.88
sp|Q88CW7|BETB_PSEPK	EVGTWLTEHPR	nanoflow LC-SRM	Fructose + Glucose + Gluconate	1	M9	28.73
sp|Q88CW7|BETB_PSEPK	EVGTWLTEHPR	nanoflow LC-SRM	Fructose + Glucose + Gluconate	2	M9	29.07
sp|Q88CW7|BETB_PSEPK	EVGTWLTEHPR	nanoflow LC-SRM	Fructose + Glucose + Gluconate	3	M9	28.85
sp|Q88CW7|BETB_PSEPK	EVGTWLTEHPR	nanoflow LC-SRM	Gluconate	1	M9	29.57
sp|Q88CW7|BETB_PSEPK	EVGTWLTEHPR	nanoflow LC-SRM	Gluconate	2	M9	28.68
sp|Q88CW7|BETB_PSEPK	EVGTWLTEHPR	nanoflow LC-SRM	Gluconate	3	M9	28.7
sp|Q88CW7|BETB_PSEPK	EVGTWLTEHPR	nanoflow LC-SRM	Glucose	1	M9	28.97
sp|Q88CW7|BETB_PSEPK	EVGTWLTEHPR	nanoflow LC-SRM	Glucose	2	M9	28.99
sp|Q88CW7|BETB_PSEPK	EVGTWLTEHPR	nanoflow LC-SRM	Glucose	3	M9	29.27
sp|Q88CW7|BETB_PSEPK	EVGTWLTEHPR	nanoflow LC-SRM	Glucose + Gluconate	1	M9	28.66
sp|Q88CW7|BETB_PSEPK	EVGTWLTEHPR	nanoflow LC-SRM	Glucose + Gluconate	2	M9	28.89
sp|Q88CW7|BETB_PSEPK	EVGTWLTEHPR	nanoflow LC-SRM	Glucose + Gluconate	3	M9	29.48
sp|Q88CW7|BETB_PSEPK	EVGTWLTEHPR	nanoflow LC-SRM	Coumarate	1	MOPs	30.57
sp|Q88CW7|BETB_PSEPK	EVGTWLTEHPR	nanoflow LC-SRM	Coumarate	2	MOPs	28.66
sp|Q88CW7|BETB_PSEPK	EVGTWLTEHPR	nanoflow LC-SRM	Coumarate	5	MOPs	25.63
sp|Q88CW7|BETB_PSEPK	EVGTWLTEHPR	nanoflow LC-SRM	Coumarate	6	MOPs	25.09
sp|Q88CW7|BETB_PSEPK	EVGTWLTEHPR	nanoflow LC-SRM	Coumarate	3	MOPs	24.92
sp|Q88CW7|BETB_PSEPK	EVGTWLTEHPR	nanoflow LC-SRM	Coumarate	4	MOPs	25.78
sp|Q88CW7|BETB_PSEPK	EVGTWLTEHPR	nanoflow LC-SRM	Glucose	1	MOPs	25.29
sp|Q88CW7|BETB_PSEPK	EVGTWLTEHPR	nanoflow LC-SRM	Glucose	2	MOPs	25.02
sp|Q88CW7|BETB_PSEPK	EVGTWLTEHPR	nanoflow LC-SRM	Glucose	5	MOPs	24.69
sp|Q88CW7|BETB_PSEPK	EVGTWLTEHPR	nanoflow LC-SRM	Glucose	6	MOPs	24.98
sp|Q88CW7|BETB_PSEPK	EVGTWLTEHPR	nanoflow LC-SRM	Glucose	3	MOPs	25.24
sp|Q88CW7|BETB_PSEPK	EVGTWLTEHPR	nanoflow LC-SRM	Glucose	4	MOPs	25.84
sp|Q88CW7|BETB_PSEPK	LTAGDFAK	microflow LC-SRM	Fructose	1	M9	7.48
sp|Q88CW7|BETB_PSEPK	LTAGDFAK	microflow LC-SRM	Fructose	2	M9	7.48
sp|Q88CW7|BETB_PSEPK	LTAGDFAK	microflow LC-SRM	Fructose	3	M9	7.43
sp|Q88CW7|BETB_PSEPK	LTAGDFAK	microflow LC-SRM	Fructose + Glucose	1	M9	7.47
sp|Q88CW7|BETB_PSEPK	LTAGDFAK	microflow LC-SRM	Fructose + Glucose	2	M9	7.49
sp|Q88CW7|BETB_PSEPK	LTAGDFAK	microflow LC-SRM	Fructose + Glucose	3	M9	7.46
sp|Q88CW7|BETB_PSEPK	LTAGDFAK	microflow LC-SRM	Fructose + Glucose + Gluconate	1	M9	7.47
sp|Q88CW7|BETB_PSEPK	LTAGDFAK	microflow LC-SRM	Fructose + Glucose + Gluconate	2	M9	7.44
sp|Q88CW7|BETB_PSEPK	LTAGDFAK	microflow LC-SRM	Fructose + Glucose + Gluconate	3	M9	7.45
sp|Q88CW7|BETB_PSEPK	LTAGDFAK	microflow LC-SRM	Gluconate	1	M9	7.43
sp|Q88CW7|BETB_PSEPK	LTAGDFAK	microflow LC-SRM	Gluconate	2	M9	7.43
sp|Q88CW7|BETB_PSEPK	LTAGDFAK	microflow LC-SRM	Gluconate	3	M9	7.41
sp|Q88CW7|BETB_PSEPK	LTAGDFAK	microflow LC-SRM	Glucose	1	M9	7.48
sp|Q88CW7|BETB_PSEPK	LTAGDFAK	microflow LC-SRM	Glucose	2	M9	7.46
sp|Q88CW7|BETB_PSEPK	LTAGDFAK	microflow LC-SRM	Glucose	3	M9	7.43
sp|Q88CW7|BETB_PSEPK	LTAGDFAK	microflow LC-SRM	Glucose + Gluconate	1	M9	7.43
sp|Q88CW7|BETB_PSEPK	LTAGDFAK	microflow LC-SRM	Glucose + Gluconate	2	M9	7.45
sp|Q88CW7|BETB_PSEPK	LTAGDFAK	microflow LC-SRM	Glucose + Gluconate	3	M9	7.46
sp|Q88CW7|BETB_PSEPK	LTAGDFAK	microflow LC-SRM	Coumarate	1	MOPs	7.52
sp|Q88CW7|BETB_PSEPK	LTAGDFAK	microflow LC-SRM	Coumarate	2	MOPs	7.54
sp|Q88CW7|BETB_PSEPK	LTAGDFAK	microflow LC-SRM	Coumarate	5	MOPs	7.5
sp|Q88CW7|BETB_PSEPK	LTAGDFAK	microflow LC-SRM	Coumarate	6	MOPs	7.47
sp|Q88CW7|BETB_PSEPK	LTAGDFAK	microflow LC-SRM	Coumarate	3	MOPs	7.46
sp|Q88CW7|BETB_PSEPK	LTAGDFAK	microflow LC-SRM	Coumarate	4	MOPs	7.51
sp|Q88CW7|BETB_PSEPK	LTAGDFAK	microflow LC-SRM	Glucose	1	MOPs	7.48
sp|Q88CW7|BETB_PSEPK	LTAGDFAK	microflow LC-SRM	Glucose	2	MOPs	7.47
sp|Q88CW7|BETB_PSEPK	LTAGDFAK	microflow LC-SRM	Glucose	5	MOPs	7.52
sp|Q88CW7|BETB_PSEPK	LTAGDFAK	microflow LC-SRM	Glucose	6	MOPs	7.47
sp|Q88CW7|BETB_PSEPK	LTAGDFAK	microflow LC-SRM	Glucose	3	MOPs	7.5
sp|Q88CW7|BETB_PSEPK	LTAGDFAK	microflow LC-SRM	Glucose	4	MOPs	7.47
sp|Q88CW7|BETB_PSEPK	LTAGDFAK	nanoflow LC-SRM	Fructose	1	M9	19.34
sp|Q88CW7|BETB_PSEPK	LTAGDFAK	nanoflow LC-SRM	Fructose	2	M9	17.14
sp|Q88CW7|BETB_PSEPK	LTAGDFAK	nanoflow LC-SRM	Fructose	3	M9	16.8
sp|Q88CW7|BETB_PSEPK	LTAGDFAK	nanoflow LC-SRM	Fructose + Glucose	1	M9	16.72
sp|Q88CW7|BETB_PSEPK	LTAGDFAK	nanoflow LC-SRM	Fructose + Glucose	2	M9	16.69
sp|Q88CW7|BETB_PSEPK	LTAGDFAK	nanoflow LC-SRM	Fructose + Glucose	3	M9	16.76
sp|Q88CW7|BETB_PSEPK	LTAGDFAK	nanoflow LC-SRM	Fructose + Glucose + Gluconate	1	M9	16.81
sp|Q88CW7|BETB_PSEPK	LTAGDFAK	nanoflow LC-SRM	Fructose + Glucose + Gluconate	2	M9	16.82
sp|Q88CW7|BETB_PSEPK	LTAGDFAK	nanoflow LC-SRM	Fructose + Glucose + Gluconate	3	M9	16.74
sp|Q88CW7|BETB_PSEPK	LTAGDFAK	nanoflow LC-SRM	Gluconate	1	M9	17.01
sp|Q88CW7|BETB_PSEPK	LTAGDFAK	nanoflow LC-SRM	Gluconate	2	M9	16.94
sp|Q88CW7|BETB_PSEPK	LTAGDFAK	nanoflow LC-SRM	Gluconate	3	M9	16.94
sp|Q88CW7|BETB_PSEPK	LTAGDFAK	nanoflow LC-SRM	Glucose	1	M9	16.7
sp|Q88CW7|BETB_PSEPK	LTAGDFAK	nanoflow LC-SRM	Glucose	2	M9	16.84
sp|Q88CW7|BETB_PSEPK	LTAGDFAK	nanoflow LC-SRM	Glucose	3	M9	17.06
sp|Q88CW7|BETB_PSEPK	LTAGDFAK	nanoflow LC-SRM	Glucose + Gluconate	1	M9	16.75
sp|Q88CW7|BETB_PSEPK	LTAGDFAK	nanoflow LC-SRM	Glucose + Gluconate	2	M9	16.88
sp|Q88CW7|BETB_PSEPK	LTAGDFAK	nanoflow LC-SRM	Glucose + Gluconate	3	M9	16.84
sp|Q88CW7|BETB_PSEPK	LTAGDFAK	nanoflow LC-SRM	Coumarate	1	MOPs	17.4
sp|Q88CW7|BETB_PSEPK	LTAGDFAK	nanoflow LC-SRM	Coumarate	2	MOPs	17.08
sp|Q88CW7|BETB_PSEPK	LTAGDFAK	nanoflow LC-SRM	Coumarate	5	MOPs	14.85
sp|Q88CW7|BETB_PSEPK	LTAGDFAK	nanoflow LC-SRM	Coumarate	6	MOPs	14.56
sp|Q88CW7|BETB_PSEPK	LTAGDFAK	nanoflow LC-SRM	Coumarate	3	MOPs	14.37
sp|Q88CW7|BETB_PSEPK	LTAGDFAK	nanoflow LC-SRM	Coumarate	4	MOPs	14.54
sp|Q88CW7|BETB_PSEPK	LTAGDFAK	nanoflow LC-SRM	Glucose	1	MOPs	14.53
sp|Q88CW7|BETB_PSEPK	LTAGDFAK	nanoflow LC-SRM	Glucose	2	MOPs	14.5
sp|Q88CW7|BETB_PSEPK	LTAGDFAK	nanoflow LC-SRM	Glucose	5	MOPs	13.95
sp|Q88CW7|BETB_PSEPK	LTAGDFAK	nanoflow LC-SRM	Glucose	6	MOPs	14.34
sp|Q88CW7|BETB_PSEPK	LTAGDFAK	nanoflow LC-SRM	Glucose	3	MOPs	14.15
sp|Q88CW7|BETB_PSEPK	LTAGDFAK	nanoflow LC-SRM	Glucose	4	MOPs	14.84
sp|Q88CW7|BETB_PSEPK	VSFTGGTTTGK	microflow LC-SRM	Fructose	1	M9	6.17
sp|Q88CW7|BETB_PSEPK	VSFTGGTTTGK	microflow LC-SRM	Fructose	2	M9	6.17
sp|Q88CW7|BETB_PSEPK	VSFTGGTTTGK	microflow LC-SRM	Fructose	3	M9	6.11
sp|Q88CW7|BETB_PSEPK	VSFTGGTTTGK	microflow LC-SRM	Fructose + Glucose	1	M9	6.16
sp|Q88CW7|BETB_PSEPK	VSFTGGTTTGK	microflow LC-SRM	Fructose + Glucose	2	M9	6.16
sp|Q88CW7|BETB_PSEPK	VSFTGGTTTGK	microflow LC-SRM	Fructose + Glucose	3	M9	6.15
sp|Q88CW7|BETB_PSEPK	VSFTGGTTTGK	microflow LC-SRM	Fructose + Glucose + Gluconate	1	M9	6.17
sp|Q88CW7|BETB_PSEPK	VSFTGGTTTGK	microflow LC-SRM	Fructose + Glucose + Gluconate	2	M9	6.12
sp|Q88CW7|BETB_PSEPK	VSFTGGTTTGK	microflow LC-SRM	Fructose + Glucose + Gluconate	3	M9	6.12
sp|Q88CW7|BETB_PSEPK	VSFTGGTTTGK	microflow LC-SRM	Gluconate	1	M9	6.11
sp|Q88CW7|BETB_PSEPK	VSFTGGTTTGK	microflow LC-SRM	Gluconate	2	M9	6.08
sp|Q88CW7|BETB_PSEPK	VSFTGGTTTGK	microflow LC-SRM	Gluconate	3	M9	6.09
sp|Q88CW7|BETB_PSEPK	VSFTGGTTTGK	microflow LC-SRM	Glucose	1	M9	6.17
sp|Q88CW7|BETB_PSEPK	VSFTGGTTTGK	microflow LC-SRM	Glucose	2	M9	6.15
sp|Q88CW7|BETB_PSEPK	VSFTGGTTTGK	microflow LC-SRM	Glucose	3	M9	6.1
sp|Q88CW7|BETB_PSEPK	VSFTGGTTTGK	microflow LC-SRM	Glucose + Gluconate	1	M9	6.1
sp|Q88CW7|BETB_PSEPK	VSFTGGTTTGK	microflow LC-SRM	Glucose + Gluconate	2	M9	6.13
sp|Q88CW7|BETB_PSEPK	VSFTGGTTTGK	microflow LC-SRM	Glucose + Gluconate	3	M9	6.12
sp|Q88CW7|BETB_PSEPK	VSFTGGTTTGK	microflow LC-SRM	Coumarate	1	MOPs	6.19
sp|Q88CW7|BETB_PSEPK	VSFTGGTTTGK	microflow LC-SRM	Coumarate	2	MOPs	6.18
sp|Q88CW7|BETB_PSEPK	VSFTGGTTTGK	microflow LC-SRM	Coumarate	5	MOPs	6.17
sp|Q88CW7|BETB_PSEPK	VSFTGGTTTGK	microflow LC-SRM	Coumarate	6	MOPs	6.14
sp|Q88CW7|BETB_PSEPK	VSFTGGTTTGK	microflow LC-SRM	Coumarate	3	MOPs	6.13
sp|Q88CW7|BETB_PSEPK	VSFTGGTTTGK	microflow LC-SRM	Coumarate	4	MOPs	6.17
sp|Q88CW7|BETB_PSEPK	VSFTGGTTTGK	microflow LC-SRM	Glucose	1	MOPs	6.15
sp|Q88CW7|BETB_PSEPK	VSFTGGTTTGK	microflow LC-SRM	Glucose	2	MOPs	6.13
sp|Q88CW7|BETB_PSEPK	VSFTGGTTTGK	microflow LC-SRM	Glucose	5	MOPs	6.15
sp|Q88CW7|BETB_PSEPK	VSFTGGTTTGK	microflow LC-SRM	Glucose	6	MOPs	6.16
sp|Q88CW7|BETB_PSEPK	VSFTGGTTTGK	microflow LC-SRM	Glucose	3	MOPs	6.15
sp|Q88CW7|BETB_PSEPK	VSFTGGTTTGK	microflow LC-SRM	Glucose	4	MOPs	6.12
sp|Q88CW7|BETB_PSEPK	VSFTGGTTTGK	nanoflow LC-SRM	Fructose	1	M9	14.24
sp|Q88CW7|BETB_PSEPK	VSFTGGTTTGK	nanoflow LC-SRM	Fructose	2	M9	13.08
sp|Q88CW7|BETB_PSEPK	VSFTGGTTTGK	nanoflow LC-SRM	Fructose	3	M9	12.92
sp|Q88CW7|BETB_PSEPK	VSFTGGTTTGK	nanoflow LC-SRM	Fructose + Glucose	1	M9	12.96
sp|Q88CW7|BETB_PSEPK	VSFTGGTTTGK	nanoflow LC-SRM	Fructose + Glucose	2	M9	12.92
sp|Q88CW7|BETB_PSEPK	VSFTGGTTTGK	nanoflow LC-SRM	Fructose + Glucose	3	M9	12.96
sp|Q88CW7|BETB_PSEPK	VSFTGGTTTGK	nanoflow LC-SRM	Fructose + Glucose + Gluconate	1	M9	13.05
sp|Q88CW7|BETB_PSEPK	VSFTGGTTTGK	nanoflow LC-SRM	Fructose + Glucose + Gluconate	2	M9	12.92
sp|Q88CW7|BETB_PSEPK	VSFTGGTTTGK	nanoflow LC-SRM	Fructose + Glucose + Gluconate	3	M9	12.92
sp|Q88CW7|BETB_PSEPK	VSFTGGTTTGK	nanoflow LC-SRM	Gluconate	1	M9	13.01
sp|Q88CW7|BETB_PSEPK	VSFTGGTTTGK	nanoflow LC-SRM	Gluconate	2	M9	13
sp|Q88CW7|BETB_PSEPK	VSFTGGTTTGK	nanoflow LC-SRM	Gluconate	3	M9	13.01
sp|Q88CW7|BETB_PSEPK	VSFTGGTTTGK	nanoflow LC-SRM	Glucose	1	M9	12.92
sp|Q88CW7|BETB_PSEPK	VSFTGGTTTGK	nanoflow LC-SRM	Glucose	2	M9	13.03
sp|Q88CW7|BETB_PSEPK	VSFTGGTTTGK	nanoflow LC-SRM	Glucose	3	M9	13.14
sp|Q88CW7|BETB_PSEPK	VSFTGGTTTGK	nanoflow LC-SRM	Glucose + Gluconate	1	M9	12.96
sp|Q88CW7|BETB_PSEPK	VSFTGGTTTGK	nanoflow LC-SRM	Glucose + Gluconate	2	M9	13.02
sp|Q88CW7|BETB_PSEPK	VSFTGGTTTGK	nanoflow LC-SRM	Glucose + Gluconate	3	M9	12.92
[truncated: 18,657 more rows]

## Sheet: Supplementary Table 9
LC-SRM platform	microflow LC-SRM
[truncated: 134 more rows]

[truncated: 1 more sheets: Supplementary Table 10]
